# Supplementary material for: Virulence Gene Profiling and Pathogenicity Characterization of Non-Typhoidal Salmonella Accounted for Invasive Disease in Humans
Source: PLoS One. 2013 Mar 7;8(3):e58449. doi: 10.1371/journal.pone.0058449 (PMC3591323; doi:10.1371/journal.pone.0058449)
Supplement: Table S3 — Prediction of presence-absence of genes in NTS isolates by CGH. The STv7bE Salmonella microarray was used for CGH to determine the presence-absence of 5374 ORFs represented on the array in 16 iNTS isolates and 5 S. Typhimurium gastroenteritis isolates. Clinical isolates are shown in grey and reference strains in white. Blood isolates are indicated by the leading “B” and isolate number and stool isolates are indicated with a leading “S” following by the isolate number. Gene tags, symbols and annotations in S. Typhimurium (STM), S. Typhi (STY), S. Paratyphi A (SPA) and S. Enteritidis (SEN) are shown. Prediction of present genes is indicated by the number “2” and blue color, while prediction of absent genes is indicated by the number “0” and colored in red. Low signal or ambiguous data (1) are shown in white. The presence-absence of genes in the reference strains was determined using an in-house script that BLAST the DNA sequences of the array probes against the following reference genomes: E. coli K12 (accession number NC_000913.2), S. bongori NCTC12419 (NC_015761.1), S. arizonae RSK2980 (NC_010067.1), S. Typhi CT18 (NC_003198.1), S. Typhi Ty2 (NC_004631.1), S. Paratyphi B SPB7 (NC_010102.1), S. Paratyphi C RKS4594 (NC_012125.1), S. Paratyphi A 9150 (NC_006511.1), S. Paratyphi A AKU12601 (NC_011147.1), S. Schwarzengrund CVM19633 (NC_011094.1), S. Choleraesuis SC-B67 (AE017220.1), S. Dublin CT_02021853 (CP001144.1), S. Enteritidis P125109 (NC_011294.1), S. Gallinarum 287/91 (NC_011274.1), S. Hadar SL485 (ABFG00000000), S. Heidelberg SL476 (CP001120.1), S. Montevideo SARB30 (AESU00000000) and SARB31 (AESR00000000), S. Newport SL254 (CP001113.1) and SL317 (ABEW00000000), S. Typhimurium LT2 (AE006468.1), SL1344 (FQ312003.1), 14028s (CP001363.1), ST4/74 (NC_016857.1) and ST313 (NC_016854.1) and S. Virchow SL491 (ABFH00000000). Data is also compared to a previous report analyzing the core genome of S. enterica subs. 1 [20]. (XLS) [file pone.0058449.s003.xls]

## Sheet: OPSL1344
	Typhimurium LT2 locus tag	Typhi CT18 Locus tag	Paratyphi A ATCC9150 locus tag	Enteritidis P125109 locus tag	STM Gene symbol	STM Function	STY Gene	STY Product	SPA Gene	SPA Description	E. coli_K12	S. bongori_NCTC12419	S. arizonae_RSK2980	S. Typhi_CT18	S. Typhi_Ty2	S. ParatyphiB_SPB7	S. ParatyphiC_RKS4594	S. Paratyphi A_9150	S. Paratyphi A_AKU12601	S. Schwarzengrund CVM19633	S. Schwarzengrund_B124983	S. 912Iv_B94293	S. Bredeney_B96115	S. Cholerasuis_SC-B67	S. choleraesuis_B90958	S. Dublin_CT_02021853	S. Dublin_B74007	S. Enteritidis_P125109	S. Enteritidis_B122205	S. Gallinarum_287/91	S. Hadar_SL485	S. Hadar_B121851	S. Heidelberg_SL476	S. Heidelberg_B78646	S. Montevideo_SARB30	S. Montevideo_SARB31	S. Montevideo_B111072	S. Newport_SL254	S. Newport_B91532	S. Typhimurium_LT2	S. Typhimurium_SL1344	S. Typhimurium_14028S	S. Typhimurium_ST4/74	S. Typhimurium_ST313	S. Typhimurium_B116449	S. Typhimurium_B98666	S. Typhimurium_B103259	S. Typhimurium_B111682	S. Typhimurium_B93130
SENp_00082	PSLT001			SENp_00082		putative cytoplasmic protein					0	0	0	0	0	0	2	0	0	0	0	0	1	2	2	2	2	2	2	0	0	0	0	0	0	0	0	0	0	2	2	2	2	2	2	2	2	2	2
SENp_00970	PSLT002			SENp_00970		putative phospholipase D					0	0	0	0	0	0	2	0	0	0	0	0	0	2	2	2	2	2	2	0	0	0	0	0	0	0	0	0	0	2	2	2	2	2	2	2	2	2	2
SENp_01345	PSLT003			SENp_01345	repC	DNA replication					0	0	0	0	0	0	2	0	0	0	0	0	0	2	1	2	2	2	1	0	0	0	0	0	0	0	0	0	0	2	2	2	2	2	1	1	1	2	2
SENp_01698	PSLT004			SENp_01698	repA3	DNA replication					0	0	0	0	0	0	2	0	0	0	0	0	0	2	0	2	1	2	1	0	0	0	0	0	0	0	0	0	0	2	2	2	2	2	2	2	1	2	2
SENp_01883	PSLT006			SENp_01883	repA	DNA replication					0	0	0	0	0	0	2	0	0	0	0	0	0	2	2	2	2	2	2	0	0	0	0	0	0	0	0	0	0	2	2	2	2	2	2	2	2	2	2
SEN4254	PSLT007	STY4846	SPA4311	SEN4254		putative outer membrane protein		putative outer membrane protein		putative outer membrane protein	0	0	0	2	2	0	0	2	2	2	1	1	1	0	0	2	2	2	2	2	0	0	0	0	2	2	1	2	0	2	2	2	2	2	2	2	2	2	2
SENp_04210	PSLT008			SENp_04210	srgC	sdiA-regulated gene;putative bacterial regulatory helix-turn-helix proteins, araC family					0	0	0	0	0	0	0	0	0	0	0	0	0	0	no data	0	1	2	2	0	0	0	0	0	0	0	0	0	0	2	2	2	2	2	2	2	2	2	2
SENp_05331	PSLT009			SENp_05331	rcK	resistance to complement killing					0	0	0	0	0	0	0	0	0	0	1	0	1	0	1	0	1	2	2	0	0	0	0	0	0	0	1	0	0	2	2	2	2	2	2	2	2	2	2
SENp_06752	PSLT011	STY4845	SPA4310	SENp_06752	srgA	sdiA-regulated gene; putative thiol-disulfide isomerase or thioredoxin					0	0	0	2	2	0	0	2	2	0	1	0	0	0	1	2	2	2	2	2	0	0	0	1	0	0	1	0	0	2	2	2	2	2	2	2	2	2	2
SENp_07672	PSLT012			SENp_07672	orf7	putative bacterial regulatory proteins, luxR family					0	0	0	2	2	0	2	2	2	0	0	0	0	0	1	2	1	2	2	2	0	0	0	0	0	0	0	0	0	2	2	2	2	2	2	2	2	2	2
pSLT013	PSLT013				pefI	plasmid-encoded fimbriae; regulatory					0	0	0	2	2	0	2	0	0	0	0	0	0	0	0	2	0	2	1	2	0	0	0	0	0	0	0	0	0	2	2	2	2	2	2	2	2	2	2
pSLT014	PSLT014				orf6	putative outer membrane protein					0	0	0	0	0	0	0	0	0	0	0	0	1	0	2	0	1	0	1	0	0	0	0	1	0	0	0	0	0	2	2	2	2	2	2	2	2	2	2
pSLT015	PSLT015				orf5	putative outer membrane protein					0	0	0	0	0	0	0	0	0	0	1	0	1	0	2	0	1	0	0	0	0	0	0	1	0	0	0	0	0	2	2	2	2	2	2	2	2	2	2
SENp_09972	PSLT016			SENp_09972	pefD	plasmid-encoded fimbriae;chaparone					0	0	0	0	0	0	2	0	0	0	0	0	0	2	2	0	0	2	2	0	0	0	0	0	0	0	0	0	0	2	2	2	2	2	2	2	2	2	2
SENp_12054	PSLT017			SENp_12054	pefC	plasmid-encoded fimbriae; usher protein					0	0	0	0	0	0	2	0	0	0	1	0	0	2	2	0	0	2	2	0	0	0	0	0	0	0	0	0	0	2	2	2	2	2	2	2	2	2	2
SENp_13721	PSLT018			SENp_13721	pefA	plasmid-encoded fimbriae; major fimbrial subunit					0	0	0	0	0	0	2	0	0	0	0	0	0	2	0	0	0	2	0	0	0	0	0	0	0	0	0	0	0	2	2	2	2	2	2	2	2	2	2
SENp_14148	PSLT019			SENp_14148	pefB	plasmid-encoded fimbriae;regulation					0	0	0	0	0	0	2	0	0	0	0	0	0	2	1	0	0	2	2	0	0	0	0	0	0	0	0	0	0	2	2	2	2	2	2	2	2	2	2
pSLT021	PSLT021					pseudogene; two frameshifts relative to E. coli probable site-specific recombinase (SW:INAF_ECOLI)					0	0	0	0	0	0	0	0	0	0	0	0	0	0	0	0	0	0	0	0	0	0	0	0	0	0	0	0	0	2	2	2	2	2	low	low	1	low	low
SENp_16023	PSLT023			SENp_16023	repA2	DNA replication					0	0	0	0	0	0	2	0	0	0	0	0	1	2	2	0	1	2	2	0	0	0	0	0	0	0	0	0	0	2	2	2	2	2	2	2	2	2	2
SENp_17520	PSLT025			SENp_17520		putative cytoplasmic protein					0	0	0	0	0	0	2	0	0	0	0	0	0	2	2	0	0	2	1	0	0	0	0	0	0	0	0	0	0	2	2	2	2	2	2	2	2	2	2
SENp_18286	PSLT026			SENp_18286		putative periplasmic protein					0	0	0	0	0	0	2	0	0	0	0	0	0	2	2	0	1	2	2	0	0	0	0	0	0	0	0	0	0	2	2	2	2	2	2	2	2	2	2
SENp_19474	PSLT027			SENp_19474	ccdA	toxin addiction system: antidote					0	0	0	0	0	0	2	0	0	0	0	0	0	2	2	2	2	2	1	0	0	0	0	0	0	0	0	0	0	2	2	2	2	2	2	2	2	2	2
SENp_19682	PSLT028			SENp_19682	ccdB	toxin addiction system: toxin					0	0	0	0	0	0	2	0	0	0	0	0	0	2	2	2	2	2	2	0	0	0	0	0	0	0	0	0	0	2	2	2	2	2	2	2	2	2	2
SENp_19989	PSLT029			SENp_19989		putative cytoplasmic protein					0	0	0	0	0	0	2	0	0	0	0	0	0	2	2	2	2	2	2	0	0	0	0	0	0	0	0	0	0	2	2	2	2	2	2	1	2	2	2
SENp_20276	PSLT030			SENp_20276		putative cytoplasmic protein					0	0	0	0	0	0	2	0	0	0	0	0	0	2	2	2	2	2	2	0	0	0	0	0	0	0	0	0	0	2	2	2	2	2	2	2	2	2	2
SENp_20832	PSLT031			SENp_20832	rsdB	resolvase					0	0	0	0	0	0	2	0	0	0	0	0	0	2	2	2	2	2	2	0	0	1	0	0	0	0	0	0	0	2	2	2	2	2	2	2	2	2	2
SENp_21623	PSLT032			SENp_21623		putative diguanylate cyclase/phosphodiesterase					0	0	0	0	0	0	2	0	0	0	0	0	0	2	1	2	1	2	low	0	0	0	0	0	0	0	0	0	0	2	2	2	2	2	0	0	1	1	1
SENp_25253	PSLT036			SENp_25253		putative transposase, IS200-like					0	0	0	0	0	0	2	0	0	0	0	0	0	2	2	2	2	2	2	2	0	0	0	0	0	0	0	0	0	2	2	2	2	2	2	2	2	2	2
SENp_25656	PSLT037			SENp_25656	spvD	Salmonella plasmid virulence: hydrophilic protein					0	0	0	0	0	0	2	0	0	0	0	0	1	2	2	2	2	2	2	2	0	0	0	0	0	0	0	0	0	2	2	2	2	2	2	2	2	2	2
SENp_26624	PSLT038			SENp_26624	spvC	Salmonella plasmid virulence: hydrophilic protein					0	0	2	0	0	0	2	0	0	0	0	0	0	2	2	2	2	2	2	2	0	0	0	0	0	0	0	0	0	2	2	2	2	2	2	2	2	2	2
SENp_28168	PSLT039			SENp_28168	spvB	Salmonella plasmid virulence: hydrophilic protein					0	0	2	0	0	0	2	0	0	0	1	1	0	2	2	2	2	2	2	2	0	0	0	0	0	0	1	0	0	2	2	2	2	2	2	2	2	2	2
SENp_29545	PSLT040			SENp_29545	spvA	Salmonella plasmid virulence: outer membrane protein					0	0	2	0	0	0	2	0	0	0	0	0	0	2	2	2	2	2	2	2	0	0	0	0	0	0	0	0	0	2	2	2	2	2	2	2	2	2	2
SENp_30808	PSLT041			SENp_30808	spvR	Salmonella plasmid virulence: regulation of spv operon, lysR family					0	0	2	0	0	0	2	0	0	0	0	0	1	2	2	2	2	2	2	2	0	0	0	1	0	0	0	0	0	2	2	2	2	2	2	2	2	2	2
SENp_32376	PSLT042			SENp_32376		putative integrase protein					0	0	2	0	0	2	2	0	0	2	0	0	1	2	2	2	2	2	2	2	0	0	0	0	0	2	1	0	0	2	2	2	2	2	2	2	2	2	2
SENp_33535	PSLT043			SENp_33535		putative phosphoribulokinase / uridine kinase family					0	0	0	0	0	0	2	0	0	0	0	0	0	2	2	2	2	2	2	0	0	0	0	1	0	0	0	0	0	2	2	2	2	2	2	2	2	2	2
SENp_34979	PSLT044			SENp_34979		putative integrase protein					0	0	0	0	0	0	2	0	0	0	1	1	1	2	2	2	2	2	2	0	0	0	0	1	0	0	1	0	0	2	2	2	2	2	2	2	2	2	2
SENp_36141	PSLT045			SENp_36141	rlgA	putative resolvase					0	0	0	0	0	0	2	0	0	0	1	1	1	2	2	2	2	2	2	0	0	0	0	1	0	0	1	0	0	2	2	2	2	2	2	2	2	2	2
SENp_36908	PSLT046			SENp_36908		putative carbonic anhydrase					0	0	0	0	0	0	2	0	0	0	0	0	0	2	2	2	2	2	2	0	0	0	0	0	0	0	0	0	0	2	2	2	2	2	2	2	2	2	2
SENp_38303	PSLT047			SENp_38303		putative cytoplasmic protein					0	0	0	0	0	0	2	0	0	0	0	0	0	2	1	2	2	2	2	0	0	0	0	0	0	0	0	0	0	2	2	2	2	2	2	2	2	2	2
SENp_39029	PSLT048			SENp_39029	tlpA	alpha-helical coiled coil protein					0	0	0	0	0	0	2	0	0	0	1	1	0	2	2	2	2	2	2	0	0	0	0	1	0	0	1	0	0	2	2	2	2	2	2	2	2	2	2
SENp_40749	PSLT050.1N			SENp_40749		hypothetical protein					0	0	0	0	0	0	2	0	0	0	0	0	1	2	2	2	2	2	2	0	0	0	0	0	0	0	0	0	0	2	2	2	2	2	2	2	2	2	2
SENp_41261	PSLT050.2N			SENp_41261		hypothetical protein					0	0	0	0	0	0	2	0	0	0	0	0	0	2	2	2	2	2	2	0	0	0	0	1	0	0	0	0	0	2	2	2	2	2	2	2	2	2	2
SENp_41267	PSLT050.2N			SENp_41261		hypothetical protein					0	0	0	0	0	0	2	0	0	0	0	0	0	2	2	2	2	2	2	0	0	0	0	0	0	0	0	0	0	2	2	2	2	2	2	2	2	2	2
SENp_41983	PSLT051			SENp_41983		putative cytoplasmic protein					0	0	0	0	0	0	2	0	0	0	0	0	0	2	2	2	2	2	2	2	0	0	0	1	0	0	0	2	0	2	2	2	2	2	2	2	2	2	2
SENp_43180	PSLT052			SENp_43180	parA	plasmid partition protein A					0	0	0	0	0	0	2	0	0	0	0	0	2	2	2	0	2	2	2	2	0	0	0	1	0	0	0	0	0	2	2	2	2	2	2	2	2	2	2
SENp_44394	PSLT053			SENp_44394	parB	plasmid partition protein B					0	0	0	0	0	0	2	0	0	0	0	0	1	2	2	0	1	2	2	2	0	1	0	1	0	0	0	0	0	2	2	2	2	2	2	2	2	2	2
SENp_45679	PSLT054			SENp_45679	samB	mutagenesis by UV and mutagens; related to umuDC operon					0	0	0	0	0	0	2	0	0	0	0	0	1	2	2	0	1	2	2	2	0	1	0	0	0	0	0	0	0	2	2	2	2	2	2	2	2	2	2
SENp_46919	PSLT055			SENp_46919	samA	mutagenesis by UV and mutagens; related to umuDC operon					0	0	0	0	0	0	2	0	0	0	0	0	0	2	2	0	0	2	2	0	0	1	0	0	0	0	0	0	0	2	2	2	2	2	2	2	2	2	2
pSLT056	PSLT056					putative cytoplasmic protein					0	0	0	0	0	0	0	0	0	0	0	0	0	0	1	0	0	0	0	0	0	0	0	0	0	0	0	0	0	2	2	2	2	2	2	2	2	2	2
pSLT057	PSLT057					putative cytoplasmic protein					0	0	0	0	0	0	0	0	0	0	0	0	0	0	0	0	0	0	0	0	0	0	0	0	0	0	0	0	0	2	2	2	2	2	2	2	2	2	2
pSLT058	PSLT058					pseudogene; in-frame stop					0	0	0	0	0	0	0	0	0	0	0	0	0	0	0	0	0	0	0	0	0	2	0	0	0	0	0	0	0	2	2	2	2	2	2	2	2	2	2
pSLT060	PSLT060					putative cytoplasmic protein					0	0	0	0	0	0	0	0	0	0	0	0	0	0	0	0	0	0	0	0	0	0	0	0	0	0	0	0	0	2	2	2	2	2	2	2	2	2	2
PSLT060.1N	PSLT060.1N					hypothetical protein					0	0	0	0	0	0	0	0	0	0	0	0	0	0	1	0	0	0	0	0	0	0	0	0	0	0	0	0	0	2	2	2	2	2	2	2	2	2	2
pSLT061	PSLT061					putative inner membrane protein					0	0	0	0	0	0	0	0	0	0	0	0	0	0	0	0	0	0	0	0	0	0	0	0	0	0	0	0	0	2	2	2	2	2	2	1	1	2	2
pSLT062	PSLT062					putative cytoplasmic protein					0	0	0	0	0	0	0	0	0	0	0	1	0	0	0	0	0	0	0	0	0	0	0	0	0	0	0	0	0	2	2	2	2	2	2	2	2	2	2
pSLT063	PSLT063					putative cytoplasmic protein					0	0	0	0	0	0	0	0	0	0	0	0	0	0	2	0	0	0	0	0	0	0	0	0	0	0	0	0	0	2	2	2	2	2	2	2	2	2	2
pSLT064	PSLT064					putative inner membrane protein					0	0	0	0	0	0	0	0	0	0	0	0	0	0	0	0	0	0	0	0	0	0	0	0	0	0	0	0	0	2	2	2	2	2	2	2	2	2	2
pSLT065	PSLT065					pseudogene; two frameshifts					0	0	0	0	0	0	0	0	0	0	0	0	0	0	0	0	0	0	0	0	0	0	0	0	0	0	0	0	0	2	2	2	2	2	2	1	1	1	2
pSLT066	PSLT066				ssbB	single-strand binding protein					0	0	0	0	0	0	0	0	0	0	1	1	0	0	2	0	0	0	0	0	0	1	0	1	0	0	1	0	0	2	2	2	2	2	2	2	2	2	2
pSLT067	PSLT067					putative cytoplasmic protein					0	0	0	0	0	0	0	0	0	0	0	0	0	0	0	0	0	0	0	0	0	0	0	0	0	0	0	0	0	2	2	2	2	2	2	2	2	2	2
SENp_47457	PSLT068			SENp_47457		putative ParB-like nuclease domain					0	0	0	0	0	0	0	0	0	0	1	1	1	2	1	2	1	2	2	0	0	0	0	1	0	0	1	0	0	2	2	2	2	2	2	2	2	2	2
SENp_49202	PSLT069			SENp_49202	psiB	Plasmid SOS inhibition					0	0	0	0	0	0	0	0	0	0	1	0	0	0	0	0	0	2	2	0	0	0	0	0	0	0	0	0	0	2	2	2	2	2	2	2	2	2	2
SENp_49323	PSLT070			SENp_49323	psiA	Plasmid SOS inhibition					0	0	0	0	0	0	0	0	0	0	1	1	0	0	2	0	0	2	2	0	0	0	0	1	0	0	1	0	0	2	2	2	2	2	2	2	2	2	2
pSLT071	PSLT071					pseudogene; two frameshifts					0	0	0	0	0	0	0	0	0	0	0	1	2	0	1	0	0	2	2	0	0	0	0	1	0	0	0	0	0	2	2	2	2	2	2	2	2	2	2
SENp_51703	PSLT072			SENp_51703		putative transglycosylase					0	0	0	0	0	0	0	0	0	0	0	0	0	0	1	0	0	2	2	2	0	0	0	0	0	0	0	0	0	2	2	2	2	2	2	2	2	2	2
SENp_52579	PSLT073			SENp_52579	traM	conjugative transfer: mating signal					0	0	0	0	0	0	0	0	0	0	0	0	0	0	0	0	0	2	1	0	0	0	0	0	0	0	0	0	0	2	2	2	2	2	1	1	1	1	1
pSLT074	PSLT074				finP	antisense RNA determining region					0	0	0	0	0	0	0	0	0	0	low	low	low	0	low	0	low	2	0	0	0	0	0	low	0	0	0	0	0	2	2	2	2	2	1	0	1	0	1
SENp_53295	PSLT075			SENp_53295	traJ	conjugative transfer: regulation					0	0	0	0	0	0	0	0	0	0	0	0	0	0	0	0	0	2	2	0	0	0	0	1	0	0	0	0	0	2	2	2	2	2	2	2	2	2	2
SENp_53769	PSLT076			SENp_53769	traY	conjugative transfer: oriT nicking					0	0	0	0	0	0	0	0	0	0	0	0	0	0	1	0	0	2	0	0	0	0	0	0	0	0	0	0	0	2	2	2	2	2	1	2	0	2	1
SENp_54252	PSLT077			SENp_54252	traA	conjugative transfer: fimbrial subunit					0	0	0	0	0	0	0	0	0	0	1	0	0	0	0	0	0	2	2	0	0	0	0	0	0	0	0	0	0	2	2	2	2	2	2	2	2	2	2
SENp_54483	PSLT078			SENp_54483	traL	conjugative transfer: assembly					0	0	0	0	0	0	0	0	0	0	0	0	0	0	0	0	0	2	2	0	0	0	0	0	0	0	0	0	0	2	2	2	2	2	2	2	2	2	2
SENp_54878	PSLT079			SENp_54878	traE	conjugative transfer: assembly					0	0	0	0	0	0	0	0	0	0	0	0	0	0	0	0	0	2	2	0	0	0	0	0	0	0	0	0	0	2	2	2	2	2	2	2	2	2	2
SENp_55393	PSLT080			SENp_55393	traK	conjugative transfer: assembly					0	0	0	0	0	0	0	0	0	0	0	0	0	0	0	0	0	2	2	0	0	0	0	0	0	0	0	0	0	2	2	2	2	2	2	2	2	2	2
SENp_56195	PSLT081			SENp_56195	traB	conjugative transfer: assembly					0	0	0	0	0	0	0	0	0	0	0	0	0	0	2	0	0	2	2	0	0	0	0	0	0	0	0	0	0	2	2	2	2	2	2	2	2	2	2
SENp_57637	PSLT082			SENp_57637	traP	conjugative transfer					0	0	0	0	0	0	0	0	0	0	0	0	0	0	0	0	0	2	2	0	0	0	0	0	0	0	0	0	0	2	2	2	2	2	2	2	2	2	2
SENp_58105	PSLT083			SENp_58105	trbD	conjugative transfer:					0	0	0	0	0	0	0	0	0	0	1	1	0	0	0	0	0	2	2	0	0	0	0	0	0	0	1	0	0	2	2	2	2	2	2	2	2	2	2
SENp_58373	PSLT084			SENp_58373	traV	conjugative transfer: assembly					0	0	0	0	0	0	0	0	0	0	0	0	0	0	0	0	0	2	2	0	0	0	0	0	0	0	0	0	0	2	2	2	2	2	2	2	2	2	2
pSLT085	PSLT085				traR	conjugative transfer					0	0	0	0	0	0	0	0	0	0	0	0	0	0	0	0	0	0	0	0	0	0	0	0	0	0	0	0	0	2	2	2	2	2	0	0	low	1	1
pSLT087	PSLT087					conjugative transfer:					0	0	0	0	0	0	0	0	0	0	1	1	1	0	1	0	0	0	1	0	0	0	0	1	0	0	1	0	0	2	2	2	2	2	2	2	2	2	2
pSLT088	PSLT088				traC	conjugative transfer: assembly					0	0	0	0	0	0	0	0	0	0	0	0	1	0	0	0	0	0	0	0	0	0	0	0	0	0	0	0	0	2	2	2	2	2	2	2	2	2	2
pSLT089	PSLT089				trbI	conjugative transfer					0	0	0	0	0	0	0	0	0	0	0	0	0	0	1	0	0	0	0	0	0	0	0	0	0	0	0	0	0	2	2	2	2	2	2	2	2	2	2
pSLT091	PSLT091				traW	conjugative transfer: assembly					0	0	0	0	0	0	0	0	0	0	0	0	1	0	0	0	0	0	0	0	0	0	0	0	0	0	0	0	0	2	2	2	2	2	2	2	2	2	2
pSLT092	PSLT092				traU	conjugative transfer: assembly					0	0	0	0	0	0	0	0	0	0	0	0	0	0	0	0	0	0	0	0	0	0	0	0	0	0	0	0	0	2	2	2	2	2	2	2	2	2	2
pSLT093	PSLT093					conjugative transfer:					0	0	0	0	0	0	0	0	0	0	0	0	0	0	0	0	0	0	0	0	0	0	0	0	0	0	0	0	0	2	2	2	2	2	1	1	1	2	2
pSLT094	PSLT094				trbC	conjugative transfer: assembly					0	0	0	0	0	0	0	0	0	0	0	0	0	0	0	0	0	0	0	0	0	0	0	0	0	0	0	0	0	2	2	2	2	2	1	1	1	2	2
pSLT094.1N	PSLT094.1N					hypothetical protein					0	0	0	0	0	0	0	0	0	0	0	0	0	0	1	0	0	0	0	2	0	0	0	0	0	0	0	0	0	2	2	2	2	2	2	2	2	2	2
pSLT095	PSLT095				traN	conjugative transfer: aggregate stability					0	0	0	0	0	0	0	0	0	0	0	0	1	0	1	0	0	0	0	2	0	0	0	0	0	0	0	0	0	2	2	2	2	2	2	2	2	2	2
pSLT096	PSLT096				trbE	conjugative transfer					0	0	0	0	0	0	0	0	0	0	0	0	0	0	0	0	0	0	0	0	0	0	0	0	0	0	0	0	0	2	2	2	2	2	1	1	1	2	2
pSLT097	PSLT097				traF	conjugative transfer: assembly					0	0	0	0	0	0	0	0	0	0	0	0	0	0	2	0	0	0	0	0	0	0	0	0	0	0	0	0	0	2	2	2	2	2	2	2	2	2	2
pSLT098	PSLT098				traQ	conjugative transfer: fimbrial synthesis					0	0	0	0	0	0	0	0	0	0	0	0	0	0	0	0	0	0	0	0	0	0	0	0	0	0	0	0	0	2	2	2	2	2	2	2	2	2	2
pSLT099	PSLT099				trbB	conjugative transfer					0	0	0	0	0	0	0	0	0	0	0	1	1	0	2	0	0	0	0	0	0	0	0	0	0	0	1	0	0	2	2	2	2	2	2	2	2	2	2
pSLT100	PSLT100				traH	conjugative transfer: assembly					0	0	0	0	0	0	0	0	0	0	1	1	1	0	1	0	0	0	0	0	0	0	0	1	0	0	1	0	0	2	2	2	2	2	2	2	2	2	2
pSLT101	PSLT101				traG	conjugative transfer: assembly abd aggregate stability					0	0	0	0	0	0	2	0	0	0	0	0	0	2	1	0	0	0	0	0	0	0	0	0	0	0	0	0	0	2	2	2	2	2	2	2	2	2	2
pSLT102	PSLT102				traS	conjugative transfer: surface exclusion					0	0	0	0	0	0	0	0	0	0	0	0	0	0	0	0	0	0	0	0	0	0	0	0	0	0	0	0	0	2	2	2	2	2	2	2	2	2	2
pSLT103	PSLT103				traT	conjugative transfer: surface exclusion					0	0	0	0	0	0	2	0	0	0	0	0	0	2	1	0	0	0	0	0	0	0	0	0	0	0	0	0	0	2	2	2	2	2	2	2	1	2	2
pSLT104	PSLT104				traD	conjugative transfer: DNA transport					0	0	0	0	0	0	2	0	0	0	1	1	1	2	2	0	1	0	0	0	0	0	0	1	0	0	1	0	0	2	2	2	2	2	2	2	2	2	2
pSLT105	PSLT105				trbH	conjugative transfer					0	0	0	0	0	0	2	0	0	0	1	1	1	2	2	0	1	0	0	0	0	0	0	1	0	0	1	0	0	2	2	2	2	2	2	2	2	2	2
pSLT108	PSLT108				traI	conjugative transfer: oriT nicking-unwinding					0	0	0	0	0	0	2	0	0	0	0	0	0	2	2	2	1	0	0	0	0	0	0	0	0	0	0	0	0	2	2	2	2	2	2	2	2	2	2
pSLT110	PSLT110				traX	conjugative transfer: fimbrial acetylation					0	0	0	0	0	0	2	0	0	0	1	1	0	2	2	2	2	0	0	0	0	0	0	1	0	0	1	0	0	2	2	2	2	2	2	2	2	2	2
SENp_58935	PSLT111			SENp_58935	finO	conjugative transfer: regulation					0	0	0	0	0	0	2	0	0	0	1	0	0	2	2	2	2	2	2	0	0	0	0	0	0	0	0	0	0	2	2	2	2	2	2	2	2	2	2
SPA0001	STM0001	STY0001	SPA0001				thrL	thr operon leader peptide			0	0	2	2	2	2	2	2	2	2	low	low	low	2	low	2	2	2	low	2	2	low	2	low	2	2	low	2	low	2	2	2	2	2	low	low	low	low	low
STM0002	STM0002	STY0002	SPA0002	SEN0001	thrA	aspartokinase I , bifunctional enxyme N-terminal is aspartokinaseI and C-terminal is homoserine dehydrogenase I	thrA	aspartokinase I/homoserine dehydrogenase I	thrA	aspartokinase I/homoserine dehydrogenase I	2	2	2	2	2	2	2	2	2	2	2	2	2	2	2	2	2	2	2	2	2	2	2	2	2	2	2	2	2	2	2	2	2	2	2	2	2	2	2
STM0003	STM0003	STY0003	SPA0003	SEN0002	thrB	homoserine kinase	thrB	homoserine kinase	thrB	homoserine kinase	2	2	2	2	2	2	2	2	2	2	2	2	2	2	2	2	2	2	2	2	2	2	2	2	2	2	2	2	2	2	2	2	2	2	2	2	2	2	2
STM0004	STM0004	STY0004	SPA0004	SEN0003	thrC	threonine synthase	thrC	threonine synthase	thrC	threonine synthase	0	2	2	2	2	2	2	2	2	2	2	2	2	2	2	2	2	2	2	2	2	2	2	2	2	2	2	2	2	2	2	2	2	2	2	2	2	2	2
STM0005	STM0005	STY0005	SPA0005	SEN0004	yaaA	putative cytoplasmic protein	yaaA	conserved hypothetical protein	yaaA	conserved hypothetical protein	0	2	2	2	2	2	2	2	2	2	2	2	2	2	2	2	2	2	2	2	2	2	2	2	2	2	2	2	2	2	2	2	2	2	2	2	2	2	2
STM0006	STM0006	STY0006	SPA0006	SEN0005	yaaJ	putative AGCS family, alanine/glycine transport protein	yaaJ	putative amino-acid transport protein	yaaJ	putative amino-acid transport protein pseudogene	0	2	2	2	2	2	2	2	2	2	2	2	2	2	2	2	2	2	2	2	2	2	2	2	2	2	2	2	2	2	2	2	2	2	2	2	2	2	2
STM0007	STM0007	STY0007	SPA0007	SEN0006	talB	transaldolase B	talB	transaldolase B	talB	transaldolase B	2	2	2	2	2	2	2	2	2	2	2	2	2	2	2	2	2	2	2	2	2	2	2	2	2	2	2	2	2	2	2	2	2	2	2	2	2	2	2
STM0008	STM0008	STY0008	SPA0008	SEN0007	mog	putative molybdochetalase in molybdopterine biosynthesis	mog	molybdopterin biosynthesis Mog protein	mog	molybdopterin biosynthesis Mog protein	0	0	2	2	2	2	2	2	2	2	2	2	2	2	2	2	2	2	2	2	2	2	2	2	2	2	2	2	2	2	2	2	2	2	2	2	2	2	2
STM0009	STM0009	STY0009	SPA0009	SEN0008	yaaH	putative regulator	yaaH	conserved hypothetical protein	yaaH	conserved hypothetical protein	2	2	2	2	2	2	2	2	2	2	2	2	2	2	2	2	2	2	2	2	2	2	2	2	2	2	2	2	2	2	2	2	2	2	2	2	2	2	2
STM0010	STM0010	STY0010	SPA0010	SEN0009	htgA	positive regulator for sigma H (sigma 32) promoters, permitting growth at high temperature		conserved hypothetical protein	htgA	conserved hypothetical protein	0	2	0	2	2	2	2	2	2	2	2	2	2	2	2	2	2	2	2	2	2	2	2	2	2	2	2	2	2	2	2	2	2	2	2	2	2	2	2
STM0011	STM0011	STY0011	SPA0011	SEN0010	yaaI	putative periplasmic protein	yaaI	conserved hypothetical protein	yaaI	conserved hypothetical protein	0	2	2	2	2	2	2	2	2	2	2	2	2	2	2	2	2	2	2	2	2	2	2	2	2	2	2	2	2	2	2	2	2	2	2	2	2	2	2
STM0012	STM0012	STY0012	SPA0012	SEN0011	dnaK	chaperone Hsp70 in DNA biosynthesis/cell division	dnaK	DnaK protein (heat shock protein 70)	dnaK	DnaK protein (heat shock protein 70)	2	2	2	2	2	2	2	2	2	2	2	2	2	2	2	2	2	2	2	2	2	2	2	2	2	2	2	2	2	2	2	2	2	2	2	2	2	2	2
STM0013	STM0013	STY0013	SPA0013	SEN0012	dnaJ	heat shock protein, DnaJ and GrpE stimulates ATPase activity of DnaK	dnaJ	DnaJ protein	dnaJ	DnaJ protein	2	2	2	2	2	2	2	2	2	2	2	2	2	2	2	2	2	2	2	2	2	2	2	2	2	2	2	2	2	2	2	2	2	2	2	2	2	2	2
STM0014	STM0014	STY0014	SPA0014	SEN0013		putative transcriptional regulator, LysR family		putative regulatory protein		putative regulatory protein	0	2	2	2	2	2	2	2	2	2	2	2	2	2	2	2	2	2	2	2	2	2	2	2	2	2	2	2	2	2	2	2	2	2	2	2	2	2	2
STM0015	STM0015	STY0015	SPA0015	SEN0014		putative bacteriophage protein		putative phage protein		putative phage protein	0	2	2	2	2	2	2	2	2	2	2	2	2	2	2	2	2	2	2	2	2	2	2	2	2	2	2	2	2	2	2	2	2	2	2	2	2	2	2
STM0016	STM0016	STY0016	SPA0016	SEN0015		putative protein		conserved hypothetical protein		conserved hypothetical protein	0	2	2	2	2	2	2	2	2	2	2	2	2	2	2	2	2	2	2	2	2	2	2	2	2	2	2	2	2	2	2	2	2	2	2	2	2	2	2
STM0017	STM0017	STY0017	SPA0017	SEN0016		putative protein		putative membrane protein		putative membrane protein	0	2	2	2	2	2	2	2	2	2	2	2	2	2	low	2	2	2	2	2	2	2	2	2	2	2	2	2	2	2	2	2	2	2	2	2	2	2	2
STM0018	STM0018	STY0018	SPA0018	SEN0017		putative exochitinase		putative chitinase		putative chitinase pseudogene	0	2	2	2	2	2	2	2	2	2	2	2	2	2	2	2	2	2	2	2	2	2	2	2	2	2	2	2	2	2	2	2	2	2	2	2	2	2	2
STM0019	STM0019	STY0019	SPA0019	SEN0018		putative hydroxymethyltransferase		hypothetical protein		putative hydroxymethyltransferase	0	2	2	2	2	2	2	2	2	2	2	2	2	2	2	2	2	2	2	2	2	2	2	2	2	2	2	2	2	2	2	2	2	2	2	2	2	2	2
STM0020	STM0020	STY0021	SPA0020	SEN0019		putative cytoplasmic protein		conserved hypothetical protein		conserved hypothetical protein	0	2	2	2	2	2	2	2	2	2	2	2	2	2	2	2	2	2	2	2	2	2	2	2	2	2	2	2	2	2	2	2	2	2	2	2	2	2	2
STM0021	STM0021	STY0024	SPA0021	SEN0020	bcfA	fimbrial subunit	bcfA	fimbrial subunit	bcfA	fimbrial subunit	0	2	2	2	2	2	2	2	2	2	2	2	2	2	2	2	2	2	2	2	2	2	2	2	2	2	2	2	2	2	2	2	2	2	2	2	2	2	2
STM0022	STM0022	STY0025	SPA0022	SEN0021	bcfB	fimbrial chaparone	bcfB	fimbrial chaperone	bcfB	fimbrial chaperone	0	2	2	2	2	2	2	2	2	2	2	2	2	2	2	2	2	2	2	2	2	2	2	2	2	2	2	2	2	2	2	2	2	2	2	2	2	2	2
STM0023	STM0023	STY0026	SPA0023	SEN0022	bcfC	fimbrial usher	bcfC		bcfC	fimbrial usher	0	2	2	2	2	2	2	2	2	2	2	2	2	2	2	2	2	2	2	2	2	2	2	2	2	2	2	2	2	2	2	2	2	2	2	2	2	2	2
STM0024	STM0024	STY0029	SPA0024	SEN0023	bcfD	fimbrial subunit	bcfD	fimbrial subunit	bcfD	fimbrial subunit	0	2	2	2	2	2	2	2	2	2	2	2	2	2	2	2	2	2	2	2	2	2	2	2	2	2	2	2	2	2	2	2	2	2	2	2	2	2	2
STM0025	STM0025	STY0030	SPA0025	SEN0024	bcfE	fimbrial subunit	bcfE	fimbrial subunit	bcfE	fimbrial subunit	0	2	2	2	2	2	2	2	2	2	2	2	2	2	2	2	2	2	2	2	2	2	2	2	2	2	2	2	2	2	2	2	2	2	2	2	2	2	2
STM0026	STM0026	STY0031	SPA0026	SEN0025	bcfF	fimbrial subunit	bcfF	fimbrial subunit	bcfF	fimbrial subunit pseudogene	0	2	2	2	2	2	2	2	2	2	2	2	2	2	2	2	2	2	2	2	2	2	2	2	2	2	2	2	2	2	2	2	2	2	2	2	2	2	2
STM0027	STM0027	STY0032	SPA0027	SEN0026	bcfG	fimbrial chaparone	bcfG	fimbrial chaperone	bcfG	fimbrial chaperone	0	2	2	2	2	2	2	2	2	2	2	2	2	2	2	2	2	2	2	2	2	2	2	2	2	2	2	2	2	2	2	2	2	2	2	2	2	2	2
STM0028	STM0028	STY0033	SPA0028	SEN0027	bcfH	putative thiol-disulfide isomerase		putative exported protein	bcfH	putative exported protein	0	2	2	2	2	2	2	2	2	2	2	2	2	2	2	2	2	2	2	2	2	2	2	2	2	2	2	2	2	2	2	2	2	2	2	2	2	2	2
STM0028.1n	STM0028.1n	STY0034	SPA0029	SEN0028		hypothetical protein		putative membrane protein		putative membrane protein	0	0	2	2	2	2	2	2	2	2	2	0	2	2	2	2	2	2	low	2	2	low	2	2	2	0	0	2	low	2	2	2	2	2	2	2	2	2	2
STM0029	STM0029	STY0035	SPA0030	SEN0029		putative transcription regulator		putative membrane protein		putative membrane protein	0	0	2	2	2	2	2	2	2	2	2	0	2	2	no data	2	2	2	2	2	2	2	2	2	2	0	0	2	2	2	2	2	2	2	2	2	2	2	2
STM0030	STM0030	STY0036	SPA0031	SEN0030		putative transcriptional regulator, LysR family		putative transcriptional regulator (lysR family)		putative transcriptional regulator (lysR family)	0	0	2	2	2	0	0	2	2	2	2	0	2	0	0	2	2	2	2	2	2	2	0	0	2	0	0	2	0	2	2	2	2	2	2	2	2	2	2
STM0031	STM0031	STY0038	SPA0032	SEN0031		putative transcription regulator		putative transcriptional regulator		putative transcription regulator	0	0	2	2	2	0	0	2	2	2	2	0	2	0	0	2	2	2	2	2	2	2	0	0	2	0	0	2	0	2	2	2	2	2	2	2	2	2	2
STM0032	STM0032	STY0039	SPA0033	SEN0032		putative arylsulfatase		possible sulfatase		possible sulfatase	0	0	2	2	2	0	0	2	2	2	2	0	2	0	0	2	2	2	2	2	2	2	0	0	2	0	0	2	0	2	2	2	2	2	2	2	2	2	2
STM0033	STM0033	STY0040	SPA0034	SEN0033		putative 5'-nucleotidase		putative secreted 5'-nucleotidase		putative secreted 5'-nucleotidase	0	2	2	2	2	0	0	2	2	2	2	0	2	0	0	2	2	2	2	2	2	2	0	0	2	0	0	2	0	2	2	2	2	2	2	2	2	2	2
STM0034	STM0034	STY0041	SPA0035	SEN0034		putative outer membrane or exported protein		putative exported protein		putative exported protein	0	0	2	2	2	0	0	2	2	2	2	0	2	0	0	2	low	2	2	2	2	2	0	0	2	0	0	2	0	2	2	2	2	2	2	2	2	2	2
STM0035	STM0035	STY0042	SPA0036	SEN0035		putative arylsulfatase		putative secreted sulfatase		putative secreted sulfatase pseudogene	0	2	2	2	2	0	0	2	2	2	2	0	2	0	0	2	2	2	2	2	2	2	0	0	2	0	0	2	0	2	2	2	2	2	2	2	2	2	2
STM0036	STM0036	STY0043	SPA0037	SEN0036		putative arylsulfatase regulatory protein		possible sulfatase regulatory protein		possible sulfatase regulatory protein	0	0	2	2	2	0	0	2	2	2	2	0	2	0	0	2	2	2	2	2	2	2	0	0	2	0	0	2	0	2	2	2	2	2	2	2	2	2	2
STM0037	STM0037	STY0045	SPA0038	SEN0037		putative cytoplasmic protein		hypothetical protein		hypothetical protein	0	0	2	2	2	0	0	2	2	2	2	0	2	0	0	2	2	2	2	2	2	2	0	0	2	0	0	2	0	2	2	2	2	2	2	2	2	2	2
STM0038	STM0038	STY0046	SPA0039	SEN0038		putative arylsulfatase		possible sulfatase		possible sulfatase	0	0	2	2	2	0	0	2	2	2	2	0	2	0	0	2	2	2	2	2	2	2	0	0	2	0	0	2	0	2	2	2	2	2	2	2	2	2	2
STM0039	STM0039	STY0047	SPA0040	SEN0039	nhaA	NhaA familiy of transport protein, Na+/H antiporter, pH dependent	nhaA	Na(+)/H(+) antiporter 1	nhaA	Na(+)/H(+) antiporter 1	0	2	2	2	2	2	2	2	2	2	2	2	2	2	2	2	2	2	2	2	2	2	2	2	2	2	2	2	2	2	2	2	2	2	2	2	2	2	2
STM0040	STM0040	STY0048	SPA0041	SEN0040	nhaR	transcriptional activator of nhaA (LysR family)	nhaR	transcriptional activator protein NhaR	nhaR	transcriptional activator protein NhaR	2	2	2	2	2	2	2	2	2	2	2	2	2	2	2	2	2	2	2	2	2	low	2	2	2	2	2	2	low	2	2	2	2	2	2	2	low	2	2
STM0041	STM0041	STY0049	SPA0042	SEN0041		putative glycosyl hydrolase		putative glycosyl hydrolase		putative glycosyl hydrolase	0	0	0	2	2	2	2	2	2	2	2	2	2	2	2	2	2	2	2	2	2	2	2	2	2	2	2	2	2	2	2	2	2	2	2	2	2	2	2
STM0042	STM0042	STY0050	SPA0043	SEN0042		putative sodium galactoside symporter		putative transport protein		putative transport protein	0	0	0	2	2	2	2	2	2	2	2	2	2	2	2	2	2	2	2	2	2	2	2	2	2	2	2	2	2	2	2	2	2	2	2	2	2	2	2
STM0043	STM0043	STY0052	SPA0044	SEN0043	rpsT	30S ribosomal subunit protein S20	rpsT	30S ribosomal protein S20	rpsT	30S ribosomal protein S20	2	2	2	2	2	2	2	2	2	2	2	2	2	2	2	2	2	2	2	2	2	2	2	2	2	2	2	2	2	2	2	2	2	2	2	2	2	2	2
STM0044	STM0044	STY0053	SPA0045	SEN0044	yaaY	putative cytoplasmic protein		conserved hypothetical protein	yaaY	conserved hypothetical protein	2	2	2	2	2	2	2	2	2	2	2	2	2	2	low	2	2	2	2	2	2	2	2	low	2	2	2	2	2	2	2	2	2	2	2	2	2	2	2
STM0045	STM0045	STY0054	SPA0046	SEN0045	ribF	flavokinase and FAD synthetase	ribF	riboflavin biosynthesis protein RibF	ribF	riboflavin biosynthesis protein RibF	2	2	2	2	2	2	2	2	2	2	2	2	2	2	2	2	2	2	2	2	2	2	2	2	2	2	2	2	2	2	2	2	2	2	2	2	2	2	2
STM0046	STM0046	STY0055	SPA0047	SEN0046	ileS	isoleucine tRNA synthetase	ileS	isoleucyl-tRNA synthetase	ileS	isoleucyl-tRNA synthetase	2	2	2	2	2	2	2	2	2	2	2	2	2	2	2	2	2	2	2	2	2	2	2	2	2	2	2	2	2	2	2	2	2	2	2	2	2	2	2
STM0047	STM0047	STY0056	SPA0048	SEN0047	lspA	prolipoprotein signal peptidase (SPase II)	lspA	lipoprotein signal peptidase	lspA	lipoprotein signal peptidase	2	2	2	2	2	2	2	2	2	2	2	2	2	2	2	2	2	2	2	2	2	2	2	2	2	2	2	2	2	2	2	2	2	2	2	2	2	2	2
STM0048	STM0048	STY0057	SPA0049	SEN0048	slpA	FKBP-type peptidyl-prolyl cis-trans isomerase (rotamase)	fkpB	probable FkbB-type 16 kD peptidyl-prolyl cis-trans isomerase	fkpB	probable FkbB-type 16 kD peptidyl-prolyl cis-trans isomerase	2	2	2	2	2	2	2	2	2	2	2	2	2	2	2	2	2	2	2	2	2	2	2	2	2	2	2	2	2	2	2	2	2	2	2	2	2	2	2
STM0049	STM0049	STY0058	SPA0050	SEN0049	lytB	regulates the activity of guanosine 3',5'-bispyrophosphate synthetase I (RelA)	lytB	LytB protein	lytB	LytB protein	2	2	2	2	2	2	2	2	2	2	2	2	2	2	2	2	2	2	2	2	2	2	2	2	2	2	2	2	2	2	2	2	2	2	2	2	2	2	2
STM0050	STM0050	STY0059	SPA0051	SEN0050		putative nitrite reductase		hypothetical protein		hypothetical protein	0	0	0	2	2	2	2	2	2	2	2	2	2	2	2	2	2	2	2	2	2	2	2	2	2	2	2	2	2	2	2	2	2	2	2	2	1	2	2
STM0051	STM0051	STY0060	SPA0052	SEN0052	yaaF	putative purine nucleoside hydrolase	yaaF	putative nucleoside hydrolase (IUNH family)	yaaF	putative nucleoside hydrolase (IUNH family)	0	0	2	2	2	2	2	2	2	2	1	1	2	2	2	2	2	2	2	2	2	2	2	2	2	2	2	2	2	2	2	2	2	2	2	2	2	2	2
STM0052	STM0052	STY0061	SPA0053	SEN0053		putative transcription regulator sensor for citrate	citB	transcriptional regulatory protein citb	citB	transcriptional regulatory protein citb	0	0	0	2	2	2	2	2	2	2	2	2	2	2	2	2	2	2	2	2	2	2	2	2	2	2	2	2	2	2	2	2	2	2	2	2	2	2	2
STM0053	STM0053	STY0062	SPA0054	SEN0054		putative transcription regulator, histidine kinase for citrate	citA	sensor kinase cita	citA	sensor kinase cita	0	0	0	2	2	2	2	2	2	2	2	2	2	2	2	2	2	2	2	2	2	2	2	2	2	2	2	2	2	2	2	2	2	2	2	2	2	2	2
SEN3184	STM0054	STY0063	SPA0055	SEN3184		putative oxalacetate decarboxylase, subunit beta	oadB	oxaloacetate decarboxylase beta chain	oadB	oxaloacetate decarboxylase beta chain	0	0	0	2	2	2	2	2	2	2	2	2	2	2	2	2	2	2	2	2	2	2	2	2	2	2	2	2	2	2	2	2	2	2	2	2	2	2	2
STM0055	STM0055	STY0064	SPA0056	SEN0056		putative oxalacetate decarboxylase, subunit alpha	oadA	oxaloacetate decarboxylase alpha chain	oadA	oxaloacetate decarboxylase alpha chain	0	0	0	2	2	2	2	2	2	2	1	2	1	2	2	2	2	2	2	2	2	2	2	2	2	2	2	2	2	2	2	2	2	2	2	2	2	2	2
STM0056	STM0056	STY0065	SPA0057	SEN0057		putative oxalacetate decarboxylase, subunit gamma	oadG	oxaloacetate decarboxylase gamma chain	oadG	oxaloacetate decarboxylase gamma chain	0	0	0	2	2	2	2	2	2	2	2	2	2	2	2	2	2	2	2	2	2	2	2	2	2	2	2	2	2	2	2	2	2	2	2	2	2	2	2
STM0057	STM0057	STY0066	SPA0058	SEN0058		putative citrate-sodium symport	citC	citrate-sodium symporter	citC	citrate-sodium symporter	0	0	0	2	2	2	2	2	2	2	2	2	2	2	2	2	2	2	2	2	2	2	2	2	2	2	2	2	2	2	2	2	2	2	2	2	2	2	2
STM0058	STM0058	STY0067	SPA0059	SEN0059	citC2	putative citrate lyase synthetase (citrate (pro-3S)-lyase ligase	citC2	[citrate (PRO-3S)-lyase] ligase	citC	[citrate (PRO-3S)-lyase] ligase	0	0	0	2	2	2	2	2	2	2	2	2	2	2	2	2	2	2	2	2	2	2	2	2	2	2	2	2	2	2	2	2	2	2	2	2	2	2	2
STM0059	STM0059	STY0068	SPA0060	SEN0060	citD2	putative citrate lyase acyl carrier protein (gamma chain)	citD2	citrate lyase acyl carrier protein	citD	citrate lyase acyl carrier protein	0	0	0	2	2	2	2	2	2	2	2	2	2	2	2	2	2	2	2	2	2	2	2	2	2	2	2	2	2	2	2	2	2	2	2	2	2	2	2
STM0060	STM0060	STY0069	SPA0061	SEN0061	citE2	putative citrate lyase beta chain (acyl lyase subunit)	citE2	citrate lyase beta chain	citE	citrate lyase beta chain	0	0	0	2	2	2	2	2	2	2	2	2	2	2	2	2	2	2	2	2	2	2	2	2	2	2	2	2	2	2	2	2	2	2	2	2	2	2	2
STM0061	STM0061	STY0070	SPA0062	SEN0062	citF2	putativ bifunctional citrate lyase alpha chain/citrate-ACP transferase	citF2	citrate lyase alpha chain	citF	citrate lyase alpha chain	0	0	0	2	2	2	2	2	2	2	2	2	2	2	2	2	2	2	2	2	2	2	2	2	2	2	2	2	2	2	2	2	2	2	2	2	2	2	2
STM0062	STM0062	STY0071	SPA0063	SEN0063	citX2	putative cytoplasmic protein	citX2	citx protein	citX	citx protein	0	0	0	2	2	2	2	2	2	2	2	2	2	2	2	2	2	2	2	2	2	2	2	2	2	2	2	2	2	2	2	2	2	2	2	2	2	2	2
STM0063	STM0063	STY0072	SPA0064	SEN0064	citG2	putative modifier of citrate lyase protein	citG2	citg protein	citG	CitG protein	0	0	0	2	2	2	2	2	2	2	2	2	2	2	2	2	2	2	2	2	2	2	2	2	2	2	2	2	2	2	2	2	2	2	2	2	2	2	2
STM0064	STM0064	STY0073	SPA0065	SEN0065	dapB	dihydrodipicolinate reductase	dapB	dihydrodipicolinate reductase	dapB	dihydrodipicolinate reductase	2	2	2	2	2	2	2	2	2	2	2	2	2	2	2	2	2	2	2	2	2	2	2	2	2	2	2	2	2	2	2	2	2	2	2	2	2	2	2
STM0066	STM0066	STY0076	SPA0067	SEN0066	carA	carbamoyl-phosphate synthetase, glutamine-hydrolysing small subunit	carA	carbamoyl-phosphate synthase small chain	carA	carbamoyl-phosphate synthase small chain	2	2	2	2	2	2	2	2	2	2	2	2	2	2	2	2	2	2	2	2	2	2	2	2	2	2	2	2	2	2	2	2	2	2	2	2	2	2	2
STM0067	STM0067	STY0077	SPA0068	SEN0067	carB	carbamoyl-phosphate synthase, large subunit	carB	carbamoyl-phosphate synthase large chain	carB	carbamoyl-phosphate synthase large chain	2	2	2	2	2	2	2	2	2	2	2	2	2	2	2	2	2	2	2	2	2	2	2	2	2	2	2	2	2	2	2	2	2	2	2	2	2	2	2
STM0068	STM0068	STY0078	SPA0069	SEN0068	caiF	transcriptional regulator of cai and fix operon	caiF	transcriptional activator CaiF	caiF	transcriptional activator CaiF	0	2	0	2	2	2	2	2	2	2	2	2	2	2	2	2	2	2	2	2	2	2	2	2	2	2	2	2	2	2	2	2	2	2	2	2	2	2	2
STM0069	STM0069	STY0079	SPA0070	SEN0069	caiE	stimulates carnitine racemase activity of CaiD and CaiB activity	caiE	carnitine operon protein CaiE	caiE	carnitine operon protein CaiE	2	2	0	2	2	2	2	2	2	2	2	2	2	2	2	2	2	2	2	2	2	2	2	2	2	2	2	2	2	2	2	2	2	2	2	2	2	2	2
SEN0087	STM0085	STY0100	SPA0086	SEN0087	yabF	putative NAD(P)H oxidoreductase	yabF	putative NAD(P)H oxidoreductase	yabF	putative NAD(P)H oxidoreductase pseudogene	2	2	2	2	2	2	2	2	2	2	2	2	2	2	2	2	2	2	2	2	2	2	2	2	2	2	2	2	2	2	2	2	2	2	2	2	2	2	2
SEN0088	STM0086	STY0101	SPA0087	SEN0088	kefC	CPA2 family, K+ efflux antiporter, glutathione-regulated	kefC	glutathione-regulated potassium-efflux system protein KefC	kefC	glutathione-regulated potassium-efflux system protein KefC	2	2	2	2	2	2	2	2	2	2	2	2	2	2	2	2	2	2	2	2	2	2	2	2	2	2	2	2	2	2	2	2	2	2	2	2	2	2	2
SEN0089	STM0087	STY0102	SPA0088	SEN0089	folA	dihydrofolate reductase type I; trimethoprim resistance	folA	dihydrofolate reductase type I	folA	dihydrofolate reductase type I	2	2	2	2	2	2	2	2	2	2	2	2	low	2	no data	2	2	2	2	2	2	low	2	2	2	2	2	2	low	2	2	2	2	2	2	2	2	2	2
SEN0090	STM0088	STY0103	SPA0089	SEN0090	apaH	diadenosine tetraphosphatase	apaH	bis(5'-nucleosyl)-tetraphosphatase	apaH	bis(5'-nucleosyl)-tetraphosphatase	2	2	2	2	2	2	2	2	2	2	2	2	2	2	2	2	2	2	2	2	2	2	2	2	2	2	2	2	2	2	2	2	2	2	2	2	2	2	2
SEN0091	STM0089	STY0104	SPA0090	SEN0091	apaG	putative cytoplasmic protein	apaG	CorD protein	apaG	CorD protein	2	2	2	2	2	2	2	2	2	2	2	2	2	2	2	2	2	2	2	2	2	2	2	2	2	2	2	2	2	2	2	2	2	2	2	2	2	2	2
SEN0092	STM0090	STY0105	SPA0091	SEN0092	ksgA	S-adenosylmethionine-6-N',N'-adenosyl (rRNA) dimethyltransferase; kasugamycin resistance	ksgA	dimethyladenosine transferase	ksgA	dimethyladenosine transferase	2	2	2	2	2	2	2	2	2	2	2	2	2	2	2	2	2	2	2	2	2	2	2	2	2	2	2	2	2	2	2	2	2	2	2	2	2	2	2
SEN0093	STM0091	STY0106	SPA0092	SEN0093	pdxA	NAD-dependent dehydrogenase/carboxylase; pyridoxine phosphate biosynthetic protein PdxJ-PdxA subunit	pdxA	pyridoxal phosphate biosynthetic protein PdxA	pdxA	pyridoxal phosphate biosynthetic protein PdxA	2	2	2	2	2	2	2	2	2	2	2	2	2	2	2	2	2	2	2	2	2	2	2	2	2	2	2	2	2	2	2	2	2	2	2	2	2	2	2
SEN0094	STM0092	STY0107	SPA0093	SEN0094	surA	peptidyl-prolyl cis-trans isomerase, survival protein	surA	survival protein SurA precursor	surA	survival protein SurA precursor	2	2	2	2	2	2	2	2	2	2	2	2	2	2	2	2	2	2	2	2	2	2	2	2	2	2	2	2	2	2	2	2	2	2	2	2	2	2	2
SEN0095	STM0093	STY0108	SPA0094	SEN0095	imp	Organic solvent tolerance protein	imp	organic solvent tolerance protein precursor	imp	organic solvent tolerance protein precursor	0	2	2	2	2	2	2	2	2	2	2	2	2	2	2	2	2	2	2	2	2	2	2	2	2	2	2	2	2	2	2	2	2	2	2	2	2	2	2
SEN0096	STM0094	STY0109	SPA0095	SEN0096	djlA	DnaJ like chaperone protein	djlA	DnaJ-like protein	djlA	DnaJ-like protein	2	2	2	2	2	2	2	2	2	2	2	2	low	2	low	2	2	2	low	2	2	low	2	2	2	2	2	2	low	2	2	2	2	2	2	2	low	2	2
SEN0097	STM0095	STY0110	SPA0096	SEN0097	rluA	23S rRNA pseudouridylate 746 synthase	rluA	ribosomal large subunit pseudouridine synthase A	rluA	ribosomal large subunit pseudouridine synthase A	2	2	2	2	2	2	2	2	2	2	2	2	2	2	2	2	2	2	2	2	2	2	2	2	2	2	2	2	2	2	2	2	2	2	2	2	2	2	2
SEN0098	STM0096	STY0111	SPA0097	SEN0098	hepA	RNA polymerase associated protein, putative SNF2 family RNA helicase	hepA	probable ATP-dependent helicase HepA	hepA	probable ATP-dependent helicase HepA	2	2	2	2	2	2	2	2	2	2	2	2	2	2	2	2	2	2	2	2	2	2	2	2	2	2	2	2	2	2	2	2	2	2	2	2	2	2	2
SEN0099	STM0097	STY0112	SPA0098	SEN0099	polB	DNA polymerase II and and 3' --> 5' exonuclease	polB	DNA polymerase II	polB	DNA polymerase II	2	2	2	2	2	2	2	2	2	2	2	2	2	2	2	2	2	2	2	2	2	2	2	2	2	2	2	2	2	2	2	2	2	2	2	2	2	2	2
SEN0100	STM0098	STY0113	SPA0101	SEN0100		putative secreted protein					0	0	0	2	2	2	2	2	2	2	2	2	2	2	2	2	2	2	2	2	2	2	2	2	2	2	2	2	2	2	2	2	2	2	2	2	2	2	2
SEN0101	STM0100	STY0117	SPA0102	SEN0101		putative cytoplasmic protein		hypothetical protein		hypothetical protein	0	0	2	2	2	2	2	2	2	2	2	2	2	2	no data	2	2	2	2	2	2	2	2	2	2	2	2	2	2	2	2	2	2	2	2	2	2	2	2
SEN0102	STM0101	STY0118	SPA0103	SEN0102	araD	L-ribulose-5-phosphate 4-epimerase	araD	L-ribulose-5-phosphate 4-epimerase	araD	L-ribulose-5-phosphate 4-epimerase	2	2	2	2	2	2	2	2	2	2	2	2	2	2	2	2	2	2	2	2	2	2	2	2	2	2	2	2	2	2	2	2	2	2	2	2	2	2	2
SEN0103	STM0102	STY0119	SPA0104	SEN0103	araA	L-arabinose isomerase	araA	L-arabinose isomerase	araA	L-arabinose isomerase	2	2	2	2	2	2	2	2	2	2	2	2	2	2	2	2	2	2	2	2	2	2	2	2	2	2	2	2	2	2	2	2	2	2	2	2	2	2	2
SEN0104	STM0103	STY0120	SPA0105	SEN0104	araB	L-ribulokinase	araB	L-ribulokinase	araB	L-ribulokinase	2	2	2	2	2	2	2	2	2	2	2	2	2	2	2	2	2	2	2	2	2	2	2	2	2	2	2	2	2	2	2	2	2	2	2	2	2	2	2
SEN0105	STM0104	STY0121	SPA0106	SEN0105	araC	transcriptional regulator (AraC/XylS family) for ara operon	araC	arabinose operon regulatory protein	araC	arabinose operon regulatory protein	0	2	2	2	2	2	2	2	2	2	2	2	2	2	2	2	2	2	2	2	2	2	2	2	2	2	2	2	2	2	2	2	2	2	2	2	2	2	2
SEN0106	STM0105	STY0122	SPA0107	SEN0106	yabI	putative DedA family, membrane protein	yabI	DedA family integral membrane protein	yabI	DedA family integral membrane protein	0	2	2	2	2	2	2	2	2	2	2	2	2	2	2	2	2	2	2	2	2	2	2	2	2	2	2	2	2	2	2	2	2	2	2	2	2	2	2
SEN0107	STM0106	STY0123	SPA0108	SEN0107	yabJ	putative ABC-transport protein	yabJ	hypothetical ABC transporter	yabJ	hypothetical ABC transporter	0	2	2	2	2	2	2	2	2	2	2	2	2	2	2	2	2	2	2	2	2	2	2	2	2	2	2	2	2	2	2	2	2	2	2	2	2	2	2
SEN0108	STM0107	STY0124	SPA0109	SEN0108	yabK	putative binding-protein-dependent transport system inner membrane component	yabK	putative ABC transporter integral membrane protein	yabK	putative ABC transporter integral membrane protein	2	2	2	2	2	2	2	2	2	2	2	2	2	2	2	2	2	2	2	2	2	2	2	2	2	2	2	2	2	2	2	2	2	2	2	2	2	2	2
SEN0109	STM0108	STY0125	SPA0110	SEN0109	tbpA	thiamine-binding periplasmic protein	tbpA	thiamine-binding periplasmic protein precursor	tbpA	thiamine-binding periplasmic protein precursor	0	2	2	2	2	2	2	2	2	2	2	2	2	2	2	2	2	2	2	2	2	2	2	2	2	2	2	2	2	2	2	2	2	2	2	2	2	2	2
SEN0110	STM0109	STY0127	SPA0111	SEN0110	yabN	paral putative periplasmic binding protein of transport system	yabN	putative ABC transporter periplasmic solute binding protein	yabN	putative ABC transporter periplasmic solute binding protein	0	2	2	2	2	2	2	2	2	2	2	2	2	2	2	2	2	2	2	2	2	2	2	2	2	2	2	2	2	2	2	2	2	2	2	2	2	2	2
SEN0111	STM0110	STY0129	SPA0112	SEN0111	leuD	3-isopropylmalate isomerase (dehydratase), subunit with LeuC	leuD	3-isopropylmalate dehydratase	leuD	3-isopropylmalate dehydratase	0	0	2	2	2	2	2	2	2	2	2	2	2	2	2	2	2	2	2	2	2	2	2	2	2	2	2	2	2	2	2	2	2	2	2	2	2	2	2
SEN0112	STM0111	STY0130	SPA0113	SEN0112	leuC	3-isopropylmalate isomerase (dehydratase), subunit with LeuD	leuC	3-isopropylmalate dehydratase	leuC	3-isopropylmalate dehydratase	2	2	2	2	2	2	2	2	2	2	2	2	1	2	2	2	2	2	2	2	2	2	2	2	2	2	2	2	2	2	2	2	2	2	2	2	2	2	2
SEN0113	STM0112	STY0131	SPA0114	SEN0113	leuB	3-isopropylmalate dehydrogenase	leuB	3-isopropylmalate dehydrogenase	leuB	3-isopropylmalate dehydrogenase	0	2	2	2	2	2	2	2	2	2	2	2	2	2	2	2	2	2	2	2	2	2	2	2	2	2	2	2	2	2	2	2	2	2	2	2	2	2	2
SEN0114	STM0113	STY0132	SPA0115	SEN0114	leuA	2-isopropylmalate synthase	leuA	2-isopropylmalate synthase	leuA	2-isopropylmalate synthase	2	2	2	2	2	2	2	2	2	2	2	2	2	2	2	2	2	2	2	2	2	2	2	2	2	2	2	2	2	2	2	2	2	2	2	2	2	2	2
SEN0115	STM0114			SEN0115	leuL	leu operon leader peptide					0	0	2	2	2	2	2	2	2	2	low	low	low	2	low	2	low	2	low	2	2	low	2	low	2	2	low	2	low	2	2	2	2	2	low	low	low	low	low
SEN0116	STM0115	STY0134	SPA0117	SEN0116	leuO	putative transcriptional regulator (LysR family)	leuO	probable activator protein in leuABCD operon	leuO	probable activator protein in leuABCD operon	0	2	2	2	2	2	2	2	2	2	2	2	2	2	2	2	2	2	2	2	2	2	2	2	2	2	2	2	2	2	2	2	2	2	2	2	2	2	2
SEN0117	STM0116	STY0135	SPA0118	SEN0117	ilvI	acetolactate synthase III, valine sensitive, large subunit	ilvI	acetolactate synthase isozyme III large subunit	ilvI	acetolactate synthase isozyme III large subunit	2	2	2	2	2	2	2	2	2	2	2	2	2	2	2	2	2	2	2	2	2	2	2	2	2	2	2	2	2	2	2	2	2	2	2	2	2	2	2
SEN0118	STM0117	STY0136	SPA0119	SEN0118	ilvH	acetolactate synthase III, small subunit	ilvH	acetolactate synthase isozyme III small subunit	ilvH	acetolactate synthase isozyme III small subunit	2	2	2	2	2	2	2	2	2	2	2	2	2	2	2	2	2	2	2	2	2	2	2	2	2	2	2	2	2	2	2	2	2	2	2	2	2	2	2
SEN0119	STM0118	STY0138	SPA0120	SEN0119	fruR	transcriptional repressor of fru operon and others (GlaR/LacI family)	fruR	fructose repressor	fruR	fructose repressor	2	2	2	2	2	2	2	2	2	2	2	2	2	2	2	2	2	2	2	2	2	2	2	2	2	2	2	2	2	2	2	2	2	2	2	2	2	2	2
SEN0120	STM0119	STY0139	SPA0121	SEN0120	yabB	putative cytoplasmic protein	yabB	conserved hypothetical protein	yabB	conserved hypothetical protein	2	2	2	2	2	2	2	2	2	2	2	2	2	2	2	2	2	2	2	2	2	2	2	2	2	2	2	2	2	2	2	2	2	2	2	2	2	2	2
SEN0121	STM0120	STY0140	SPA0122	SEN0121	yabC	putative S-adenosyl methionine adenyltransferase	yabC	conserved hypothetical protein	yabC	conserved hypothetical protein	2	2	2	2	2	2	2	2	2	2	2	2	2	2	2	2	2	2	2	2	2	2	2	2	2	2	2	2	2	2	2	2	2	2	2	2	2	2	2
SEN0122	STM0121	STY0141	SPA0123	SEN0122	ftsL	cell division protein; ingrowth of wall at septum	ftsL	cell division protein FtsL	ftsL	cell division protein FtsL	2	2	2	2	2	2	2	2	2	2	2	2	2	2	2	2	2	2	2	2	2	2	2	2	2	2	2	2	2	2	2	2	2	2	2	2	2	2	2
SEN0123	STM0122	STY0142	SPA0124	SEN0123	ftsI	division specific transpeptidase, penicillin-binding protein 3 re	ftsI	penicillin-binding protein 3 precursor	ftsI	penicillin-binding protein 3 precursor	2	2	2	2	2	2	2	2	2	2	2	2	2	2	2	2	2	2	2	2	2	2	2	2	2	2	2	2	2	2	2	2	2	2	2	2	2	2	2
SEN0124	STM0123	STY0143	SPA0125	SEN0124	murE	UDP-N-acetylmuramoylalanyl-D-glutamate 2,6-diaminopimelate ligase	murE	UDP-N-acetylmuramoylalanyl-D-glutamate--2,6-dia minopim ligase	murE	UDP-N-acetylmuramoylalanyl-D-glutamate--2,6-dia minopim ligase	2	2	2	2	2	2	2	2	2	2	2	2	2	2	2	2	2	2	2	2	2	2	2	2	2	2	2	2	2	2	2	2	2	2	2	2	2	2	2
SEN0125	STM0124	STY0144	SPA0126	SEN0125	murF	D-alanine:D-alanine-adding enzyme	murF	UDP-N-acetylmuramoylalanyl-D-glutamyl-2,6-diami nopimelate--D-alan alanyl ligase	murF	UDP-N-acetylmuramoylalanyl-D-glutamyl-2,6-diami nopimelate--D-alan alanyl ligase	0	2	2	2	2	2	2	2	2	2	2	2	2	2	2	2	2	2	2	2	2	2	2	2	2	2	2	2	2	2	2	2	2	2	2	2	2	2	2
SEN0126	STM0125	STY0145	SPA0127	SEN0126	mraY	phospho-N-acetylmuramoyl-pentapeptide transferase	mraY	phospho-N-acetylmuramoyl-pentapeptide- transferase	mraY	phospho-N-acetylmuramoyl-pentapeptide- transferase	2	2	2	2	2	2	2	2	2	2	2	2	2	2	2	2	2	2	2	2	2	2	2	2	2	2	2	2	2	2	2	2	2	2	2	2	2	2	2
SEN0127	STM0126	STY0146	SPA0128	SEN0127	murD	UDP-N-acetylmuramoylalanine-D-glutamate ligase	murD	UDP-N-acetylmuramoyl-L-alanine:D-glutamate ligase	murD	UDP-N-acetylmuramoyl-L-alanine:D-glutamate ligase	2	2	2	2	2	2	2	2	2	2	2	2	2	2	2	2	2	2	2	2	2	2	2	2	2	2	2	2	2	2	2	2	2	2	2	2	2	2	2
SEN0128	STM0127	STY0147	SPA0129	SEN0128	ftsW	essential cell division gene, stablilzes FtsZ ring, cytoplasmic membrane required for PBP2 expression	ftsW	cell division protein FtsW	ftsW	cell division protein FtsW	2	2	2	2	2	2	2	2	2	2	2	2	2	2	2	2	2	2	2	2	2	2	2	2	2	2	2	2	2	2	2	2	2	2	2	2	2	2	2
SEN0129	STM0128	STY0148	SPA0130	SEN0129	murG	UDP-N-acetylglucosamine:N-acetylmuramyl-(pentapeptide) pyrophosphoryl-undecaprenol N-acetylglucosamine transferase	murG	UDP-N-acetylglucosamine:N-acetylmuramyl- (pentapeptide) pyrophosphoryl-undecaprenol N-acetylglucosamine transferase	murG	UDP-N-acetylglucosamine:N-acetylmuramyl- (pentapeptide) pyrophosphoryl-undecaprenol N-acetylglucosamine transferase	0	2	2	2	2	2	2	2	2	2	2	2	2	2	2	2	2	2	2	2	2	2	2	2	2	2	2	2	2	2	2	2	2	2	2	2	2	2	2
SEN0130	STM0129	STY0149	SPA0131	SEN0130	murC	L-alanine adding enzyme, UDP-N-acetyl-muramate:alanine ligase	murC	UDP-N-acetylmuramate:alanine ligase	murC	UDP-N-acetylmuramate:alanine ligase	2	2	2	2	2	2	2	2	2	2	2	2	2	2	2	2	2	2	2	2	2	2	2	2	2	2	2	2	2	2	2	2	2	2	2	2	2	2	2
SEN0131	STM0130	STY0150	SPA0132	SEN0131	ddlB	D-alanine-D-alanine ligase B, affects cell division	ddlB	D-alanine:D-alanine ligase B	ddlB	D-alanine:D-alanine ligase B	2	2	2	2	2	2	2	2	2	2	2	2	2	2	2	2	2	2	2	2	2	2	2	2	2	2	2	2	2	2	2	2	2	2	2	2	2	2	2
SEN0132	STM0131	STY0151	SPA0133	SEN0132	ftsQ	cell division protein; ingrowth of wall at septum	ftsQ	cell division protein FtsQ	ftsQ	cell division protein FtsQ	2	2	2	2	2	2	2	2	2	2	2	2	2	2	2	2	2	2	2	2	2	2	2	2	2	2	2	2	2	2	2	2	2	2	2	2	2	2	2
SEN0133	STM0132	STY0152	SPA0134	SEN0133	ftsA	ATP-binding cell division protein, septation process, complexes with FtsZ, associated with junctions of inner and outer membranes	ftsA	cell division protein FtsA	ftsA	cell division protein FtsA	2	2	2	2	2	2	2	2	2	2	2	2	2	2	2	2	2	2	2	2	2	2	2	2	2	2	2	2	2	2	2	2	2	2	2	2	2	2	2
SEN0134	STM0133	STY0153	SPA0135	SEN0134	ftsZ	tubulin-like GTP-binding protein and GTPase, forms circumferential ring in cell division	ftsZ	cell division protein FtsZ	ftsZ	cell division protein FtsZ	2	2	2	2	2	2	2	2	2	2	2	2	2	2	2	2	2	2	2	2	2	2	2	2	2	2	2	2	2	2	2	2	2	2	2	2	2	2	2
SEN0135	STM0134	STY0154	SPA0136	SEN0135	lpxC	UDP-3-O-acyl N-acetylglucosamine deacetylase	lpxC	UDP-3-O-[3-hydroxymyristoyl] N-acetylglucosamine deacetylase	lpxC	UDP-3-O-[3-hydroxymyristoyl] N-acetylglucosamine deacetylase	2	2	2	2	2	2	2	2	2	2	2	2	2	2	2	2	2	2	2	2	2	2	2	2	2	2	2	2	2	2	2	2	2	2	2	2	2	2	2
SEN0136	STM0135	STY0155	SPA0137	SEN0136	yacA	putative inner membrane protein	yacA	conserved hypothetical protein	yacA	conserved hypothetical protein	0	2	2	2	2	2	2	2	2	2	2	2	low	2	low	2	2	2	2	2	2	2	2	low	2	2	2	2	2	2	2	2	2	2	low	low	2	low	low
SEN0137	STM0136	STY0156	SPA0138	SEN0137	secA	preprotein translocase; secretion protein of IISP family	secA	preprotein translocase SecA subunit	secA	preprotein translocase SecA subunit	2	2	2	2	2	2	2	2	2	2	2	2	2	2	2	2	2	2	2	2	2	2	2	2	2	2	2	2	2	2	2	2	2	2	2	2	2	2	2
SEN0138	STM0137	STY0157	SPA0139	SEN0138	mutT	7,8-dihydro-8-oxoguanine-triphosphatase, prefers dGTP	mutT	7,8-dihydro-8-oxoguanine-triphosphatase	mutT	7,8-dihydro-8-oxoguanine-triphosphatase	0	0	2	2	2	2	2	2	2	2	2	2	2	2	2	2	2	2	2	2	2	2	2	2	2	2	2	2	2	2	2	2	2	2	2	2	2	2	2
SEN0142	STM0138	STY0160	SPA0142	SEN0142	yacG	putative cytoplasmic protein	yacG	conserved hypothetical protein	yacG	conserved hypothetical protein	0	2	2	2	2	2	2	2	2	2	2	2	2	2	2	2	2	2	2	2	2	2	2	2	2	2	2	2	2	2	2	2	2	2	2	2	2	2	2
SEN0143	STM0139	STY0161	SPA0143	SEN0143	yacF	putative cytoplasmic protein	yacF	conserved hypothetical protein	yacF	conserved hypothetical protein	0	2	2	2	2	2	2	2	2	2	2	2	2	2	2	2	2	2	2	2	2	low	2	2	2	2	2	2	2	2	2	2	2	2	2	2	2	2	2
SEN0144	STM0140	STY0162	SPA0144	SEN0144	yacE	putative nucleotide kinase	yacE	conserved hypothetical protein	yacE	conserved hypothetical protein	2	2	2	2	2	2	2	2	2	2	2	2	2	2	2	2	2	2	2	2	2	2	2	2	2	2	2	2	2	2	2	2	2	2	2	2	2	2	2
SEN0145	STM0141	STY0163	SPA0145	SEN0145	guaC	GMP reductase	guaC	GMP reductase	guaC	GMP reductase	2	2	2	2	2	2	2	2	2	2	2	2	2	2	2	2	2	2	2	2	2	2	2	2	2	2	2	2	2	2	2	2	2	2	2	2	2	2	2
SEN0146	STM0142	STY0164	SPA0146	SEN0146	hofC	putative component in type IV pilin biogenesis	hofC	protein transport protein HofC	hofC	protein transport protein HofC	0	2	2	2	2	2	2	2	2	2	2	2	2	2	2	2	2	2	2	2	2	2	2	2	2	2	2	2	2	2	2	2	2	2	2	2	2	2	2
SEN0147	STM0143	STY0165	SPA0147	SEN0147	hofB	putative integral membrane protein involved in biogenesis of fimbriae (type IV pilin), protein transport, DNA uptake	hofB	protein transport protein HofB	hofB	protein transport protein HofB	0	2	2	2	2	2	2	2	2	2	2	2	2	2	2	2	2	2	2	2	2	2	2	2	2	2	2	2	2	2	2	2	2	2	2	2	2	2	2
SEN0148	STM0144	STY0166	SPA0148	SEN0148	ppdD	putative major component of type IV pilin, prelipin peptidase dependent protein	ppdD	prepilin peptidase dependent protein D precursor	ppdD	prepilin peptidase dependent protein D precursor	0	2	2	2	2	2	2	2	2	2	2	2	2	2	2	2	2	2	2	2	2	2	2	2	2	2	2	2	2	2	2	2	2	2	2	2	2	2	2
SEN0149	STM0145	STY0167	SPA0149	SEN0149	nadC	quinolinate phosphoribosyltransferase	nadC	nicotinate-nucleotide pyrophosphorylase	nadC	nicotinate-nucleotide pyrophosphorylase	0	2	2	2	2	2	2	2	2	2	2	2	2	2	2	2	2	2	2	2	2	2	2	2	2	2	2	2	2	2	2	2	2	2	2	2	2	2	2
SEN0150	STM0146	STY0168	SPA0150	SEN0150	ampD	N-acetyl-anhydromuramyl-L-alanine amidase	ampD	AmpD protein (anhydro-N-acetylmuramyl-tripeptide amidase)	ampD	AmpD protein (anhydro-N-acetylmuramyl-tripeptide amidase)	0	2	2	2	2	2	2	2	2	2	2	2	2	2	2	2	2	2	2	2	2	2	2	2	2	2	2	2	2	2	2	2	2	2	2	2	2	2	2
SEN0151	STM0147	STY0169	SPA0151	SEN0151	ampE	putative transmembrane protein	ampE	AmpE protein	ampE	AmpE protein	0	2	2	2	2	2	2	2	2	2	2	2	2	2	2	2	2	2	2	2	2	2	2	2	2	2	2	2	2	2	2	2	2	2	2	2	2	2	2
SEN0152	STM0148	STY0170	SPA0152	SEN0152		putative cytoplasmic protein		putatuve glycosysl hydrolase		putatuve glycosysl hydrolase	0	2	2	2	2	2	2	2	2	2	2	2	2	2	2	2	2	2	2	2	2	2	2	2	2	2	2	2	2	2	2	2	2	2	2	2	2	2	2
SEN0153	STM0149	STY0171	SPA0153	SEN0153		putative permease of the Na+:galactoside symporter family		putative symporter		putative symporter	0	2	2	2	2	2	2	2	2	2	2	2	2	2	2	2	2	2	2	2	2	2	2	2	2	2	2	2	2	2	2	2	2	2	2	2	2	2	2
SEN0154	STM0150	STY0173	SPA0154	SEN0154	aroP	APC family, aromatic amino acid transporter	aroP	aromatic amino acid transport protein AroP	aroP	aromatic amino acid transport protein AroP	2	2	2	2	2	2	2	2	2	2	2	2	2	2	2	2	2	2	2	2	2	2	2	2	2	2	2	2	2	2	2	2	2	2	2	2	2	2	2
SEN0155	STM0151	STY0174	SPA0155	SEN0155	pdhR	transcriptional repressor for pyruvate dehydrogenase complex (GntR family)	pdhR	pyruvate dehydrogenase complex repressor	pdhR	pyruvate dehydrogenase complex repressor	2	2	2	2	2	2	2	2	2	2	2	2	2	2	2	2	2	2	2	2	2	2	2	2	2	2	2	2	2	2	2	2	2	2	2	2	2	2	2
SEN0156	STM0152	STY0175	SPA0156	SEN0156	aceE	pyruvate dehydrogenase, decarboxylase component	aceE	pyruvate dehydrogenase E1 component	aceE	pyruvate dehydrogenase E1 component	2	2	2	2	2	2	2	2	2	2	2	2	2	2	2	2	2	2	2	2	2	2	2	2	2	2	2	2	2	2	2	2	2	2	2	2	2	2	2
SEN0157	STM0153	STY0176	SPA0157	SEN0157	aceF	pyruvate dehydrogenase, dihydrolipoyltransacetylase component	aceF	dihydrolipoamide acetyltransferase component (E2) of pyruvate dehydrogenase	aceF	dihydrolipoamide acetyltransferase component (E2) of pyruvate dehydrogenase	2	2	2	2	2	2	2	2	2	2	2	2	2	2	2	2	2	2	2	2	2	2	2	2	2	2	2	2	2	2	2	2	2	2	2	2	2	2	2
SEN0158	STM0154	STY0177	SPA0158	SEN0158	lpdA	lipoamide dehydrogenase (NADH); component of 2-oxodehydrogenase and pyruvate complexes; L protein of glycine cleavage complex second part	lpdA	dihydrolipoamide dehydrogenase	lpdA	dihydrolipoamide dehydrogenase	2	2	2	2	2	2	2	2	2	2	2	2	2	2	2	2	2	2	2	2	2	2	2	2	2	2	2	2	2	2	2	2	2	2	2	2	2	2	2
SEN0159	STM0155	STY0178	SPA0159	SEN0159		putative outer membrane protein		probable secreted protein		probable secreted protein	0	2	2	2	2	2	2	2	2	2	2	2	2	2	2	2	2	2	2	2	2	2	2	2	2	2	2	2	2	2	2	2	2	2	2	no data	2	2	2
SEN0160	STM0156	STY0179	SPA0160	SEN0160		putative periplasmic protein		probable secreted protein		probable secreted protein	0	2	2	2	2	2	2	2	2	2	2	2	2	2	2	2	2	2	2	2	2	2	2	2	2	2	2	2	2	2	2	2	2	2	2	2	2	2	2
SEN0161	STM0157	STY0180	SPA0161	SEN0161	yacH	putative outer membrane protein	yacH	putative exported protein	yacH	putative exported protein	2	2	2	2	2	2	2	2	2	2	2	2	2	2	2	2	2	2	2	2	2	2	2	2	2	2	2	2	2	2	2	2	2	2	2	2	2	2	2
SEN0162	STM0158	STY0181	SPA0162	SEN0162	acnB	aconitate hydratase 2	acnB	aconitate hydratase 2 (citrate hydro-lyase 2)	acnB	aconitate hydratase 2 (citrate hydro-lyase 2)	2	2	2	2	2	2	2	2	2	2	2	2	2	2	2	2	2	2	2	2	2	2	2	2	2	2	2	2	2	2	2	2	2	2	2	2	2	2	2
STM0159	STM0159					putative restriction endonuclease					0	0	0	0	0	0	0	0	0	0	0	0	1	0	2	0	0	0	0	0	0	0	0	0	0	0	0	0	0	2	2	2	2	2	2	2	2	2	2
SEN0165	STM0160	STY0182	SPA0163	SEN0165	yacL	putative cytoplasmic protein		conserved hypothetical protein	yacL	conserved hypothetical protein	0	0	2	2	2	2	2	2	2	2	2	2	2	2	2	2	2	2	2	2	2	2	2	2	2	2	2	2	2	2	2	2	2	2	2	2	2	2	2
SEN0166	STM0161	STY0183	SPA0164	SEN0166	kdgT	2-keto-3-deoxygluconate permease	kdgT	2-keto-3-deoxygluconate permease	kdgT	2-keto-3-deoxygluconate permease	0	0	0	2	2	2	2	2	2	2	2	2	2	2	2	2	2	2	2	2	2	2	2	2	2	2	2	2	2	2	2	2	2	2	2	2	2	2	2
SEN0167	STM0162	STY0184	SPA0165	SEN0167		putative inner membrane protein	ygbK	conserved hypothetical protein	ygbK	conserved hypothetical protein	0	0	0	2	2	2	2	2	2	2	2	2	2	2	2	2	2	2	2	2	2	2	2	2	2	2	2	2	2	2	2	2	2	2	2	2	2	2	2
SEN0168	STM0163	STY0185	SPA0166	SEN0168		pyridoxine phosphate biosynthetic protein		PdxA-like protein		PdxA-like protein	0	0	0	2	2	2	2	2	2	2	2	2	2	2	2	2	2	2	2	2	2	2	2	2	2	2	2	2	2	2	2	2	2	2	2	2	2	2	2
SEN0169	STM0164	STY0186	SPA0167	SEN0169		putative transcriptional regulator (LysR family)		putative transcriptional regulator		putative transcriptional regulator	0	2	0	2	2	2	2	2	2	2	2	2	2	2	2	2	2	2	2	2	2	2	2	2	2	2	2	2	2	2	2	2	2	2	2	2	2	2	2
SEN0170	STM0165	STY0187	SPA0168	SEN0170	speD	S-adenosylmethionine decarboxylase, proenzyme	speD	S-adenosylmethionine decarboxylase proenzyme	speD	S-adenosylmethionine decarboxylase proenzyme	2	2	2	2	2	2	2	2	2	2	2	2	2	2	2	2	2	2	2	2	2	2	2	2	2	2	2	2	2	2	2	2	2	2	2	2	2	2	2
SEN0171	STM0166	STY0188	SPA0169	SEN0171	speE	spermidine synthase (putrescine aminopropyltransferase)	speE	spermidine synthase	speE	spermidine synthase	2	2	2	2	2	2	2	2	2	2	2	2	2	2	2	2	2	2	2	2	2	2	2	2	2	2	2	2	2	2	2	2	2	2	2	2	2	2	2
SEN0172	STM0167	STY0189	SPA0170	SEN0172	yacC	putative periplasmic protein	yacC	conserved hypothetical protein	yacC	conserved hypothetical protein	2	2	2	2	2	2	2	2	2	2	2	2	2	2	2	2	2	2	2	2	2	2	2	2	2	2	2	2	2	2	2	2	2	2	2	2	2	2	2
SEN0173	STM0168	STY0190	SPA0171	SEN0173	yacK	putative multicopper oxidase	yacK	possible multicopper oxidase precursor	yacK	possible multicopper oxidase precursor	2	2	2	2	2	2	2	2	2	2	2	2	2	2	2	2	2	2	2	2	2	2	2	2	2	2	2	2	2	2	2	2	2	2	2	2	2	2	2
SEN0174	STM0169	STY0191	SPA0172	SEN0174	gcd	glucose dehydrogenase	gcd	glucose dehydrogenase	gcd	glucose dehydrogenase	0	2	2	2	2	2	2	2	2	2	2	2	2	2	2	2	2	2	2	2	2	2	2	2	2	2	2	2	2	2	2	2	2	2	2	2	2	2	2
SEN0175	STM0170	STY0192	SPA0173	SEN0175	hpt	hypoxanthine phosphoribosyltransferase	hpt	hypoxanthine phosphoribosyltransferase	hpt	hypoxanthine phosphoribosyltransferase	2	2	2	2	2	2	2	2	2	2	2	2	2	2	2	2	2	2	2	2	2	2	2	2	2	2	2	2	2	2	2	2	2	2	2	2	2	2	2
SEN0176	STM0171	STY0193	SPA0174	SEN0176	yadF	putative carbonic anhydrase	yadF	carbonic anhydrase	yadF	carbonic anhydrase	2	2	2	2	2	2	2	2	2	2	2	2	2	2	2	2	2	2	2	2	2	2	2	2	2	2	2	2	2	2	2	2	2	2	2	2	2	2	2
SEN0177	STM0172	STY0194	SPA0175	SEN0177	yadG	putative ABC-type multidrug transport system, ATPase component	yadG	hypothetical ABC transporter ATP-binding protein	yadG	hypothetical ABC transporter ATP-binding protein	0	2	2	2	2	2	2	2	2	2	2	2	2	2	2	2	2	2	2	2	2	2	2	2	2	2	2	2	2	2	2	2	2	2	2	2	2	2	2
SEN0178	STM0173	STY0195	SPA0176	SEN0178	yadH	putative ABC superfamily (membrane) transport protein	yadH	ABC transporter integral membrane protein	yadH	ABC transporter integral membrane protein	2	2	2	2	2	2	2	2	2	2	2	2	2	2	2	2	2	2	2	2	2	2	2	2	2	2	2	2	2	2	2	2	2	2	2	2	2	2	2
SEN0179	STM0174			SEN0179	stiH	putative fimbriae					0	0	0	0	0	2	2	0	0	2	1	1	1	2	2	2	2	2	2	2	2	2	2	2	2	2	1	2	2	2	2	2	2	2	2	2	2	2	2
SEN0180	STM0175			SEN0180	stiC	putativie fimbrial usher					0	0	0	0	0	2	2	0	0	2	2	2	2	2	2	2	2	2	2	2	2	2	2	2	2	2	2	2	2	2	2	2	2	2	2	2	2	2	2
SEN0181	STM0176			SEN0181	stiB	putative fimbrial chaparone					0	0	0	0	0	2	2	0	0	2	2	2	2	2	2	2	2	2	2	2	2	2	2	2	2	2	2	2	2	2	2	2	2	2	2	2	2	2	2
SEN0182	STM0177			SEN0182	stiA	putative fimbrial subunit					0	0	0	0	0	2	2	0	0	2	2	2	2	2	2	2	2	2	2	2	2	2	2	2	2	2	2	2	2	2	2	2	2	2	2	2	2	2	2
SEN0183	STM0178	STY0196	SPA0177	SEN0183	yadI	putative PTS enzyme	yadI	putative PTS system IIA component	yadI	putative PTS system IIA component	0	2	2	2	2	2	2	2	2	2	1	1	1	2	2	2	2	2	2	2	2	2	2	2	2	2	2	2	2	2	2	2	2	2	2	2	2	2	2
SEN0184	STM0179	STY0197	SPA0178	SEN0184	yadE	putative xylanase/chitin deacetylase	yadE	conserved hypothetical protein	yadE	conserved hypothetical protein	2	2	2	2	2	2	2	2	2	2	2	2	2	2	2	2	2	2	2	2	2	2	2	2	2	2	2	2	2	2	2	2	2	2	2	2	2	2	2
SEN0185	STM0180	STY0198	SPA0186	SEN0185	panD	aspartate 1-decarboxylase	panD	aspartate 1-decarboxylase	panD	aspartate 1-decarboxylase	0	0	0	2	2	2	2	2	2	2	2	2	1	2	2	2	2	2	2	2	2	2	2	2	2	2	2	2	2	2	2	2	2	2	2	2	2	2	2
SEN0186	STM0181	STY0199	SPA0187	SEN0186	panC	pantothenate synthetase	panC	pantoate:beta-alanine ligase	panC	pantoate:beta-alanine ligase	2	2	2	2	2	2	2	2	2	2	2	2	2	2	2	2	2	2	2	2	2	2	2	2	2	2	2	2	2	2	2	2	2	2	2	2	2	2	2
SEN0187	STM0182	STY0200	SPA0188	SEN0187	panB	3-methyl-2-oxobutanoate hydroxymethyltransferase	panB	3-methyl-2-oxobutanoate hydroxymethyltransferase	panB	3-methyl-2-oxobutanoate hydroxymethyltransferase	2	2	2	2	2	2	2	2	2	2	1	1	1	2	1	2	2	2	2	2	2	2	2	2	2	2	1	2	2	2	2	2	2	2	2	2	2	2	2
SEN0188	STM0183	STY0208	SPA0189	SEN0188	folK	7,8-dihydro-6-hydroxymethylpterin-pyrophosphokinase, PPPK	folK	2-amino-4-hydroxy-6-hydroxymethyldihydropteridine pyrophosphokinase	folK	2-amino-4-hydroxy-6-hydroxymethyldihydropteridine pyrophosphokinase	2	0	2	2	2	2	2	2	2	2	2	2	1	2	2	2	2	2	2	2	2	2	2	2	2	2	2	2	2	2	2	2	2	2	2	2	2	2	2
SEN0189	STM0184	STY0209	SPA0190	SEN0189	pcnB	poly(A) polymerase I	pcnB	poly(A) polymerase	pcnB	poly(A) polymerase	2	2	2	2	2	2	2	2	2	2	2	2	2	2	2	2	2	2	2	2	2	2	2	2	2	2	2	2	2	2	2	2	2	2	2	2	2	2	2
SEN0190	STM0185	STY0210	SPA0191	SEN0190	yadB	putative glutamyl t-RNA synthetase	yadB	glutamyl-tRNA synthetase-related protein	yadB	glutamyl-tRNA synthetase-related protein	0	2	2	2	2	2	2	2	2	2	2	2	2	2	2	2	2	2	2	2	2	2	2	2	2	2	2	2	2	2	2	2	2	2	2	2	2	2	2
SEN0191	STM0186	STY0211	SPA0192	SEN0191	dksA	dnaK suppressor protein	dksA	dosage-dependent dnaK suppressor protein	dksA	dosage-dependent dnaK suppressor protein	2	2	2	2	2	2	2	2	2	2	2	2	2	2	low	2	2	2	2	2	2	2	2	2	2	2	2	2	2	2	2	2	2	2	2	2	2	2	2
SEN0192	STM0187	STY0212	SPA0193	SEN0192	sfsA	regulator for maltose metabolism	sfsA	sugar fermentation stimulation protein	sfsA	sugar fermentation stimulation protein	2	2	2	2	2	2	2	2	2	2	2	2	2	2	2	2	2	2	2	2	2	2	2	2	2	2	2	2	2	2	2	2	2	2	2	2	2	2	2
SEN0193	STM0188	STY0213	SPA0194	SEN0193	ligT	2'-5' RNA ligase	ligT	2'-5' RNA ligase	ligT	2'-5' RNA ligase	0	2	2	2	2	2	2	2	2	2	2	2	2	2	low	2	2	2	2	2	2	2	2	2	2	2	2	2	2	2	2	2	2	2	2	2	2	2	2
SEN0194	STM0189	STY0214	SPA0195	SEN0194	hrpB	helicase, ATP-dependent	hrpB	ATP-dependent helicase HrpB	hrpB	ATP-dependent helicase HrpB	0	2	2	2	2	2	2	2	2	2	2	2	2	2	2	2	2	2	2	2	2	2	2	2	2	2	2	2	2	2	2	2	2	2	2	2	2	2	2
SEN0195	STM0190	STY0215	SPA0196	SEN0195	mrcB	transpeptidase of penicillin-binding protein 1b (peptidoglycan synthetase)	mrcB	penicillin-binding protein 1b; peptidoglycan synthetase	mrcB	penicillin-binding protein 1b; peptidoglycan synthetase	2	2	2	2	2	2	2	2	2	2	2	2	2	2	2	2	2	2	2	2	2	2	2	2	2	2	2	2	2	2	2	2	2	2	2	2	2	2	2
SEN0196	STM0191	STY0218	SPA0197	SEN0196	fhuA	outer membrane protein receptor / transporter for ferrichrome, colicin M, and phages T1, T5, and phi80	fhuA		fhuA	outer membrane protein receptor / transporter for ferrichrome, colicin M, and phages T1, T5, and phi80 pseudogene	2	2	2	2	2	2	2	2	2	2	2	2	2	2	2	2	2	2	0	2	2	2	2	0	2	2	2	2	2	2	2	2	2	2	2	2	2	2	2
SEN0197	STM0192	STY0219	SPA0198	SEN0197	fhuC	ABC superfamily (atp_bind), hydroxymate-dependent iron transport	fhuC	ferrichrome transport ATP-binding protein FhuC	fhuC	ferrichrome transport ATP-binding protein FhuC	0	2	2	2	2	2	2	2	2	2	2	2	2	2	2	2	2	2	2	2	2	2	2	2	2	2	2	2	2	2	2	2	2	2	2	2	2	2	2
SEN0198	STM0193	STY0220	SPA0199	SEN0198	fhuD	ABC superfamily (bind _prot), hydroxamate-dependent iron uptake	fhuD	ferrichrome-binding periplasmic protein precursor	fhuD	ferrichrome-binding periplasmic protein precursor	2	2	2	2	2	2	2	2	2	2	2	2	2	2	2	2	2	2	2	2	2	2	2	2	2	2	2	2	2	2	2	2	2	2	2	2	2	2	2
SEN0199	STM0194	STY0221	SPA0200	SEN0199	fhuB	ABC superfamily (membrane), hydroxamate-dependent iron uptake	fhuB	ferrichrome transport protein FhuB precursor	fhuB	ferrichrome transport protein FhuB precursor	2	2	2	2	2	2	2	2	2	2	2	2	2	2	2	2	2	2	2	2	2	2	2	2	2	2	2	2	2	2	2	2	2	2	2	2	2	2	2
SEN0200	STM0195		SPA0201	SEN0200	stfA	putative fimbrial subunit			stfA	putative fimbrial subunit	0	0	0	0	0	2	2	2	2	0	0	0	0	2	2	2	2	2	2	2	2	2	2	2	0	0	0	2	2	2	2	2	2	2	2	2	2	2	2
SEN0201	STM0196		SPA0202	SEN0201	stfC	putative fimbrial outer membrane usher			stfC	putative fimbrial outer membrane usher pseudogene	0	0	0	0	0	2	2	2	2	0	0	0	0	2	2	2	2	2	2	2	2	2	2	no data	0	0	0	2	2	2	2	2	2	2	2	2	2	2	2
SEN0202	STM0197		SPA0203	SEN0202	stfD	putative periplasmic fimbrial chaperone			stfD	putative periplasmic fimbrial chaperone	0	0	0	0	0	2	2	2	2	0	0	0	0	2	2	2	2	2	2	2	2	2	2	2	0	0	0	2	2	2	2	2	2	2	2	2	2	2	2
SEN0203	STM0198		SPA0204	SEN0203	stfE	putaive minor fimbrial subunit			stfE	putaive minor fimbrial subunit	0	0	0	0	0	2	2	2	2	0	0	0	0	2	2	2	2	2	2	2	2	2	2	2	0	0	0	2	2	2	2	2	2	2	2	2	2	2	2
SEN0204	STM0199			SEN0204	stfF	putative minor fimbrial subunit					0	0	0	0	0	2	2	2	2	0	0	0	0	2	2	2	2	2	2	2	2	2	2	2	0	0	0	2	2	2	2	2	2	2	2	2	2	2	2
SEN0205	STM0200		SPA0206	SEN0205	stfG	putative minor fimbrial subunit; putative adhesin			stfG	putative minor fimbrial subunit; putative adhesin	0	0	0	0	0	2	2	2	2	0	0	0	0	2	1	2	2	2	2	2	2	2	2	1	0	0	0	2	2	2	2	2	2	2	2	2	2	2	2
SEN0206	STM0201			SEN0206		putative outer membrane protein					0	0	0	0	0	2	2	2	2	0	0	0	0	2	1	2	2	2	2	2	2	2	2	1	0	0	0	2	2	2	2	2	2	2	2	2	2	2	2
SEN0207	STM0202	STY0223	SPA0208	SEN0207	hemL	glutamate-1-semialdehyde aminotransferase (aminomutase)	hemL	glutamate-1-semialdehyde 2,1-aminomutase	hemL	glutamate-1-semialdehyde 2,1-aminomutase	2	2	2	2	2	2	2	2	2	2	2	2	2	2	2	2	2	2	2	2	2	2	2	2	2	2	2	2	2	2	2	2	2	2	2	2	2	2	2
SEN0208	STM0203	STY0225	SPA0209	SEN0208	yadQ	putative ClC family, chlorine transport protein	yadQ	putative membrane protein	yadQ	putative membrane protein	0	2	2	2	2	2	2	2	2	2	2	2	2	2	2	2	2	2	2	2	2	2	2	2	2	2	2	2	2	2	2	2	2	2	2	2	2	2	2
SEN0209	STM0204.S	STY0226	SPA0210	SEN0209	yadR	hypothetical protein	yadR	conserved hypothetical protein	yadR	conserved hypothetical protein	2	2	2	2	2	2	2	2	2	2	2	2	2	2	2	2	2	2	2	2	2	2	2	2	2	2	2	2	2	2	2	2	2	2	2	2	2	2	2
SEN0210	STM0205	STY0227	SPA0211	SEN0210	yadS	putative inner membrane protein	yadS	putative membrane protein	yadS	putative membrane protein	0	2	2	2	2	2	2	2	2	2	2	2	2	2	2	2	2	2	2	2	2	2	2	2	2	2	2	2	2	2	2	2	2	2	2	2	2	2	2
SEN0211	STM0206	STY0228	SPA0212	SEN0211	btuF	putative cobalamin periplasmic binding protein	btuF	cobalamin periplasmic binding protein	btuF	cobalamin periplasmic binding protein	0	2	2	2	2	2	2	2	2	2	2	2	2	2	2	2	2	2	2	2	2	2	2	2	2	2	2	2	2	2	2	2	2	2	2	2	2	2	2
SEN0212	STM0207	STY0229	SPA0213	SEN0212	pfs	5'-methylthioadenosine/S-adenosylhomocysteine nucleosidase	mtn	MTA/SAH nucleosidase	mtn	MTA/SAH nucleosidase	2	2	2	2	2	2	2	2	2	2	2	2	2	2	2	2	2	2	2	2	2	2	2	2	2	2	2	2	2	2	2	2	2	2	2	2	2	2	2
SEN0213	STM0208	STY0230	SPA0214	SEN0213	dgt	deoxyguanosine triphosphate triphosphohydrolase	dgt	deoxyguanosinetriphosphate triphosphohydrolase	dgt	deoxyguanosinetriphosphate triphosphohydrolase	0	2	2	2	2	2	2	2	2	2	2	2	2	2	2	2	2	2	2	2	2	2	2	2	2	2	2	2	2	2	2	2	2	2	2	2	2	2	2
SEN0214	STM0209	STY0231	SPA0215	SEN0214	htrA	periplasmic serine protease Do, heat shock protein	htrA	protease DO precursor; heat shock protein HtrA	htrA	protease DO precursor; heat shock protein HtrA	2	2	2	2	2	2	2	2	2	2	2	2	2	2	2	2	2	2	2	2	2	low	2	2	2	2	2	2	2	2	2	2	2	2	2	2	2	2	2
SEN0215	STM0210	STY0232	SPA0216	SEN0215	yaeG	putative inner membrane protein	yaeG	conserved hypothetical protein	yaeG	conserved hypothetical protein	2	2	2	2	2	2	2	2	2	2	2	2	2	2	2	2	2	2	2	2	2	2	2	2	2	2	2	2	2	2	2	2	2	2	2	2	2	2	2
SEN0217	STM0211	STY0233	SPA0217	SEN0217	yaeH	putative cytoplasmic protein	yaeH	conserved hypothetical protein	yaeH	conserved hypothetical protein	0	2	2	2	2	2	2	2	2	2	2	2	2	2	low	2	2	2	2	2	2	2	2	2	2	2	2	2	2	2	2	2	2	2	low	low	2	low	low
SEN0218	STM0212	STY0235	SPA0218	SEN0218		putative inner membrane protein				putative inner membrane protein	0	0	2	2	2	2	2	2	2	2	2	2	2	2	2	2	2	2	2	2	2	2	2	2	2	2	2	2	2	2	2	2	2	2	2	2	2	2	2
SEN0219	STM0213	STY0236	SPA0219	SEN0219	dapD	2,3,4,5-tetrahydropyridine-2-carboxylate N-succinyltransferase	dapD	2,3,4,5-tetrahydropyridine-2-carboxylate N-succinyltransferase	dapD	2,3,4,5-tetrahydropyridine-2-carboxylate N-succinyltransferase	2	2	2	2	2	2	2	2	2	2	2	2	2	2	2	2	2	2	2	2	2	2	2	2	2	2	2	2	2	2	2	2	2	2	2	2	2	2	2
SEN0220	STM0214	STY0237	SPA0220	SEN0220	glnD	uridylyltransferase	glnD	[protein-PII] uridylyltransferase	glnD	[protein-PII] uridylyltransferase	0	2	2	2	2	2	2	2	2	2	2	2	2	2	2	2	2	2	2	2	2	2	2	2	2	2	2	2	2	2	2	2	2	2	2	2	2	2	2
SEN0221	STM0215	STY0238	SPA0221	SEN0221	map	methionine aminopeptidase	map	methionine aminopeptidase	map	methionine aminopeptidase	2	2	2	2	2	2	2	2	2	2	2	2	2	2	2	2	2	2	2	2	2	2	2	2	2	2	2	2	2	2	2	2	2	2	2	2	2	2	2
SEN0223	STM0216	STY0239	SPA0223	SEN0223	rpsB	30S ribosomal subunit protein S2	rpsB	30S ribosomal protein S2	rpsB	30S ribosomal protein S2	2	2	2	2	2	2	2	2	2	2	2	2	2	2	2	2	2	2	2	2	2	2	2	2	2	2	2	2	2	2	2	2	2	2	2	2	2	2	2
SEN0224	STM0217	STY0240	SPA0224	SEN0224	tsf	protein chain elongation factor EF-Ts	tsf	elongation factor Ts	tsf	elongation factor Ts	2	2	2	2	2	2	2	2	2	2	2	2	2	2	2	2	2	2	2	2	2	2	2	2	2	2	2	2	2	2	2	2	2	2	2	2	2	2	2
SEN0225	STM0218	STY0241	SPA0225	SEN0225	pyrH	uridylate kinase	pyrH	uridine 5'-monophosphate kinase	pyrH	uridine 5'-monophosphate kinase	2	2	2	2	2	2	2	2	2	2	2	2	2	2	2	2	2	2	2	2	2	2	2	2	2	2	2	2	2	2	2	2	2	2	2	2	2	2	2
SEN0226	STM0219	STY0242	SPA0226	SEN0226	frr	ribosome releasing factor	frr	ribosome recycling factor	frr	ribosome recycling factor	2	2	2	2	2	2	2	2	2	2	2	2	2	2	2	2	2	2	2	2	2	2	2	2	2	2	2	2	2	2	2	2	2	2	2	2	2	2	2
SEN0227	STM0220	STY0243	SPA0227	SEN0227	dxr	1-deoxy-D-xylulose 5-phosphate reductoisomerase	dxr	1-deoxy-D-xylulose 5-phosphate reductoisomerase	dxr	1-deoxy-D-xylulose 5-phosphate reductoisomerase	2	2	2	2	2	2	2	2	2	2	2	2	2	2	2	2	2	2	2	2	2	2	2	2	2	2	2	2	2	2	2	2	2	2	2	2	2	2	2
SEN0228	STM0221	STY0244	SPA0228	SEN0228	uppS	undecaprenyl pyrophosphate synthetase (di-trans,poly-cis-decaprenylcistransferase)		undecaprenyl pyrophosphate synthetase	uppS	undecaprenyl pyrophosphate synthetase	2	2	2	2	2	2	2	2	2	2	2	2	2	2	2	2	2	2	2	2	2	2	2	2	2	2	2	2	2	2	2	2	2	2	2	2	2	2	2
SEN0229	STM0222	STY0245	SPA0229	SEN0229	cdsA	CDP-diglyceride synthase	cdsA	phosphatidate cytidylyltransferase	cdsA	phosphatidate cytidylyltransferase	2	2	2	2	2	2	2	2	2	2	2	2	2	2	2	2	2	2	2	2	2	2	2	2	2	2	2	2	2	2	2	2	2	2	2	2	2	2	2
SEN0230	STM0223	STY0246	SPA0230	SEN0230	yaeL	putative membrane-associated Zn-dependent protease	yaeL	putative membrane protein	yaeL	putative membrane protein	2	2	2	2	2	2	2	2	2	2	2	2	2	2	2	2	2	2	2	2	2	2	2	2	2	2	2	2	2	2	2	2	2	2	2	2	2	2	2
SEN0231	STM0224	STY0247	SPA0231	SEN0231	yaeT	putative outer membrane antigen	yaeT	outer membrane protein precursor	yaeT	outer membrane protein precursor	2	2	2	2	2	2	2	2	2	2	2	2	2	2	2	2	2	2	2	2	2	2	2	2	2	2	2	2	2	2	2	2	2	2	2	2	2	2	2
SEN0232	STM0225	STY0248	SPA0232	SEN0232	hlpA	histone-like protein, located in outer membrane	ompH	outer membrane protein OmpH precursor	ompH	outer membrane protein OmpH precursor	2	2	?	2	2	2	2	2	2	2	2	2	2	2	no data	2	2	2	2	2	2	2	2	2	2	2	2	2	2	2	2	2	2	2	2	2	2	2	2
SEN0233	STM0226	STY0249	SPA0233	SEN0233	lpxD	UDP-3-O-(3-hydroxymyristoyl)-glucosamine n-acyltransferase	lpxD	UDP-3-O-[3-hydroxymyristoyl] glucosamine N-acyltransferase	lpxD	UDP-3-O-[3-hydroxymyristoyl] glucosamine N-acyltransferase	2	2	2	2	2	2	2	2	2	2	2	2	2	2	2	2	2	2	2	2	2	2	2	2	2	2	2	2	2	2	2	2	2	2	2	2	2	2	2
SEN0234	STM0227	STY0250	SPA0234	SEN0234	fabZ	(3R)-hydroxymyristol acyl carrier protein dehydratase	fabZ	(3R)-hydroxymyristol acyl carrier protein dehydrase	fabZ	(3R)-hydroxymyristol acyl carrier protein dehydrase	2	2	2	2	2	2	2	2	2	2	2	2	2	2	2	2	2	2	2	2	2	2	2	2	2	2	2	2	2	2	2	2	2	2	2	2	2	2	2
SEN0235	STM0228	STY0251	SPA0235	SEN0235	lpxA	UDP-N-acetylglucosamine acetyltransferase	lpxA	acyl-[acyl-carrier-protein]:UDP-N- acetylglucosamine O-acyltransferase	lpxA	acyl-[acyl-carrier-protein]:UDP-N- acetylglucosamine O-acyltransferase	0	2	2	2	2	2	2	2	2	2	2	2	2	2	2	2	2	2	2	2	2	2	2	2	2	2	2	2	2	2	2	2	2	2	2	2	2	2	2
SEN0236	STM0229	STY0252	SPA0236	SEN0236	lpxB	tetraacyldisaccharide-1-P	lpxB	lipid-A-disaccharide synthase	lpxB	lipid-A-disaccharide synthase	0	2	2	2	2	2	2	2	2	2	2	2	2	2	2	2	2	2	2	2	2	2	2	2	2	2	2	2	2	2	2	2	2	2	2	2	2	2	2
SEN0237	STM0230	STY0253	SPA0237	SEN0237	rnhB	RNAse HII	rnhB	ribonuclease HII	rnhB	ribonuclease HII	2	2	2	2	2	2	2	2	2	2	2	2	2	2	2	2	2	2	2	2	2	2	2	2	2	2	2	2	2	2	2	2	2	2	2	2	2	2	2
SEN0238	STM0231	STY0254	SPA0238	SEN0238	dnaE	DNA polymerase III, alpha subunit	dnaE	DNA polymerase III, alpha chain	dnaE	DNA polymerase III, alpha chain	2	2	2	2	2	2	2	2	2	2	2	2	2	2	2	2	2	2	2	2	2	2	2	2	2	2	2	2	2	2	2	2	2	2	2	2	2	2	2
SEN0239	STM0232	STY0255	SPA0239	SEN0239	accA	acetylCoA carboxylase, carboxytransferase component, alpha subunit	accA	acetyl-coenzyme A carboxylase carboxyl transferase subunit alpha	accA	acetyl-coenzyme A carboxylase carboxyl transferase subunit alpha	2	2	2	2	2	2	2	2	2	2	2	2	2	2	2	2	2	2	2	2	2	2	2	2	2	2	2	2	2	2	2	2	2	2	2	2	2	2	2
SEN0240	STM0233	STY0257	SPA0240	SEN0240		putative endochitinase		putative secreted chitinase		putative secreted chitinase	0	2	2	2	2	2	2	2	2	2	2	2	2	2	2	2	2	2	2	2	2	2	2	2	2	2	2	2	2	2	2	2	2	2	2	2	2	2	2
SEN0241	STM0234	STY0259	SPA0241	SEN0241	ldcC	lysine decarboxylase 2, constitutive	ldcC	lysine decarboxylase	ldcC	lysine decarboxylase	0	0	2	2	2	2	2	2	2	2	2	2	2	2	2	2	2	2	2	2	2	2	2	2	2	2	2	2	2	2	2	2	2	2	2	2	2	2	2
SEN0242	STM0235	STY0260	SPA0242	SEN0242	yaeR	putative lactoylglutathione lyase		conserved hypothetical protein	yaeR	conserved hypothetical protein	0	2	2	2	2	2	2	2	2	2	2	2	2	2	2	2	2	2	2	2	2	2	2	2	2	2	2	2	2	2	2	2	2	2	2	2	2	2	2
SEN0243	STM0236	STY0261	SPA0243	SEN0243	mesJ	cell cycle protein	mesJ	cell cycle protein MesJ	mesJ	cell cycle protein MesJ	2	2	2	2	2	2	2	2	2	2	2	2	2	2	2	2	2	2	2	2	2	2	2	2	2	2	2	2	2	2	2	2	2	2	2	2	2	2	2
SEN0245	STM0237	STY0262	SPA0244	SEN0245	rof	modulator of Rho-dependent transcription termination	rof	ROF protein	rof	ROF protein	2	2	2	2	2	2	2	2	2	2	2	2	2	2	2	2	2	2	2	2	2	2	2	2	2	2	2	2	2	2	2	2	2	2	2	2	2	2	2
SEN0246	STM0238	STY0263	SPA0245	SEN0246	yaeP	putative cytoplasmic protein	yaeP	conserved hypothetical protein	yaeP	conserved hypothetical protein	2	2	2	2	2	2	2	2	2	2	2	2	2	2	2	2	2	2	2	2	2	2	2	2	2	2	2	2	2	2	2	2	2	2	2	2	2	2	2
SEN0247	STM0239	STY0264	SPA0246	SEN0247	yaeQ	putative cytoplasmic protein	yaeQ	conserved hypothetical protein	yaeQ	conserved hypothetical protein	2	2	2	2	2	2	2	2	2	2	2	2	2	2	2	2	2	2	2	2	2	2	2	2	2	2	2	2	2	2	2	2	2	2	2	2	2	2	2
SEN0248	STM0240	STY0265	SPA0247	SEN0248	yaeJ	putative-tRNA hydrolase domain	yaeJ	putative release factor	yaeJ	putative release factor	0	2	2	2	2	2	2	2	2	2	2	2	2	2	2	2	2	2	2	2	2	2	2	2	2	2	2	2	2	2	2	2	2	2	2	2	2	2	2
SEN0249	STM0241	STY0266	SPA0248	SEN0249	cutF	pseudogene; frameshift relative to E. coli cutF (SW:CUTF_ECOLI); copper homeostasis protein	cutF	copper homeostasis protein CutF precursor (lipoprotein nlpE)	cutF	copper homeostasis protein CutF precursor	0	2	2	2	2	2	2	2	2	2	2	2	2	2	2	2	2	2	2	2	2	2	2	2	2	2	2	2	2	2	2	2	2	2	2	2	2	2	2
SEN0250	STM0242	STY0269	SPA0249	SEN0250	proS	proline tRNA synthetase	proS	prolyl-tRNA synthetase	proS	prolyl-tRNA synthetase	2	2	2	2	2	2	2	2	2	2	2	2	2	2	2	2	2	2	2	2	2	2	2	2	2	2	2	2	2	2	2	2	2	2	2	2	2	2	2
SEN0251	STM0243	STY0270	SPA0250	SEN0251	yaeB	paral putative regulator	yaeB	conserved hypothetical protein	yaeB	conserved hypothetical protein	2	2	2	2	2	2	2	2	2	2	2	2	2	2	2	2	2	2	2	2	2	2	2	2	2	2	2	2	2	2	2	2	2	2	2	2	2	2	2
SEN0252	STM0244	STY0271	SPA0251	SEN0252	rcsF	regulator in colanic acid synthesis; overexpression confers mucoid phenotype, increases capsule synthesis	rcsF	RcsF protein	rcsF	RcsF protein	0	2	2	2	2	2	2	2	2	2	2	2	2	2	2	2	2	2	2	2	2	2	2	2	2	2	2	2	2	2	2	2	2	2	2	2	2	2	2
SEN0253	STM0245	STY0272	SPA0252	SEN0253	yaeC	putative outer membrane lipoprotein	yaeC	putative lipoprotein precursor	yaeC	putative lipoprotein precursor	2	2	2	2	2	2	2	2	2	2	2	2	2	2	2	2	2	2	2	2	2	2	2	2	2	2	2	2	2	2	2	2	2	2	2	2	2	2	2
SEN0254	STM0246	STY0273	SPA0253	SEN0254	yaeE	putative ABC superfamily (membrane) transport protein	yaeE	putative ABC transporter permease protein	yaeE	putative ABC transporter permease protein	2	2	2	2	2	2	2	2	2	2	2	2	2	2	2	2	2	2	2	2	2	2	2	2	2	2	2	2	2	2	2	2	2	2	2	2	2	2	2
SEN0255	STM0247	STY0274	SPA0254	SEN0255	abc	putative ABC superfamily (atp_bind) transport system	abc	putative ABC transporter ATP-binding protein	abc	putative ABC transporter ATP-binding protein	2	2	2	2	2	2	2	2	2	2	2	2	2	2	2	2	2	2	2	2	2	2	2	2	2	2	2	2	2	2	2	2	2	2	2	2	2	2	2
SEN0256	STM0248	STY0275	SPA0255	SEN0256	yaeD	putative dehydratase	yaeD	conserved hypothetical protein	yaeD	conserved hypothetical protein	0	0	2	2	2	2	2	2	2	2	2	2	2	2	2	2	2	2	2	2	2	2	2	2	2	2	2	2	2	2	2	2	2	2	2	2	2	2	2
SEN0257	STM0255	STY0276	SPA2514	SEN0257	yafB	2,5-diketo-D-gluconate reductase B	yafB	hypothetical oxidoreductase	yafB	hypothetical oxidoreductase	0	0	0	2	2	2	2	2	2	2	2	2	2	2	2	2	2	2	2	2	2	2	2	2	2	2	2	2	2	2	2	2	2	2	2	2	2	2	2
SEN0258	STM0256	STY0277	SPA2513	SEN0258	yafC	putative transcriptional regulator, LysR family	yafC	hypothetical transcriptional regulator	yafC	hypothetical transcriptional regulator	0	0	0	2	2	2	2	2	2	2	2	2	2	2	2	2	2	2	2	2	2	2	2	2	2	2	2	2	2	2	2	2	2	2	2	2	2	2	2
SEN0259	STM0257	STY0278	SPA2512	SEN0259		putative drug efflux protein (perhaps for chloramphenicol)		putative drug efflux protein		putative drug efflux protein	0	0	0	2	2	2	2	2	2	2	2	2	2	2	2	2	2	2	2	2	2	2	2	2	2	2	2	2	2	2	2	2	2	2	2	2	2	2	2
SEN0260	STM0258	STY0279	SPA2511	SEN0260	yafD	putative cytoplasmic protein	yafD	conserved hypothetical protein	yafD	conserved hypothetical protein	2	2	2	2	2	2	2	2	2	2	2	2	2	2	2	2	2	2	2	2	2	2	2	2	2	2	2	2	2	2	2	2	2	2	2	2	2	2	2
SEN0261	STM0259	STY0280	SPA2510	SEN0261	yafE	putative methyltransferase in menaquinone/biotin biosynthesis	yafE	putative methyltransferase	yafE	putative methyltransferase	0	2	2	2	2	2	2	2	2	2	2	2	2	2	2	2	2	2	2	2	2	2	2	2	2	2	2	2	2	2	2	2	2	2	2	2	2	2	2
SEN0262	STM0260	STY0281	SPA2509	SEN0262	dniR	transcriptional regulator for nitrite reductase (cytochrome c552)	mltD	membrane-bound lytic murein transglycosylase d precursor	mltD	membrane-bound lytic murein transglycosylase d precursor	2	2	2	2	2	2	2	2	2	2	2	2	2	2	2	2	2	2	2	2	2	2	2	2	2	2	2	2	2	2	2	2	2	2	2	2	2	2	2
SEN0263	STM0261	STY0282	SPA2508	SEN0263	gloB	hydroxyacylglutathione hydrolase	gloB	probable hydroxyacylglutathione hydrolase	gloB	probable hydroxyacylglutathione hydrolase	2	2	2	2	2	2	2	2	2	2	2	2	2	2	2	2	2	2	2	2	2	2	2	2	2	2	2	2	2	2	2	2	2	2	2	2	2	2	2
SEN0264	STM0262	STY0283	SPA2507	SEN0264	yafS	putative SAM-dependent methyltransferase		conserved hypothetical protein	yafS	conserved hypothetical protein	0	2	2	2	2	2	2	2	2	2	2	2	2	2	2	2	2	2	2	2	2	2	2	2	2	2	2	2	2	2	2	2	2	2	2	2	2	2	2
SEN0265	STM0263	STY0284	SPA2506	SEN0265	rnhA	RNase HI, degrades RNA of DNA-RNA hybrids	rnhA	ribonuclease H	rnhA	ribonuclease H	2	2	2	2	2	2	2	2	2	2	2	2	2	2	2	2	2	2	2	2	2	2	2	2	2	2	2	2	2	2	2	2	2	2	2	2	2	2	2
SEN0266	STM0264	STY0285	SPA2505	SEN0266	dnaQ	DNA polymerase III, epsilon subunit, 3-5 exonucleolytic proofreading function	dnaQ	DNA polymerase III epsilon subunit	dnaQ	DNA polymerase III epsilon subunit	0	2	2	2	2	2	2	2	2	2	2	2	2	2	2	2	2	2	2	2	2	2	2	2	2	2	2	2	2	2	2	2	2	2	2	2	2	2	2
SEN0267	STM0266	STY0286	SPA2503	SEN0267		putative cytoplasmic protein		hypothetical protein		putative cytoplasmic protein	0	0	0	2	2	0	2	2	2	2	2	2	2	2	2	2	2	2	2	0	2	2	2	2	2	2	2	2	2	2	2	2	2	2	2	2	2	2	2
SEN0268	STM0267	STY0288	SPA2502	SEN0268		putative cytoplasmic protein		hypothetical protein		hypothetical protein	0	0	0	2	2	0	2	2	2	2	2	2	2	2	2	2	2	2	1	0	2	2	2	2	2	2	2	2	2	2	2	2	2	2	2	2	2	2	2
STM0274A	STM0274A					putative protein					0	0	0	0	0	0	2	2	2	2	low	2	1	2	2	2	1	0	0	0	2	2	0	1	2	0	2	0	2	2	2	2	2	2	low	low	2	low	low
SEN0269	STM0287	STY0316		SEN0269		putative periplasmic protein		probable secreted protein			0	0	0	2	2	0	2	0	0	0	0	2	0	2	2	2	2	2	2	0	2	2	2	2	0	0	0	2	2	2	2	2	2	2	2	2	2	2	2
SEN0270	STM0288	STY0317		SEN0270		putative cytoplasmic protein		hypothetical protein			0	0	0	2	2	0	2	0	0	0	0	2	1	2	2	2	2	2	2	0	2	2	2	2	0	0	0	2	2	2	2	2	2	2	2	2	2	2	2
SEN0271	STM0289	STY0319	SPA2471	SEN0271		putative cytoplasmic protein		Rhs-family protein			0	0	0	2	2	0	2	2	2	2	1	2	2	2	2	2	2	2	1	0	2	2	2	2	2	2	2	2	2	2	2	2	2	2	2	2	2	2	2
STM0293	STM0293					putative cytoplasmic protein					0	0	0	0	0	0	0	0	0	2	2	0	0	0	0	0	0	0	0	0	2	2	0	0	0	0	0	2	2	2	2	2	2	2	low	low	2	low	low
STM0294	STM0294					putative cytoplasmic protein					0	0	0	0	0	0	0	0	0	2	0	0	0	0	1	0	0	0	0	0	2	2	0	0	0	0	0	2	2	2	2	2	2	2	2	2	2	2	2
STM0294.1N	STM0294.1N					hypothetical protein					0	0	0	0	0	0	2	2	2	0	0	1	0	2	low	2	1	2	1	0	2	low	2	2	0	0	0	2	2	2	2	2	2	2	2	low	2	2	2
SEN0278	STM0295		SPA2468	SEN0278		putative cytoplasmic protein					0	0	0	0	0	0	2	2	2	2	2	1	low	2	2	2	2	2	2	2	2	low	0	1	0	0	0	2	2	2	2	2	2	2	2	2	2	2	2
SEN0280	STM0297	STY0329	SPA2466	SEN0280		putative transposase					0	2	0	2	2	0	2	2	2	2	2	2	2	2	2	2	2	2	2	2	2	2	2	2	2	2	2	2	2	2	2	2	2	2	2	2	2	2	2
SEN0281	STM0299			SEN0281	safA	putative outer membrane protein					0	0	0	0	0	2	2	0	0	2	1	2	0	2	2	2	0	2	1	0	2	2	0	0	2	2	0	0	0	2	2	2	2	2	2	2	2	2	2
SEN0282	STM0300	STY0335	SPA2463	SEN0282	safB	putative fimbriae assembly chaparone	safB	periplasmic fimbrial chaperone protein	safB	periplasmic fimbrial chaperone protein	0	0	0	2	2	2	2	2	2	2	2	2	2	2	2	2	2	2	2	2	2	2	0	0	2	2	2	2	2	2	2	2	2	2	2	2	2	2	2
SEN0283	STM0301	STY0336	SPA2462	SEN0283	safC	putative fimbriae usher	safC	outer-membrane fimbrial usher protein	safC	outer-membrane fimbrial usher protein	0	0	0	2	2	2	2	2	2	2	2	2	2	2	2	2	2	2	2	2	2	2	0	0	2	2	2	2	2	2	2	2	2	2	2	2	2	2	2
SEN0284	STM0302	STY0337	SPA2461	SEN0284	safD	putative fimbriae subunit	safD	putative fimbrial structural subunit	safD	putative fimbrial structural subunit pseudogene	0	0	0	2	2	2	2	2	2	2	2	2	2	2	2	2	2	2	2	2	2	2	0	0	2	2	2	2	2	2	2	2	2	2	2	2	2	2	2
SEN0285	STM0303	STY0338	SPA2460	SEN0285	ybeJ	putative xylanase/chitin deacetylase		conserved hypothetical protein	ybeJ	putative xylanase/chitin deacetylase	0	0	0	2	2	2	2	2	2	2	2	2	2	2	2	2	2	2	2	2	2	2	0	0	2	2	2	2	2	2	2	2	2	2	2	2	2	2	2
SEN0287	STM0304	STY0341	SPA2459	SEN0287	sinR	transcriptional regulator	sinR	LysR-family transcriptional regulator SinR	sinR	LysR-family transcriptional regulator SinR	0	0	0	2	2	2	2	2	2	2	2	2	2	2	2	2	2	2	2	2	2	2	0	0	2	2	2	2	2	2	2	2	2	2	2	2	2	2	2
SEN0288	STM0305	STY0342	SPA2458	SEN0288		putative cytoplasmic protein		hypothetical protein		hypothetical protein	0	0	0	2	2	2	2	2	2	2	low	low	2	2	2	2	low	2	2	2	2	2	2	low	2	2	low	2	2	2	2	2	2	2	low	low	2	low	low
SEN0289	STM0306	STY0351	SPA2449	SEN0289		homologue of sapA		possible outer membrane adhesin		possible outer membrane adhesin	0	0	2	2	2	2	2	2	2	2	2	2	2	2	2	2	2	2	2	2	2	2	2	2	2	2	2	2	2	2	2	2	2	2	2	2	2	2	2
SEN0290	STM0307	STY0352	SPA2448	SEN0290		homology to Shigella VirG protein		probable secreted protein		probable secreted protein	0	2	2	2	2	2	2	2	2	2	2	2	2	2	2	2	2	2	2	2	2	2	2	2	2	2	2	2	2	2	2	2	2	2	2	2	2	2	2
SEN0291	STM0308	STY0353	SPA2447	SEN0291	yafV	putative amidohydrolase		possible hydrolase	yafV	possible hydrolase	0	2	2	2	2	2	2	2	2	2	2	2	2	2	2	2	2	2	2	2	2	2	2	2	2	2	2	2	2	2	2	2	2	2	2	2	2	2	2
SEN0292	STM0309	STY0354	SPA2446	SEN0292	yafH	putative acyl-CoA dehydrogenase		possible acyl-CoA dehydrogenase	yafH	possible acyl-CoA dehydrogenase	2	2	2	2	2	2	2	2	2	2	2	2	2	2	2	2	2	2	2	2	2	2	2	2	2	2	2	2	2	2	2	2	2	2	2	2	2	2	2
SEN0293	STM0310	STY0355	SPA2445	SEN0293	ghmA	phosphoheptose isomerase	gmhA	phosphoheptose isomerase	gmhA	phosphoheptose isomerase	2	2	2	2	2	2	2	2	2	2	2	2	2	2	2	2	2	2	2	2	2	2	2	2	2	2	2	2	2	2	2	2	2	2	2	2	2	2	2
SEN0294	STM0311	STY0356	SPA2444	SEN0294	yafJ	putative glutamine amidotransferase	yafJ	conserved hypothetical protein	yafJ	conserved hypothetical protein	2	2	2	2	2	2	2	2	2	2	2	2	2	2	2	2	2	2	2	2	2	2	2	2	2	2	2	2	2	2	2	2	2	2	2	2	2	2	2
SEN0295	STM0312	STY0357	SPA2443	SEN0295	yafK	putative periplasmic protein	yafK	putative exported protein	yafK	putative exported protein	0	2	2	2	2	2	2	2	2	2	2	2	2	2	2	2	2	2	2	2	2	2	2	2	2	2	2	2	2	2	2	2	2	2	2	2	2	2	2
SEN0296	STM0313	STY0358	SPA2442	SEN0296	dinP	DNA polymerase IV, devoid of proofreading, damage-inducible protein P	dinP	hypothetical protein DinP (DNA damage-inducible protein)	dinP	hypothetical protein DinP (DNA damage-inducible protein)	0	2	2	2	2	2	2	2	2	2	2	2	2	2	2	2	2	2	2	2	2	2	2	2	2	2	2	2	2	2	2	2	2	2	2	2	2	2	2
SEN0297	STM0314	STY0359	SPA2441	SEN0297		pseudogene; frameshift relative to E. coli probable peptide chain release factor (GB:AAC73340.1)		conserved hypothetical protein	ORF109		0	0	0	2	2	2	2	2	2	2	2	2	2	2	2	2	2	2	2	2	2	2	2	2	2	2	2	2	2	2	2	2	2	2	2	2	2	2	2
SEN0299	STM0316	STY0361	SPA2439	SEN0299	pepD	aminoacyl-histidine dipeptidase (peptidase D)	pepD	aminoacyl-histidine dipeptidase precursor	pepD	aminoacyl-histidine dipeptidase precursor	2	2	2	2	2	2	2	2	2	2	2	2	2	2	2	2	2	2	2	2	2	2	2	2	2	2	2	2	2	2	2	2	2	2	2	2	2	2	2
SEN0300	STM0317	STY0362	SPA2438	SEN0300	gpt	guanine-hypoxanthine phosphoribosyltransferase	gpt	xanthine-guanine phosphoribosyltransferase	gpt	xanthine-guanine phosphoribosyltransferase	2	2	2	2	2	2	2	2	2	2	2	2	2	2	2	2	2	2	2	2	2	2	2	2	2	2	2	2	2	2	2	2	2	2	2	2	2	2	2
SEN0301	STM0318	STY0363	SPA2437	SEN0301	yafA	putative hydrolase of the alpha/beta superfamily	yafA	conserved hypothetical protein	yafA	conserved hypothetical protein	2	2	2	2	2	2	2	2	2	2	2	2	2	2	2	2	2	2	2	2	2	2	2	2	2	2	2	2	2	2	2	2	2	2	2	2	2	2	2
SEN0302	STM0319	STY0364	SPA2436	SEN0302	crl	transcriptional regulator of cryptic csgA gene for curli surface fibers	crl	curlin genes transcriptional activator	crl	curlin genes transcriptional activator	2	2	2	2	2	2	2	2	2	2	2	2	2	2	2	2	2	2	2	2	2	2	2	2	2	2	2	2	2	2	2	2	2	2	2	2	2	2	2
SEN0303	STM0320	STY0365	SPA2435	SEN0303	phoE	outer membrane pore protein e (e,ic,nmpab)	phoE	outer membrane pore protein E precursor	phoE	outer membrane pore protein E precursor	2	0	2	2	2	2	2	2	2	2	2	2	2	2	2	2	2	2	2	2	2	2	2	2	2	2	2	2	2	2	2	2	2	2	2	2	2	2	2
SEN0304	STM0321	STY0366	SPA2434	SEN0304	proB	gamma-glutamate kinase	proB	glutamate 5-kinase	proB	glutamate 5-kinase	2	2	2	2	2	2	2	2	2	2	2	2	2	2	2	2	2	2	2	2	2	2	2	2	2	2	2	2	2	2	2	2	2	2	2	2	2	2	2
SEN0305	STM0322	STY0367	SPA2433	SEN0305	proA	gamma-glutamylphosphate reductase	proA	gamma-glutamyl phosphate reductase	proA	gamma-glutamyl phosphate reductase	0	2	2	2	2	2	2	2	2	2	2	2	2	2	2	2	2	2	2	2	2	2	2	2	2	2	2	2	2	2	2	2	2	2	2	2	2	2	2
SEN0306	STM0325			SEN0306		putative IS3 transposase					0	2	2	2	2	2	2	2	2	0	0	0	0	2	2	2	2	2	2	2	2	1	2	2	0	0	0	2	2	2	2	2	2	2	2	2	2	2	2
SEN0309	STM0326			SEN0309		pseudogene; frameshift; putative HSP70 class molecular chaperone					0	0	0	0	0	2	2	0	0	0	low	low	low	2	low	2	low	2	low	2	2	low	2	low	0	0	low	2	low	2	2	2	2	2	low	low	low	low	low
SEN0310	STM0327			SEN0310		putative cytoplasmic protein					0	0	0	0	0	2	2	0	0	0	0	0	0	2	2	2	2	2	2	2	2	2	2	2	0	0	0	2	2	2	2	2	2	2	2	2	2	2	2
SEN0311	STM0328.s			SEN0311		putative permease					0	0	0	0	0	2	2	0	0	0	0	0	0	2	2	2	2	2	2	2	2	2	2	2	0	0	0	2	2	2	2	2	2	2	2	2	2	2	2
SEN0312	STM0329			SEN0312		putative 3-isopropylmalate isomerase (dehydratase), subunit with LeuD					0	0	0	0	0	2	2	0	0	0	0	0	0	2	2	2	2	2	2	2	2	2	2	2	0	0	0	2	2	2	2	2	2	2	2	2	2	2	2
SEN0313	STM0330			SEN0313		putative 3-isopropylmalate isomerase (dehydratase), subunit with LeuC					0	0	0	0	0	2	2	0	0	0	0	0	0	2	2	2	2	2	2	2	2	2	2	2	0	0	0	2	2	2	2	2	2	2	2	2	2	2	2
SEN0314	STM0331			SEN0314		putative fumarylacetoacetate (FAA) hydrolase					0	0	0	0	0	2	2	0	0	0	0	0	0	2	2	2	2	2	2	2	2	2	2	2	0	0	0	2	2	2	2	2	2	2	2	2	2	2	2
SEN0315	STM0332			SEN0315		putative hydrolase or acyltransferase					0	0	0	0	0	2	2	0	0	0	0	0	0	2	2	2	2	2	2	2	2	2	2	2	0	0	0	2	2	2	2	2	2	2	2	2	2	2	2
SEN0316	STM0333			SEN0316		putative transcriptional regulator, LysR family					0	0	0	0	0	2	2	0	0	0	0	0	0	2	2	2	2	2	2	2	2	2	2	2	0	0	0	2	2	2	2	2	2	2	2	2	2	2	2
SEN0317	STM0334			SEN0317		putative cytoplasmic protein					0	0	0	0	0	2	2	0	0	0	0	0	0	2	2	2	2	2	2	2	2	2	2	2	0	0	0	2	2	2	2	2	2	2	2	2	2	2	2
SEN0318	STM0335	STY0368	SPA2384	SEN0318		putative outer membrane protein		probable secreted protein		probable secreted protein	0	0	0	2	2	0	2	2	2	2	1	1	low	2	2	2	2	2	2	2	2	2	2	2	2	2	1	2	2	2	2	2	2	2	2	2	2	low	2
SEN0319	STM0336	STY0369	SPA2383	SEN0319	stbE	putative fimbriae; chaparone	stbE	fimbrial chaperone protein	stbE	fimbrial chaperone protein	0	0	0	2	2	2	2	2	2	2	2	2	2	2	2	2	2	2	2	2	2	2	2	2	2	2	2	2	2	2	2	2	2	2	2	2	2	2	2
SEN0320	STM0337	STY0370	SPA2382	SEN0320	stbD	putative fimbriae; usher	stbD	putative fimbrial protein	stbD	putative fimbrial protein	0	0	0	2	2	2	2	2	2	2	2	2	2	2	2	2	2	2	2	2	2	2	2	2	2	2	2	2	2	2	2	2	2	2	2	2	2	2	2
SEN0321	STM0338	STY0371	SPA2381	SEN0321	stbC	putative fimbriae; usher	stbC	outer membrane fimbrial usher protein	stbC	outer membrane fimbrial usher protein	0	0	0	2	2	2	2	2	2	2	2	2	2	2	2	2	2	2	2	2	2	2	2	2	2	2	2	2	2	2	2	2	2	2	2	2	2	2	2
SEN0322	STM0339	STY0372	SPA2380	SEN0322	stbB	putative fimbriae; chaparone	stbB	fimbrial chaperone protein	stbB	fimbrial chaperone protein	0	0	0	2	2	2	2	2	2	2	2	2	2	2	2	2	2	2	2	2	2	2	2	2	2	2	2	2	2	2	2	2	2	2	2	2	2	2	2
SEN0323	STM0340	STY0373	SPA2379	SEN0323	stbA	putative fimbriae; major subunit	stbA	probable fimbrial protein	stbA	probable fimbrial protein	0	0	0	2	2	2	2	2	2	2	2	2	2	2	2	2	2	2	2	2	2	2	2	2	2	2	2	2	2	2	2	2	2	2	2	2	2	2	2
SEN0324	STM0341	STY0374	SPA2378	SEN0324		putative inner membrane protein		possible transmembrane regulator		possible transmembrane regulator	0	0	0	2	2	2	2	2	2	2	2	2	2	2	2	2	2	2	2	2	2	2	2	2	2	2	2	2	2	2	2	2	2	2	2	2	2	1	2
SEN0325	STM0342	STY0375	SPA2377	SEN0325		putative periplasmic protein		hypothetical protein			0	0	0	2	2	2	2	2	2	2	2	2	2	2	no data	2	2	2	2	2	2	2	2	2	2	2	2	2	2	2	2	2	2	2	2	2	2	2	2
SEN0326	STM0343	STY0376	SPA2376	SEN0326		putative Diguanylate cyclase/phosphodiesterase domain 1		putative rtn protein		putative rtn protein	0	0	0	2	2	2	2	2	2	2	2	2	2	2	2	2	2	2	2	2	2	2	2	2	2	2	2	2	2	2	2	2	2	2	2	2	2	2	2
SEN0327	STM0344	STY0377	SPA2375	SEN0327		putative response regulator		possible transmembrane regulator		possible transmembrane regulator	0	0	0	2	2	2	2	2	2	2	2	2	2	2	2	2	2	2	2	2	2	2	2	2	2	2	2	2	2	2	2	2	2	2	2	2	2	2	2
SEN0328	STM0345	STY0378	SPA2374	SEN0328		putative inner membrane protein		hypothetical protein		hypothetical protein pseudogene	0	0	0	2	2	2	2	2	2	2	2	2	2	2	2	2	2	2	2	2	2	2	2	2	2	2	2	2	2	2	2	2	2	2	2	2	2	2	2
SEN0329	STM0346	STY0380	SPA2373	SEN0329		putative outer membrane protein; homologue of ail and ompX		possible outer membrane protein		possible outer membrane protein	0	0	0	2	2	2	2	2	2	2	2	2	2	2	2	2	2	2	2	2	2	2	2	2	2	2	2	2	2	2	2	2	2	2	2	2	2	2	2
SEN0330	STM0347	STY0381	SPA2372	SEN0330		putative response regulator		possible transcriptionl regulator		possible transcriptionl regulator	0	0	0	2	2	2	2	2	2	2	2	2	2	2	2	2	2	2	2	2	2	2	2	2	2	2	2	2	2	2	2	2	2	2	2	2	2	2	2
SEN0331	STM0348	STY0382	SPA2371	SEN0331		putative inner membrane protein		probable secreted protein		probable secreted protein	0	0	0	2	2	2	2	2	2	2	low	low	low	2	low	2	low	2	low	2	2	low	2	low	2	2	low	2	low	2	2	2	2	2	low	low	low	low	low
SEN0332	STM0349	STY0383	SPA2370	SEN0332		putative outer membrane lipoprotein		probable lipoprotein		probable lipoprotein	0	0	0	2	2	2	2	2	2	2	2	2	2	2	2	2	2	2	2	2	2	2	2	2	2	2	2	2	2	2	2	2	2	2	low	low	2	low	low
SEN0333	STM0350.S	STY0384		SEN0333		outer membrane efflux-like protein					0	2	0	2	2	2	2	2	2	2	2	2	2	2	2	2	2	2	2	2	2	2	2	2	2	2	2	2	2	2	2	2	2	2	2	2	2	2	2
SEN0334	STM0351			SEN0334		putative cation efflux system protein					0	2	0	0	0	2	2	0	0	2	2	2	2	2	2	2	2	2	2	2	2	2	2	2	2	2	2	2	2	2	2	2	2	2	2	2	2	2	2
SEN0335	STM0352.S			SEN0335		putative cation efflux pump					0	2	0	0	0	2	2	0	0	2	2	2	2	2	2	2	2	2	2	2	2	2	2	2	2	2	2	2	2	2	2	2	2	2	2	2	2	2	2
SEN0336	STM0353			SEN0336		putative cation transport ATPase					0	2	2	0	0	2	2	0	0	2	2	2	2	2	2	2	2	2	2	2	2	2	2	2	2	2	2	2	2	2	2	2	2	2	2	2	2	2	2
SEN0337	STM0354			SEN0337		putative transcriptional regulator					0	2	2	2	2	2	2	0	0	2	2	2	2	2	2	2	2	2	2	2	2	2	2	2	2	2	2	2	2	2	2	2	2	2	2	2	2	2	2
SEN0338	STM0355	STY0385	SPA2369	SEN0338		putative Copper chaperone		hypothetical protein			0	2	2	2	2	2	2	2	2	2	2	2	2	2	2	2	2	2	2	2	2	2	2	2	2	2	2	2	2	2	2	2	2	2	2	2	2	2	2
SEN0339	STM0356	STY0387	SPA2367	SEN0339		putative inner membrane protein		putative metabolite transport protein		putative metabolite transport protein	0	2	2	2	2	2	2	2	2	2	2	2	2	2	2	2	2	2	2	2	2	2	2	2	2	2	2	2	2	2	2	2	2	2	2	2	2	2	2
SEN0340	STM0357	STY0388	SPA2366	SEN0340	mod	DNA methylase; restriction system	mod	type III restriction-modification system StyLTI enzyme mod	mod	type III restriction-modification system StyLTI enzyme mod	0	2	2	2	2	2	2	2	2	2	2	2	2	2	2	2	2	2	2	2	2	2	2	2	2	2	2	2	2	2	2	2	2	2	2	2	2	2	2
SEN0341	STM0358.S	STY0389	SPA2365	SEN0341	res	DNA restriction enzyme	res		res	DNA restriction (DNA helicase	0	2	2	2	2	2	2	2	2	2	2	2	2	2	2	2	2	2	2	2	2	2	2	2	2	2	2	2	2	2	2	2	2	2	2	2	2	2	2
SEN0342	STM0359			SEN0342		putative cytoplasmic protein					0	0	2	2	2	2	2	2	2	2	low	low	low	2	low	2	low	2	low	2	2	low	2	low	2	2	low	2	low	2	2	2	2	2	low	low	low	low	low
SEN0343	STM0360	STY0392	SPA2363	SEN0343		cytochrome BD2 subunit I		probable terminal oxidase subunit I		probable terminal oxidase subunit I	0	2	2	2	2	2	2	2	2	2	2	2	2	2	2	2	2	2	2	2	2	2	2	2	2	2	2	2	2	2	2	2	2	2	2	2	2	2	2
SEN0344	STM0361	STY0393	SPA2362	SEN0344		cytochrome BD2 subunit II		probable terminal oxidase subunit II		probable terminal oxidase subunit II	0	2	2	2	2	2	2	2	2	2	2	2	2	2	2	2	2	2	2	2	2	2	2	2	2	2	2	2	2	2	2	2	2	2	2	2	2	2	2
SEN0345	STM0362	STY0394	SPA2361	SEN0345		putative cytoplasmic protein		hypothetical protein		hypothetical protein pseudogene	0	2	2	2	2	2	2	2	2	2	low	2	2	2	2	2	2	2	2	2	2	2	2	2	2	2	2	2	low	2	2	2	2	2	2	2	2	2	2
SEN0346	STM0363	STY0395	SPA2360	SEN0346		putative transcription regulator, AraC family		AraC-family transcriptional regulator		AraC-family transcriptional regulator	0	0	0	2	2	2	2	2	2	2	2	2	2	2	2	2	2	2	2	2	2	2	2	2	2	2	2	2	2	2	2	2	2	2	2	2	2	2	2
SEN0347	STM0364	STY0396	SPA2359	SEN0347	foxA	ferrioxamine receptor	foxA	ferrioxamine B receptor precursor	foxA	ferrioxamine B receptor precursor	0	0	0	2	2	2	2	2	2	2	2	2	2	2	2	2	2	2	2	2	2	2	2	2	2	2	2	2	2	2	2	2	2	2	2	2	2	2	2
SEN0348	STM0365	STY0397	SPA2358	SEN0348	yahN	paral putative transport protein		RhtC-like transporter	yahN	RhtC-like transporter	0	0	2	2	2	2	2	2	2	2	2	2	2	2	2	2	2	2	2	2	2	2	2	2	2	2	2	2	2	2	2	2	2	2	2	2	2	2	2
SEN0349	STM0366	STY0398	SPA2357	SEN0349	yahO	putative periplasmic protein		probable secreted protein	yahO	probable secreted protein	0	2	2	2	2	2	2	2	2	2	low	low	low	2	no data	2	low	2	low	2	2	low	2	low	2	2	low	2	low	2	2	2	2	2	2	2	low	2	2
SEN0350	STM0367	STY0399	SPA2356	SEN0350	prpR	regulator for prp operon (EBP family)	prpR	propionate catabolism operon regulatory protein	prpR	propionate catabolism operon regulatory protein	0	2	2	2	2	2	2	2	2	2	2	2	2	2	2	2	2	2	2	2	2	2	2	2	2	2	2	2	2	2	2	2	2	2	2	2	2	2	2
SEN0351	STM0368	STY0400	SPA2355	SEN0351	prpB	putative carboxyphosphonoenolpyruvate mutase	prpB	putative carboxyvinyl-carboxyphosphonate phosphorylmutase	prpB	putative carboxyvinyl-carboxyphosphonate phosphorylmutase	2	2	2	2	2	2	2	2	2	2	2	2	2	2	2	2	2	2	2	2	2	2	2	2	2	2	2	2	2	2	2	2	2	2	2	2	2	2	2
SEN0352	STM0369	STY0401	SPA2354	SEN0352	prpC	putative citrate synthase	prpC	methylcitrate synthase	prpC	methylcitrate synthase	2	2	2	2	2	2	2	2	2	2	2	2	2	2	2	2	2	2	2	2	2	2	2	2	2	2	2	2	2	2	2	2	2	2	2	2	1	2	2
SEN0353	STM0370	STY0402	SPA2353	SEN0353	prpD	putative protein in propionate catabolism	prpD	PrpD protein	prpD	PrpD protein	2	2	2	2	2	2	2	2	2	2	2	2	2	2	2	2	2	2	2	2	2	2	2	2	2	2	2	2	2	2	2	2	2	2	2	2	2	2	2
SEN0354	STM0371	STY0403	SPA2352	SEN0354	prpE	putative acetyl-CoA synthetase, propionate catabolism operon	prpE	PrpE protein	prpE	PrpE protein	2	2	2	2	2	2	2	2	2	2	2	2	2	2	2	2	2	2	2	2	2	2	2	2	2	2	2	2	2	2	2	2	2	2	2	2	2	2	2
SEN0355	STM0372	STY0404	SPA2351	SEN0355	hemB	5-aminolevulinate dehydratase ( porphobilinogen synthase)	hemB	delta-aminolevulinic acid dehydratase	hemB	delta-aminolevulinic acid dehydratase	2	2	2	2	2	2	2	2	2	2	2	2	2	2	2	2	2	2	2	2	2	2	2	2	2	2	2	2	2	2	2	2	2	2	2	2	2	2	2
STM0373	STM0373				yaiU	flagellar protein; similar to 3rd module of ATP-binding components of transporters					2	2	0	2	2	2	2	2	2	2	0	0	0	2	0	2	0	2	0	2	2	2	2	0	2	2	2	2	0	2	2	2	2	2	2	2	2	2	2
SEN0357	STM0374	STY0406	SPA2349	SEN0357	yaiV	putative inner membrane protein		conserved hypothetical protein	yaiV	conserved hypothetical protein	0	2	0	2	2	2	2	2	2	2	2	2	2	2	2	2	2	2	2	2	2	2	2	2	2	2	2	2	2	2	2	2	2	2	2	2	2	2	2
SEN0358	STM0375	STY0407	SPA2348	SEN0358	ampH	penicillin- binding protein	ampH	penicillin-binding protein AmpH	ampH	penicillin-binding protein AmpH	0	2	2	2	2	2	2	2	2	2	2	2	2	2	2	2	2	2	2	2	2	2	2	2	2	2	2	2	2	2	2	2	2	2	2	2	2	2	2
SEN0359	STM0376	STY0408	SPA2347	SEN0359	sbmA	putative ABC superfamily transporter	sbmA	probable ABC-transporter inner membrane protein SbmA	sbmA	probable ABC-transporter inner membrane protein SbmA	2	2	2	2	2	2	2	2	2	2	2	2	2	2	2	2	2	2	2	2	2	2	2	2	2	2	2	2	2	2	2	2	2	2	2	2	2	2	2
SEN0360	STM0377	STY0409	SPA2346	SEN0360	yaiW	putative outer membrane lipoprotein	yaiW	putative lipoprotein	yaiW	putative lipoprotein	0	2	2	2	2	2	2	2	2	2	2	2	2	2	2	2	2	2	2	2	2	2	2	2	2	2	2	2	2	2	2	2	2	2	2	2	2	2	2
SEN0361	STM0378	STY0410	SPA2345	SEN0361	yaiY	putative inner membrane protein		putative membrane protein	yaiY	putative membrane protein	0	2	2	2	2	2	2	2	2	2	2	2	2	2	2	2	2	2	2	2	2	low	2	low	2	2	2	2	2	2	2	2	2	2	low	low	2	low	low
SEN0362	STM0379	STY0411	SPA2344	SEN0362	yaiZ	putative inner membrane protein		putative membrane protein	yaiZ	putative membrane protein	0	2	2	2	2	2	2	2	2	2	low	low	2	2	low	2	low	2	2	2	2	2	2	low	2	2	low	2	2	2	2	2	2	2	2	2	2	2	2
SEN0363	STM0380	STY0412	SPA2343	SEN0363	ddlA	D-alanine-D-alanine ligase A	ddlA	D-alanine:D-alanine ligase A	ddlA	D-alanine:D-alanine ligase A pseudogene	0	2	2	2	2	2	2	2	2	2	2	2	2	2	2	2	2	2	2	2	2	2	2	2	2	2	2	2	2	2	2	2	2	2	2	2	2	2	2
SEN0364	STM0381	STY0413	SPA2342	SEN0364		putative inner membrane protein		hypothetical protein		hypothetical protein	0	2	2	2	2	2	2	2	2	2	2	2	2	2	2	2	2	2	2	2	2	2	2	2	2	2	2	2	2	2	2	2	2	2	2	low	2	2	2
SEN0365	STM0382	STY0414	SPA2341	SEN0365		putative permease		possible efflux pump		possible efflux pump	0	2	2	2	2	2	2	2	2	2	low	low	low	2	low	2	low	2	low	2	2	low	2	low	2	2	low	2	low	2	2	2	2	2	low	low	low	low	low
SEN0366	STM0383	STY0415	SPA2340	SEN0366	yaiB	putative cytoplasmic protein	yaiB	conserved hypothetical protein	yaiB	conserved hypothetical protein	0	2	2	2	2	2	2	2	2	2	2	2	2	2	2	2	2	2	2	2	2	2	2	2	2	2	2	2	2	2	2	2	2	2	2	2	2	2	2
SEN0367	STM0384	STY0417	SPA2339	SEN0367	psiF	induced by phosphate starvation	psiF	phosphate starvation-inducible protein PsiF	psiF	phosphate starvation-inducible protein PsiF	2	2	2	2	2	2	2	2	2	2	2	2	2	2	2	2	2	2	2	2	2	2	2	2	2	2	2	2	2	2	2	2	2	2	2	2	2	2	2
SEN0368	STM0385	STY0418	SPA2338	SEN0368	yaiC	putative diguanylate cyclase/phosphodiesterase domain 1	adrA	adrA protein	adrA	adrA protein	2	2	2	2	2	2	2	2	2	2	2	2	2	2	2	2	2	2	2	2	2	2	2	2	2	2	2	2	2	2	2	2	2	2	2	2	2	2	2
SEN0369	STM0386	STY0419	SPA2337	SEN0369	proC	pyrroline-5-carboxylate reductase	proC	pyrroline-5-carboxylate reductase	proC	pyrroline-5-carboxylate reductase	2	2	2	2	2	2	2	2	2	2	2	2	2	2	2	2	2	2	2	2	2	2	2	2	2	2	2	2	2	2	2	2	2	2	2	2	2	2	2
SEN0370	STM0387	STY0420	SPA2336	SEN0370	yaiI	putative cytoplasmic protein	yaiI	conserved hypothetical protein	yaiI	conserved hypothetical protein	0	2	2	2	2	2	2	2	2	2	2	2	2	2	2	2	2	2	2	2	2	2	2	2	2	2	2	2	2	2	2	2	2	2	2	2	2	2	2
SEN0371	STM0388	STY0421	SPA2335	SEN0371	aroL	shikimate kinase II	aroL	shikimate kinase II	aroL	shikimate kinase II	0	2	2	2	2	2	2	2	2	2	2	2	2	2	2	2	2	2	2	2	2	2	2	2	2	2	2	2	2	2	2	2	2	2	2	2	2	2	2
SEN0372	STM0389	STY0422	SPA2334	SEN0372	yaiA	putative cytoplasmic protein	yaiA	conserved hypothetical protein	yaiA	conserved hypothetical protein	0	2	2	2	2	2	2	2	2	2	2	2	2	2	2	2	no data	2	2	2	2	2	2	2	2	2	2	2	2	2	2	2	2	2	2	2	2	2	2
SEN0373	STM0390	STY0423	SPA2333	SEN0373	aroM	protein of aro operon, regulated by aroR	aroM	AroM protein	aroM	protein of aro operon, regulated by aroR	0	2	2	2	2	2	2	2	2	2	2	2	2	2	2	2	2	2	2	2	2	2	2	2	2	2	2	2	2	2	2	2	2	2	2	2	2	2	2
SEN0374	STM0391	STY0424	SPA2332	SEN0374	yaiE	putative cytoplasmic protein	yaiE	conserved hypothetical protein	yaiE	conserved hypothetical protein	0	0	2	2	2	2	2	2	2	2	2	2	2	2	2	2	2	2	2	2	2	2	2	2	2	2	2	2	2	2	2	2	2	2	2	2	2	2	2
SEN0375	STM0392	STY0425	SPA2331	SEN0375	rdgC	putative exonuclease involved in removal of stalled replication fork	rdgC	recombination associated protein RdgC	rdgC	recombination associated protein RdgC	2	2	2	2	2	2	2	2	2	2	2	2	2	2	2	2	2	2	2	2	2	2	2	2	2	2	2	2	2	2	2	2	2	2	2	2	2	2	2
SEN0376	STM0393	STY0426	SPA2330	SEN0376	yajF	putative sugar kinase/putative transcriptional regulator (NagC/XylR familiy)	yajF	hypothetical ROK-family protein	yajF	hypothetical ROK-family protein	0	2	2	2	2	2	2	2	2	2	2	2	2	2	2	2	2	2	2	2	2	2	2	2	2	2	2	2	2	2	2	2	2	2	2	2	2	2	2
SEN0377	STM0394	STY0428	SPA2329	SEN0377	araJ	MFS family, arabinose polymer transporter	araJ		araJ	MFS family, arabinose polymer transporter	0	2	2	2	2	2	2	2	2	2	2	2	2	2	2	2	2	2	2	2	2	2	2	2	2	2	2	2	2	2	2	2	2	2	2	2	2	2	2
SEN0378	STM0395	STY0429	SPA2328	SEN0378	sbcC	ATP-dependent dsDNA exonuclease	sbcC	exonuclease SbcC	sbcC	exonuclease SbcC	0	2	2	2	2	2	2	2	2	2	2	2	2	2	2	2	2	2	2	2	2	2	2	2	2	2	2	2	2	2	2	2	2	2	2	2	2	2	2
SEN0379	STM0396	STY0430	SPA2327	SEN0379	sbcD	ATP-dependent dsDNA exonuclease	sbcD	exonuclease SbcD	sbcD	exonuclease SbcD	0	2	2	2	2	2	2	2	2	2	2	2	2	2	2	2	2	2	2	2	2	2	2	2	2	2	2	2	2	2	2	2	2	2	2	2	2	2	2
SEN0380	STM0397	STY0432	SPA2326	SEN0380	phoB	response regulator in two-component regulatory system with PhoR (or CreC), regulates pho regulon (OmpR family)	phoB	phosphate regulon transcriptional regulatory protein PhoB	phoB	phosphate regulon transcriptional regulatory protein PhoB	2	2	2	2	2	2	2	2	2	2	2	2	2	2	2	2	2	2	2	2	2	2	2	2	2	2	2	2	2	2	2	2	2	2	2	2	2	2	2
SEN0381	STM0398	STY0433	SPA2325	SEN0381	phoR	sensory kinase in two-component regulatory system with PhoB, regulates pho regulon	phoR	phosphate regulon sensor protein PhoR	phoR	phosphate regulon sensor protein PhoR	0	2	2	2	2	2	2	2	2	2	2	2	2	2	2	2	2	2	2	2	2	2	2	2	2	2	2	2	2	2	2	2	2	2	2	2	2	2	2
SEN0382	STM0399	STY0435	SPA2324	SEN0382	brnQ	LIVCS family, branched chain amino acid transporter system II (LIV-II)	brnQ	branched chain amino acid transport system II carrier protein	brnQ	branched chain amino acid transport system II carrier protein	2	2	2	2	2	2	2	2	2	2	2	2	2	2	2	2	2	2	2	2	2	2	2	2	2	2	2	2	2	2	2	2	2	2	2	2	2	2	2
SEN0383	STM0400	STY0438	SPA2323	SEN0383	proY	putative APC family, proline transporter	proY	proline-specific permease ProY	proY	proline-specific permease ProY	2	2	2	2	2	2	2	2	2	2	2	2	2	2	2	2	2	2	2	2	2	2	2	2	2	2	2	2	2	2	2	2	2	2	2	2	2	2	2
SEN0384	STM0401	STY0439	SPA2322	SEN0384	malZ	maltodextrin glucosidase	malZ	maltodextrin glucosidase	malZ	maltodextrin glucosidase	2	2	2	2	2	2	2	2	2	2	2	2	2	2	2	2	2	2	2	2	2	2	2	2	2	2	2	2	2	2	2	2	2	2	2	2	2	2	2
SEN0385	STM0402	STY0440	SPA2321	SEN0385		putative thiol - alkyl hydroperoxide reductase		probable peroxidase		probable peroxidase	0	2	2	2	2	2	2	2	2	2	2	2	2	2	2	2	2	2	2	2	2	2	2	2	2	2	2	2	2	2	2	2	2	2	2	2	2	2	2
SEN0386	STM0403	STY0441	SPA2320	SEN0386	yajB	putative cytoplasmic protein	yajB	conserved hypothetical protein	yajB	conserved hypothetical protein	0	2	2	2	2	2	2	2	2	2	2	2	2	2	2	2	2	2	2	2	2	2	2	2	2	2	2	2	2	2	2	2	2	2	2	2	2	2	2
SEN0387	STM0404	STY0442	SPA2319	SEN0387	queA	S-adenosylmethionine-tRNA ribosyltransferase-isomerase	queA	S-adenosylmethionine:tRNA ribosyltransferase-isomerase	queA	S-adenosylmethionine:tRNA ribosyltransferase-isomerase	2	2	2	2	2	2	2	2	2	2	2	2	2	2	2	2	2	2	2	2	2	2	2	2	2	2	2	2	2	2	2	2	2	2	2	2	2	2	2
SEN0388	STM0405	STY0443	SPA2318	SEN0388	tgt	tRNA-guanine transglycosylase	tgt	queuine tRNA-ribosyltransferase; tRNA-guanine transglycosylase	tgt	queuine tRNA-ribosyltransferase; tRNA-guanine transglycosylase	2	2	2	2	2	2	2	2	2	2	2	2	2	2	2	2	2	2	2	2	2	2	2	2	2	2	2	2	2	2	2	2	2	2	2	2	2	2	2
SEN0389	STM0406	STY0444	SPA2317	SEN0389	yajC	preprotein translocase IISP family, membrane subunit	yajC	putative membrane protein	yajC	putative membrane protein	2	2	2	2	2	2	2	2	2	2	low	low	low	2	low	2	low	2	2	2	2	2	2	low	2	2	low	2	2	2	2	2	2	2	2	2	2	2	2
SEN0390	STM0407	STY0445	SPA2316	SEN0390	secD	preprotein translocase, IISP family, part of the channel	secD	protein-export membrane protein SecD	secD	protein-export membrane protein SecD	2	2	2	2	2	2	2	2	2	2	2	2	2	2	2	2	2	2	2	2	2	2	2	2	2	2	2	2	2	2	2	2	2	2	2	2	2	2	2
SEN0391	STM0408	STY0446	SPA2315	SEN0391	secF	preprotein translocase, IISP family, membrane subunit	secF	protein-export membrane protein SecF	secF	protein-export membrane protein SecF	2	2	2	2	2	2	2	2	2	2	2	2	2	2	2	2	2	2	2	2	2	2	2	2	2	2	2	2	2	2	2	2	2	2	2	2	2	2	2
SEN0392	STM0409	STY0447	SPA2314	SEN0392		hypothetical protein		conserved hypothetical protein		conserved hypothetical protein	0	0	0	2	2	2	2	2	2	0	0	0	0	2	2	2	2	2	2	2	2	2	2	2	0	0	0	2	2	2	2	2	2	2	2	2	2	2	2
SEN0393	STM0410	STY0448	SPA2313	SEN0393		putative regulatory protein		putative deoR-family transcriptional regulator		putative deoR-family transcriptional regulator	0	0	0	2	2	2	2	2	2	0	0	0	0	2	2	2	2	2	2	2	2	2	2	2	0	0	0	2	2	2	2	2	2	2	2	2	2	2	2
SEN0394	STM0411	STY0449	SPA2312	SEN0394	yajD	putative cytoplasmic protein	yajD	conserved hypothetical protein	yajD	conserved hypothetical protein	0	2	2	2	2	2	2	2	2	2	2	2	2	2	2	2	2	2	2	2	2	2	2	2	2	2	2	2	2	2	2	2	2	2	2	2	2	2	2
SEN0395	STM0413	STY0451	SPA2310	SEN0395	tsx	nucleoside channel; receptor of phage T6 and colicin K	tsx	nucleoside-specific channel-forming protein tsx precursor	tsx	nucleoside-specific channel-forming protein tsx precursor	0	2	2	2	2	2	2	2	2	2	2	2	2	2	2	2	2	2	2	2	2	2	2	2	2	2	2	2	2	2	2	2	2	2	2	2	2	2	2
SEN0396	STM0414	STY0452	SPA2309	SEN0396	yajI	putative outer membrane lipoprotein	yajI	putative lipoprotein	yajI	putative lipoprotein	0	2	2	2	2	2	2	2	2	2	2	2	2	2	2	2	2	2	2	2	2	2	2	2	2	2	2	2	2	2	2	2	2	2	2	2	2	2	2
SEN0397	STM0415	STY0453	SPA2308	SEN0397	ybaD	putative transcriptional regulator	ybaD		ybaD	hypothetical protein	2	2	2	2	2	2	2	2	2	2	2	2	2	2	low	2	2	2	2	2	2	2	2	2	2	2	2	2	2	2	2	2	2	2	2	2	2	2	2
SEN0398	STM0416	STY0455	SPA2307	SEN0398	ribD	bifunctional pyrimidine deaminase/reductase in pathway of riboflavin synthesis	ribD	riboflavin biosynthesis protein RibD	ribD	riboflavin biosynthesis protein RibD	0	2	2	2	2	2	2	2	2	2	2	2	2	2	2	2	2	2	2	2	2	2	2	2	2	2	2	2	2	2	2	2	2	2	2	2	2	2	2
SEN0399	STM0417	STY0456	SPA2306	SEN0399	ribH	riboflavin synthase, beta chain	ribH	6,7-dimethyl-8-ribityllumazine synthase (riboflavin synthase beta chain)	ribH	6,7-dimethyl-8-ribityllumazine synthase (riboflavin synthase beta chain)	2	2	2	2	2	2	2	2	2	2	2	2	2	2	2	2	2	2	2	2	2	2	2	2	2	2	2	2	2	2	2	2	2	2	2	2	2	2	2
SEN0400	STM0418	STY0457	SPA2305	SEN0400	nusB	transcription termination; L factor	nusB	N utilization substance protein B	nusB	N utilization substance protein B	2	2	2	2	2	2	2	2	2	2	2	2	2	2	2	2	2	2	2	2	2	2	2	2	2	2	2	2	2	2	2	2	2	2	2	2	2	2	2
SEN0401	STM0419	STY0458	SPA2304	SEN0401	thiL	thiamin-monophosphate kinase		thiamine-monophosphate kinase	thiL	thiamine-monophosphate kinase	2	2	2	2	2	2	2	2	2	2	2	2	2	2	1	2	1	2	1	2	2	1	2	1	2	2	2	2	1	2	2	2	2	2	2	2	2	2	2
SEN0402	STM0420	STY0459	SPA2303	SEN0402	pgpA	phosphatidylglycerophosphatase A		phosphatidylglycerophosphatase A	pgpA	phosphatidylglycerophosphatase A	2	2	2	2	2	2	2	2	2	2	2	2	2	2	2	2	2	2	2	2	2	2	2	2	2	2	2	2	2	2	2	2	2	2	2	2	2	2	2
SEN0403	STM0421	STY0460	SPA2302	SEN0403	yajO	putative oxidoreductase / K + channel protein		putative oxidoreductase	yajO	putative oxidoreductase	0	2	0	2	2	2	2	2	2	2	2	2	2	2	2	2	2	2	2	2	2	2	2	2	2	2	2	2	2	2	2	2	2	2	2	2	2	2	2
SEN0404	STM0422	STY0461	SPA2301	SEN0404	dxs	1-deoxyxylulose-5-phosphate synthase; flavoprotein	dxs	1-deoxyxylulose-5-phosphate synthase	dxs	1-deoxyxylulose-5-phosphate synthase	2	2	2	2	2	2	2	2	2	2	2	2	2	2	2	2	2	2	2	2	2	2	2	2	2	2	2	2	2	2	2	2	2	2	2	2	2	2	2
SEN0405	STM0423	STY0462	SPA2300	SEN0405	ispA	geranyltranstransferase (farnesyldiphosphate synthase)	ispA	geranyltranstransferase	ispA	geranyltranstransferase	2	2	2	2	2	2	2	2	2	2	2	2	2	2	2	2	2	2	2	2	2	2	2	2	2	2	2	2	2	2	2	2	2	2	2	2	2	2	2
SEN0406	STM0424	STY0463	SPA2299	SEN0406	xseB	exonuclease VII, small subunit	xseB	exodeoxyribonuclease small subunit	xseB	exodeoxyribonuclease small subunit	2	2	2	2	2	2	2	2	2	2	low	2	2	2	2	2	2	2	low	2	2	2	2	low	2	2	2	2	2	2	2	2	2	2	2	low	2	low	2
SEN0407	STM0425	STY0464	SPA2298	SEN0407	thiI	sulfur transfer protein (from cys to ThiS and from IscS to U8-tRNA)		thiamine biosynthesis protein ThiI	thiI	thiamine biosynthesis protein ThiI	2	2	2	2	2	2	2	2	2	2	2	2	2	2	2	2	2	2	2	2	2	2	2	2	2	2	2	2	2	2	2	2	2	2	2	2	2	2	2
SEN0408	STM0426	STY0465	SPA2297	SEN0408	phnV	2-aminoethylphosphonate transporter, memrane component	phnV	probable membrane component of 2-aminoethylphosphonate transporter	phnV	probable membrane component of 2-aminoethylphosphonate transporter	0	0	0	2	2	2	2	2	2	2	2	2	2	2	2	2	2	2	2	2	2	2	2	2	2	2	2	2	2	2	2	2	2	2	2	2	2	2	2
SEN0409	STM0427	STY0466	SPA2296	SEN0409	phnU	2-aminoethylphosphonate transporter, memrane component	phnU	probable membrane component of 2-aminoethylphosphonate transporter	phnU	probable membrane component of 2-aminoethylphosphonate transporter	0	0	0	2	2	2	2	2	2	2	2	2	2	2	2	2	2	2	2	2	2	2	2	2	2	2	2	2	2	2	2	2	2	2	2	2	2	2	2
SEN0410	STM0428	STY0467	SPA2295	SEN0410	phnT	2-aminoethylphosphonate transporter,ATPase component	phnT	probable ATP-binding component of 2-aminoethylphosphonate transporter	phnT	probable ATP-binding component of 2-aminoethylphosphonate transporter	0	0	0	2	2	2	2	2	2	2	2	2	2	2	2	2	2	2	2	2	2	2	2	2	2	2	2	2	2	2	2	2	2	2	2	2	2	2	2
SEN0411	STM0429	STY0468	SPA2294	SEN0411	phnS	2-aminoethylphosphonate transporter, periplasmic-binding component	phnS	probable periplasmic binding component of 2-aminoethylphosphonate transporter	phnS	probable periplasmic binding component of 2-aminoethylphosphonate transporter	0	0	0	2	2	2	2	2	2	2	2	2	2	2	2	2	2	2	2	2	2	2	2	2	2	2	2	2	2	2	2	2	2	2	2	2	2	2	2
SEN0412	STM0430	STY0469	SPA2293	SEN0412	phnR	2-aminoethylphosphonate transport, repressor	phnR	probable regulator of 2-aminoethylphosphonate uptake and metabolism operon	phnR	probable regulator of 2-aminoethylphosphonate uptake and metabolism operon	0	0	0	2	2	2	2	2	2	2	2	2	2	2	2	2	2	2	2	2	2	2	2	2	2	2	2	2	2	2	2	2	2	2	2	2	2	2	2
SEN0413	STM0431	STY0470	SPA2292	SEN0413	phnW	2-aminoethylphosphonate transport	phnW	2-aminoethylphosphonate:pyruvate aminotransferase	phnW	2-aminoethylphosphonate:pyruvate aminotransferase	0	0	0	2	2	2	2	2	2	2	2	2	2	2	2	2	2	2	2	2	2	2	2	2	2	2	2	2	2	2	2	2	2	2	2	2	2	2	2
SEN0414	STM0432	STY0471	SPA2291	SEN0414	phnX	2-aminoethylphosphonate transport	phnX	phosphonoacetaldehyde phosphonohydrolase	phnX	phosphonoacetaldehyde phosphonohydrolase	0	0	0	2	2	2	2	2	2	2	2	2	2	2	2	2	2	2	2	2	2	2	2	2	2	2	2	2	2	2	2	2	2	2	2	2	2	2	2
SEN0415	STM0433	STY0472	SPA2290	SEN0415	thiJ	4-methyl-5(beta-hydroxyethyl)-thiazole synthesis	thiJ	4-methyl-5(b-hydroxyethyl)-thiazole monophosphate biosynthesis (ThiJ) protein	thiJ	4-methyl-5(b-hydroxyethyl)-thiazole monophosphate biosynthesis (ThiJ) protein	2	2	2	2	2	2	2	2	2	2	2	2	2	2	2	2	2	2	2	2	2	2	2	2	2	2	2	2	2	2	2	2	2	2	2	2	2	2	2
SEN0416	STM0434	STY0473	SPA2289	SEN0416	apbA	ketopantoate reductase	apbA	ApbA	apbA	ApbA	0	2	2	2	2	2	2	2	2	2	2	2	2	2	2	2	2	2	2	2	2	2	2	2	2	2	2	2	2	2	2	2	2	2	2	2	2	2	2
SEN0417	STM0435	STY0474	SPA2288	SEN0417	yajQ	putative cytoplasmic protein		conserved hypothetical protein	yajQ	conserved hypothetical protein	2	2	2	2	2	2	2	2	2	2	2	2	2	2	2	2	2	2	2	2	2	2	2	2	2	2	2	2	2	2	2	2	2	2	2	2	2	2	2
SEN0418	STM0436.S	STY0475	SPA2287	SEN0418	yajR	putative transport protein		hpothetical major facilitator family transport protein	yajR	hypothetical major facilitator family transport protein	0	2	2	2	2	2	2	2	2	2	2	2	2	2	2	2	2	2	2	2	2	2	2	2	2	2	2	2	2	2	2	2	2	2	2	2	2	2	2
SEN0419	STM0437	STY0477	SPA2285	SEN0419		putative periplasmic protein		conserved hypothetical protein		putative periplasmic protein	0	0	0	2	2	2	2	2	2	0	0	0	0	2	2	2	2	2	2	2	2	2	2	2	0	0	0	2	2	2	2	2	2	2	2	2	2	2	2
SEN0420	STM0438			SEN0420		putative TPR repeat protein					0	0	0	0	0	2	0	0	0	0	0	0	1	0	1	2	2	2	2	2	2	2	2	2	0	0	0	2	2	2	2	2	2	2	2	2	2	2	2
SEN0421	STM0439	STY0481	SPA2283	SEN0421	cyoE	protohaeme IX farnesyltransferase (haeme O biosynthesis)	cyoE	cytochrome o ubiquinol oxidase C subunit	cyoE	cytochrome o ubiquinol oxidase C subunit	2	2	2	2	2	2	2	2	2	2	2	2	2	2	2	2	2	2	2	2	2	2	2	2	2	2	2	2	2	2	2	2	2	2	2	2	2	2	2
SEN0422	STM0440	STY0482	SPA2282	SEN0422	cyoD	cytochrome o ubiquinol oxidase subunit IV	cyoD	cytochrome o ubiquinol oxidase C subunit	cyoD	cytochrome o ubiquinol oxidase C subunit	2	2	2	2	2	2	2	2	2	2	2	2	2	2	2	2	2	2	2	2	2	2	2	2	2	2	2	2	2	2	2	2	2	2	2	2	2	2	2
SEN0423	STM0441	STY0483	SPA2281	SEN0423	cyoC	cytochrome o ubiquinol oxidase subunit III	cyoC	cytochrome o ubiquinol oxidase subunit III	cyoC	cytochrome o ubiquinol oxidase subunit III	2	2	2	2	2	2	2	2	2	2	2	2	2	2	2	2	2	2	2	2	2	2	2	2	2	2	2	2	2	2	2	2	2	2	2	2	2	2	2
SEN0424	STM0442	STY0484	SPA2280	SEN0424	cyoB	cytochrome o ubiquinol oxidase subunit I	cyoB	cytochrome o ubiquinol oxidase subunit I	cyoB	cytochrome o ubiquinol oxidase subunit I	2	2	2	2	2	2	2	2	2	2	2	2	2	2	2	2	2	2	2	2	2	2	2	2	2	2	2	2	2	2	2	2	2	2	2	2	2	2	2
SEN0425	STM0443	STY0485	SPA2279	SEN0425	cyoA	cytochrome o ubiquinol oxidase subunit II	cyoA	cytochrome o ubiquinol oxidase subunit II	cyoA	cytochrome o ubiquinol oxidase subunit II	2	2	2	2	2	2	2	2	2	2	2	2	2	2	2	2	2	2	2	2	2	2	2	2	2	2	2	2	2	2	2	2	2	2	2	2	2	2	2
SEN0426	STM0444	STY0486	SPA2278	SEN0426	ampG	MFS family, muropeptide transporter	ampG	AmpG protein	ampG	AmpG protein	0	2	2	2	2	2	2	2	2	2	2	2	2	2	2	2	2	2	2	2	2	2	2	2	2	2	2	2	2	2	2	2	2	2	2	2	2	2	2
SEN0427	STM0445	STY0487	SPA2277	SEN0427	yajG	putative lipoprotein	yajG	putative lipoprotein	yajG	putative lipoprotein	2	2	2	2	2	2	2	2	2	2	2	2	2	2	2	2	2	2	2	2	2	2	2	2	2	2	2	2	2	2	2	2	2	2	2	2	2	2	2
STM0446	STM0446	STY0488	SPA2276	SEN0428	bolA	morphogene; putative regulator of murein genes (BolA family)	bolA	BolA protein	bolA	BolA protein	0	2	2	2	2	2	2	2	2	2	2	2	2	2	2	2	2	2	2	2	2	2	2	2	2	2	2	2	2	2	2	2	2	2	2	2	2	2	2
STM0447	STM0447	STY0489	SPA2275	SEN0429	tig	peptidyl-prolyl cis/trans isomerase, trigger factor; a molecular chaperone involved in cell division	tig	trigger factor	tig	trigger factor	2	2	2	2	2	2	2	2	2	2	2	2	2	2	2	2	2	2	2	2	2	2	2	2	2	2	2	2	2	2	2	2	2	2	2	2	2	2	2
STM0448	STM0448	STY0490	SPA2274	SEN0430	clpP	proteolytic subunit of clpA-clpP ATP-dependent serine protease, heat shock protein F21.5	clpP	ATP-dependent clp protease proteolytic subunit	clpP	ATP-dependent clp protease proteolytic subunit	2	2	2	2	2	2	2	2	2	2	2	2	2	2	2	2	2	2	2	2	2	2	2	2	2	2	2	2	2	2	2	2	2	2	2	2	2	2	2
STM0449	STM0449	STY0491	SPA2273	SEN0431	clpX	specificity component of clpA-clpP ATP-dependent serine protease, chaperone	clpX	ATP-dependent clp protease ATP-binding subunit ClpX	clpX	ATP-dependent clp protease ATP-binding subunit ClpX	2	2	2	2	2	2	2	2	2	2	2	2	2	2	2	2	2	2	2	2	2	2	2	2	2	2	2	2	2	2	2	2	2	2	2	2	2	2	2
STM0450	STM0450	STY0492	SPA2272	SEN0432	lon	DNA-binding, ATP-dependent protease la; cleaves RcsA and SulA, heat shock k-protein (DNA binding activity)	lon	Lon protease	lon	Lon protease	2	2	2	2	2	2	2	2	2	2	2	2	2	2	2	2	2	2	2	2	2	2	2	2	2	2	2	2	2	2	2	2	2	2	2	2	2	2	2
STM0451	STM0451	STY0493	SPA2271	SEN0433	hupB	DNA-binding protein HU-beta, NS1 (HU-1)	hupB	DNA-binding protein HU-beta	hupB	DNA-binding protein HU-beta	2	2	2	2	2	2	2	2	2	2	low	low	low	2	low	2	low	2	2	2	2	2	2	low	2	2	low	2	2	2	2	2	2	2	low	low	low	low	low
STM0452	STM0452	STY0494	SPA2270	SEN0434	cypD	peptidyl prolyl isomerase	ppiD	peptidyl-prolyl cis-trans isomerase D	ppiD	peptidyl-prolyl cis-trans isomerase D	2	2	2	2	2	2	2	2	2	2	2	2	2	2	2	2	2	2	2	2	2	2	2	2	2	2	2	2	2	2	2	2	2	2	2	2	2	2	2
STM0453	STM0453	STY0495	SPA2269	SEN0435	ybaV	putative DNA uptake protein and related DNA-binding proteins	ybaV	putative exported protein	ybaV	putative exported protein	2	2	2	2	2	2	2	2	2	2	2	2	2	2	2	2	2	2	2	2	2	2	2	2	2	2	2	2	2	2	2	2	2	2	2	2	2	2	2
STM0454	STM0454	STY0496	SPA2268	SEN0436	ybaW	putative esterase		conserved hypothetical protein	ybaW	conserved hypothetical protein	2	2	2	2	2	2	2	2	2	2	2	2	2	2	2	2	2	2	2	2	2	2	2	2	2	2	2	2	2	2	2	2	2	2	2	2	2	2	2
STM0455	STM0455	STY0497	SPA2267	SEN0437	ybaX	putative (aluminum) resistance protein	ybaX	conserved hypothetical protein	ybaX	conserved hypothetical protein	0	2	2	2	2	2	2	2	2	2	2	2	2	2	2	2	2	2	2	2	2	2	2	2	2	2	2	2	2	2	2	2	2	2	2	2	2	2	2
STM0456	STM0456	STY0498	SPA2266	SEN0438	ybaE	putative ABC transporter periplasmic binding protein	ybaE	putative solute-binding protein	ybaE	putative solute-binding protein	0	2	2	2	2	2	2	2	2	2	2	2	2	2	2	2	2	2	2	2	2	2	2	2	2	2	2	2	2	2	2	2	2	2	2	2	2	2	2
STM0457	STM0457	STY0499	SPA2265	SEN0439	cof	putative hydrolase		conserved hypothetical protein	cof	conserved hypothetical protein	2	2	2	2	2	2	2	2	2	2	2	2	2	2	2	2	2	2	2	2	2	2	2	2	2	2	2	2	2	2	2	2	2	2	2	2	2	2	2
STM0458	STM0458	STY0501	SPA2264	SEN0440		putative cysteine synthase/cystathionine beta-synthase		putative lyase		putative lyase	0	2	2	2	2	2	2	2	2	2	2	2	2	2	2	2	2	2	2	2	2	2	2	2	2	2	2	2	2	2	2	2	2	2	2	2	2	2	2
STM0459	STM0459	STY0502	SPA2263	SEN0441	ybaO	putative transcriptional regulator (AsnC familiy)	ybaO	hypothetical transcriptional regulator	ybaO	hypothetical transcriptional regulator	2	2	2	2	2	2	2	2	2	2	2	2	2	2	2	2	2	2	2	2	2	2	2	2	2	2	2	2	2	2	2	2	2	2	2	2	2	2	2
STM0460	STM0460	STY0503	SPA2262	SEN0442	mdlA	putative ABC superfamily (atp) transporter	mdlA	putative ABC transporter ATP-binding membrane protein	mdlA	putative ABC transporter ATP-binding membrane protein	2	2	2	2	2	2	2	2	2	2	2	2	2	2	2	2	2	2	2	2	2	2	2	2	2	2	2	2	2	2	2	2	2	2	2	2	2	2	2
STM0461	STM0461	STY0504	SPA2261	SEN0443	mdlB	putative ABC superfamily (atp&membrane) transporter	mdlB	putative ABC transporter ATP-binding membrane protein	mdlB	putative ABC transporter ATP-binding membrane protein	2	2	2	2	2	2	2	2	2	2	2	2	2	2	2	2	2	2	2	2	2	2	2	2	2	2	2	2	2	2	2	2	2	2	2	2	2	2	2
STM0461.1n	STM0461.1n	STY0506	SPA2260	SEN0444		hypothetical protein	glnK	nitrogen regulatory protein P-II	glnK	nitrogen regulatory protein P-II	2	2	2	2	2	2	2	2	2	2	2	2	low	2	2	2	2	2	2	2	2	2	2	low	2	2	2	2	2	2	2	2	2	2	2	2	2	2	low
STM0463	STM0463	STY0507	SPA2259	SEN0445	amtB	putative Amt family, ammonium transport protein	amtB	probable ammonium transporter	amtB	probable ammonium transporter	2	2	2	2	2	2	2	2	2	2	2	2	2	2	2	2	2	2	2	2	2	2	2	2	2	2	2	2	2	2	2	2	2	2	2	2	2	2	2
STM0464	STM0464	STY0508	SPA2258	SEN0446	tesB	acyl-CoA thioesterase II	tesB	acyl-CoA thioesterase II	tesB	acyl-CoA thioesterase II	0	2	2	2	2	2	2	2	2	2	2	2	2	2	2	2	2	2	2	2	2	2	2	2	2	2	2	2	2	2	2	2	2	2	2	2	2	2	2
STM0465	STM0465	STY0509	SPA2257	SEN0447	ybaY	glycoprotein/polysaccharide metabolism		conserved hypothetical lipoprotein	ybaY	conserved hypothetical lipoprotein	0	2	2	2	2	2	2	2	2	2	2	2	2	2	2	2	2	2	2	2	2	2	2	2	2	2	2	2	2	2	2	2	2	2	2	2	2	2	2
STM0466	STM0466	STY0510	SPA2256	SEN0448	ybaZ	putative methyltransferase	ybaZ	putative methylated-DNA methyltransferase	ybaZ	putative methylated-DNA methyltransferase	0	2	2	2	2	2	2	2	2	2	2	2	2	2	2	2	2	2	2	2	2	2	2	2	2	2	2	2	2	2	2	2	2	2	2	2	2	2	2
STM0468	STM0468	STY0511	SPA2254	SEN0449	ylaB	putative diguanylate cyclase/phosphodiesterase domain 2	ylaB	hypothetical 58.9 kDa protein in tesb-hha intergenic region. Contains probable N-terminal signal sequence	ylaB	hypothetical 58.9 kDa protein in tesb-hha intergenic region. Contains probable N-terminal signal sequence	0	2	2	2	2	2	2	2	2	2	2	2	2	2	2	2	2	2	2	2	2	2	2	2	2	2	2	2	2	2	2	2	2	2	2	2	2	2	2
STM0469	STM0469	STY0512	SPA2253	SEN0450	rpmE2	putative 50S ribosomal protein L31 (second copy)	rpmE2	putative 50s ribosomal protein L31 (second copy)	rpmE	putative 50S ribosomal protein L31	0	2	2	2	2	2	2	2	2	2	2	2	2	2	2	2	2	2	2	2	2	2	2	2	2	2	2	2	2	2	2	2	2	2	2	2	2	2	2
STM0470	STM0470	STY0513	SPA2252	SEN0451	rpmJ2	putative 50S ribosomal protein L36 (second copy)	rpmJ2	putative 50s ribosomal protein L36 (second copy)	rpmJ	putative 50S ribosomal protein L36	0	2	2	2	2	2	2	2	2	2	low	low	low	2	low	2	low	2	low	2	2	low	2	low	2	2	low	2	low	2	2	2	2	2	low	low	low	low	low
STM0471	STM0471	STY0514	SPA2251	SEN0452	ylaC	putative inner membrane protein		putative membrane protein	ylaC	putative membrane protein	0	2	2	2	2	2	2	2	2	2	2	2	2	2	2	2	2	2	2	2	2	2	2	2	2	2	2	2	2	2	2	2	2	2	2	2	2	2	2
STM0472	STM0472	STY0515	SPA2250	SEN0453	maa	maltose o-acetyltransferase	maA	maltose O-acetyltransferase	maA	maltose O-acetyltransferase	0	2	2	2	2	2	2	2	2	2	2	2	2	2	2	2	2	2	2	2	2	2	2	no data	2	2	2	2	2	2	2	2	2	2	2	2	2	2	2
STM0473	STM0473	STY0516	SPA2249	SEN0454	hha	hemolysin expression modulating protein (involved in environmental regulation of virulence factors)	hha	haemolysin expression modulating protein	hha	haemolysin expression modulating protein	0	2	2	2	2	2	2	2	2	2	2	2	2	2	2	2	2	2	2	2	2	2	2	2	2	2	2	2	2	2	2	2	2	2	2	2	2	2	2
STM0474	STM0474	STY0517	SPA2248	SEN0455	ybaJ	putative cytoplasmic protein	ybaJ	conserved hypothetical protein	ybaJ	conserved hypothetical protein	0	2	2	2	2	2	2	2	2	2	2	2	low	2	2	2	2	2	2	2	2	2	2	2	2	2	2	2	2	2	2	2	2	2	2	2	2	2	2
STM0475	STM0475	STY0519	SPA2247	SEN0456	acrB	RND family, acridine efflux pump	acrB	acriflavin resistance protein B	acrB	acriflavin resistance protein B	2	2	2	2	2	2	2	2	2	2	2	2	2	2	2	2	2	2	2	2	2	2	2	2	2	2	2	2	2	2	2	2	2	2	2	2	2	2	2
STM0476	STM0476	STY0520	SPA2246	SEN0457	acrA	acridine efflux pump	acrA	acriflavin resistance protein A precursor	acrA	acriflavin resistance protein A precursor	2	2	2	2	2	2	2	2	2	2	2	2	2	2	2	2	2	2	2	2	2	2	2	2	2	2	2	2	2	2	2	2	2	2	2	2	2	2	2
STM0477	STM0477	STY0521	SPA2245	SEN0458	acrR	acrAB operon repressor (TetR/AcrR family)	acrR	potential acrAB operon repressor	acrR	potential acrAB operon repressor	0	2	2	2	2	2	2	2	2	2	2	2	2	2	2	2	2	2	2	2	2	2	2	2	2	2	2	2	2	2	2	2	2	2	2	2	2	2	2
STM0478	STM0478	STY0522	SPA2244	SEN0459	aefA	putative small-conductance mechanosensitive channel		integral membrane protein AefA	aefA	integral membrane protein AefA	0	2	2	2	2	2	2	2	2	2	2	2	2	2	2	2	2	2	2	2	2	2	2	2	2	2	2	2	2	2	2	2	2	2	2	2	2	2	2
STM0479	STM0479	STY0523	SPA2243	SEN0460		putative transposase		conserved hypothetical protein		conserved hypothetical protein	0	2	2	2	2	2	2	2	2	2	2	2	2	2	2	2	2	2	2	2	2	2	2	2	2	2	2	2	2	2	2	2	2	2	2	2	2	2	2
STM0480	STM0480	STY0524	SPA2242	SEN0461	ybaM	putative inner membrane protein	ybaM	conserved hypothetical protein	ybaM	conserved hypothetical protein	0	0	2	2	2	2	2	2	2	2	low	low	low	2	low	2	low	2	low	2	2	low	2	low	2	2	low	2	low	2	2	2	2	2	low	low	low	low	low
STM0481	STM0481	STY0525	SPA2241	SEN0462	priC	primosomal replication protein N	priC		priC	primosomal replication protein N	0	2	2	2	2	2	2	2	2	2	2	2	2	2	2	2	2	2	2	2	2	2	2	2	2	2	2	2	2	2	2	2	2	2	2	2	2	2	2
STM0482	STM0482	STY0526	SPA2240	SEN0463	ybaN	putative phage gene 58	ybaN	putative membrane protein	ybaN	putative membrane protein	2	2	2	2	2	2	2	2	2	2	2	2	2	2	2	2	2	2	2	2	2	2	2	2	2	2	2	2	2	2	2	2	2	2	2	2	2	2	2
STM0483	STM0483	STY0527	SPA2239	SEN0464	apt	adenine phosphoribosyltransferase	apt	adenine phosphoribosyltransferase	apt	adenine phosphoribosyltransferase	2	2	2	2	2	2	2	2	2	2	2	2	2	2	2	2	2	2	2	2	2	2	2	2	2	2	2	2	2	2	2	2	2	2	2	2	2	2	2
STM0484	STM0484	STY0528	SPA2238	SEN0465	dnaX	DNA polymerase III, tau and gamma subunits; DNA elongation factor III	dnaX	DNA polymerase III subunits gamma and tau	dnaX	DNA polymerase III subunits gamma and tau	2	2	2	2	2	2	2	2	2	2	2	2	2	2	2	2	2	2	2	2	2	2	2	2	2	2	2	2	2	2	2	2	2	2	2	2	2	2	2
STM0485	STM0485	STY0529	SPA2237	SEN0466	ybaB	putative cytoplasmic protein	ybaB	conserved hypothetical protein	ybaB	conserved hypothetical protein	2	2	2	2	2	2	2	2	2	2	2	2	2	2	2	2	2	2	2	2	2	2	2	2	2	2	2	2	2	2	2	2	2	2	2	2	2	2	2
STM0486	STM0486	STY0530	SPA2236	SEN0467	recR	putative recombination protein, gap repair	recR	recombination protein RecR	recR	recombination protein RecR	2	2	2	2	2	2	2	2	2	2	2	2	2	2	2	2	2	2	2	2	2	2	2	2	2	2	2	2	2	2	2	2	2	2	2	2	2	2	2
STM0487.S	STM0487.S	STY0531	SPA2235	SEN0468	htpG	chaperone Hsp9	htpG	heat shock protein HtpG	htpG	heat shock protein HtpG	2	2	2	2	2	2	2	2	2	2	2	2	2	2	2	2	2	2	2	2	2	2	2	2	2	2	2	2	2	2	2	2	2	2	2	2	2	2	2
STM0488	STM0488	STY0532	SPA2234	SEN0469	adk	adenylate kinase	adk	adenylate kinase	adk	adenylate kinase	2	2	2	2	2	2	2	2	2	2	2	2	2	2	2	2	2	2	2	2	2	2	2	2	2	2	2	2	2	2	2	2	2	2	2	2	2	2	2
STM0489	STM0489	STY0533	SPA2233	SEN0470	hemH	ferrochelatase	hemH	ferrochelatase	hemH	ferrochelatase	2	2	2	2	2	2	2	2	2	2	2	2	2	2	2	2	2	2	2	2	2	2	2	2	2	2	2	2	2	2	2	2	2	2	2	2	2	2	2
STM0490	STM0490	STY0534	SPA2232	SEN0471	aes	acetyl esterase	aes	acetyl esterase	aes	acetyl esterase	0	2	2	2	2	2	2	2	2	2	2	2	2	2	2	2	2	2	2	2	2	2	2	2	2	2	2	2	2	2	2	2	2	2	2	2	2	2	2
STM0491	STM0491	STY0535	SPA2231	SEN0472	gsk	inosine-guanosine kinase	gsk	inosine-guanosine kinase	gsk	inosine-guanosine kinase	2	2	2	2	2	2	2	2	2	2	2	2	2	2	2	2	2	2	2	2	2	2	2	2	2	2	2	2	2	2	2	2	2	2	2	2	2	2	2
STM0492	STM0492	STY0536	SPA2230	SEN0473	ybaL	putative CPA2 family transport protein	ybaL	putative transport protein	ybaL	putative transport protein	2	2	2	2	2	2	2	2	2	2	2	2	2	2	2	2	2	2	2	2	2	2	2	2	2	2	2	2	2	2	2	2	2	2	2	2	2	2	2
STM0493	STM0493	STY0538	SPA2229	SEN0474	fsr	putative MFS family of transport protein	fsr	fosmidomycin resistance protein	fsr	fosmidomycin resistance protein	2	2	2	2	2	2	2	2	2	2	2	2	2	2	2	2	2	2	2	2	2	2	2	2	2	2	2	2	2	2	2	2	2	2	2	2	2	2	2
STM0494	STM0494	STY0539	SPA2228	SEN0475	ushA	UDP-sugar hydrolase 5'-nucleotidase	ushA		ushA	UDP-sugar hydrolase 5'-nucleotidase	2	2	2	2	2	2	2	2	2	2	2	2	2	2	2	2	2	2	2	2	2	2	2	2	2	2	2	2	2	2	2	2	2	2	2	2	2	2	2
STM0495	STM0495	STY0541	SPA2227	SEN0476	ybaK	putative cytoplasmic protein		conserved hypothetical protein	ybaK	conserved hypothetical protein	0	2	2	2	2	2	2	2	2	2	2	2	2	2	2	2	2	2	2	2	2	2	2	2	2	2	2	2	2	2	2	2	2	2	2	2	2	2	2
STM0496	STM0496	STY0542	SPA2226	SEN0477	ybaP	putative cytoplasmic protein		conserved hypothetical protein	ybaP	conserved hypothetical protein	0	0	0	2	2	2	2	2	2	2	2	2	2	2	2	2	2	2	2	2	2	2	2	2	2	2	2	2	2	2	2	2	2	2	2	2	2	2	2
STM0497	STM0497	STY0543	SPA2225	SEN0478		putative periplasmic protein		probable secreted protein		probable secreted protein	0	0	0	2	2	2	2	2	2	2	2	2	2	2	2	2	2	2	2	2	2	2	2	2	2	2	2	2	2	2	2	2	2	2	2	2	2	2	2
STM0498	STM0498	STY0544	SPA2224	SEN0479	ybaR	putative copper-transporting ATPase	ybaR	copper-transporting ATPase	ybaR	copper-transporting ATPase	2	2	2	2	2	2	2	2	2	2	2	2	2	2	2	2	2	2	2	2	2	2	2	2	2	2	2	2	2	2	2	2	2	2	2	2	2	2	2
STM0499	STM0499	STY0545	SPA2223	SEN0480	ybbI	putative heavy metal transcriptional repressor (MerR family)	cueR	copper efflux regulator	cueR	copper efflux regulator	2	2	2	2	2	2	2	2	2	2	2	2	2	2	2	2	2	2	2	2	2	2	2	2	2	2	2	2	2	2	2	2	2	2	2	2	2	2	2
STM0500	STM0500	STY0546	SPA2222	SEN0481	ybbJ	putative Membrane protein implicated in regulation of membrane protease activity		putative membrane protein	ybbJ	putative membrane protein	0	2	2	2	2	2	2	2	2	2	2	2	2	2	2	2	2	2	2	2	2	2	2	2	2	2	2	2	2	2	2	2	2	2	2	2	2	2	2
STM0501	STM0501	STY0547	SPA2221	SEN0482	ybbK	putative inner membrane protein		putative membrane protein	ybbK	putative membrane protein pseudogene	2	2	2	2	2	2	2	2	2	2	2	2	2	2	2	2	2	2	2	2	2	2	2	2	2	2	2	2	2	2	2	2	2	2	2	2	2	2	2
STM0502	STM0502	STY0548	SPA2220	SEN0483	ybbL	putative ABC-type sugar/spermidine/putrescine transport system, ATPase component		putative ABC transporter ATP-binding protein	ybbL	putative ABC transporter ATP-binding protein	2	2	2	2	2	2	2	2	2	2	2	2	2	2	2	2	2	2	2	2	2	2	2	2	2	2	2	2	2	2	2	2	2	2	2	2	2	2	2
STM0503	STM0503	STY0549	SPA2219	SEN0484	ybbM	putative YbbM family transport protein, metal resistance protein		putative membrane protein	ybbM	putative membrane protein	0	2	2	2	2	2	2	2	2	2	2	2	2	2	2	2	2	2	2	2	2	2	2	2	2	2	2	2	2	2	2	2	2	2	2	2	2	2	2
STM0504	STM0504	STY0550	SPA2218	SEN0485	ybbN	paral putative thioredoxin protein	ybbN	thioredoxin-like protein	ybbN	thioredoxin-like protein	0	2	2	2	2	2	2	2	2	2	2	2	2	2	low	2	2	2	low	2	2	2	2	low	2	2	2	2	2	2	2	2	2	2	2	2	2	2	2
STM0505	STM0505	STY0551	SPA2217	SEN0486	ybbO	putative oxidoreductase	ybbO	hypothetical oxidoreductase	ybbO	hypothetical oxidoreductase	2	2	2	2	2	2	2	2	2	2	2	2	2	2	2	2	2	2	2	2	2	2	2	2	2	2	2	2	2	2	2	2	2	2	2	2	2	2	2
STM0506	STM0506	STY0552	SPA2216	SEN0487	tesA	multifunctional acyl-CoA thioesterase I; also functions as protease I, lysophospholipaseL(I)	tesA	acyl-coA thioesterase I	tesA	acyl-coA thioesterase I	2	2	2	2	2	2	2	2	2	2	2	2	2	2	2	2	2	2	2	2	2	2	2	2	2	2	2	2	2	2	2	2	2	2	2	2	2	2	2
STM0507	STM0507	STY0553	SPA2215	SEN0488	ybbA	putative ABC superfamily (atp_bind) transporter	ybbA	hypothetical ABC transporter ATP-binding protein	ybbA	hypothetical ABC transporter ATP-binding protein	2	2	2	2	2	2	2	2	2	2	2	2	2	2	2	2	2	2	2	2	2	2	2	2	2	2	2	2	2	2	2	2	2	2	2	2	2	2	2
STM0508	STM0508	STY0554	SPA2214	SEN0489	ybbP	putative inner membrane protein		putative membrane protein	ybbP	putative membrane protein	0	2	2	2	2	2	2	2	2	2	2	2	2	2	2	2	2	2	2	2	2	2	2	2	2	2	2	2	2	2	2	2	2	2	2	2	2	2	2
STM0509	STM0509	STY0556	SPA2213	SEN0490		putative outer membrane protein		outer membrane protein		outer membrane protein	0	0	2	2	2	2	2	2	2	2	2	2	2	2	2	2	2	2	2	2	2	2	2	2	2	2	2	2	2	2	2	2	2	2	2	2	2	2	2
STM0510	STM0510	STY0558	SPA2212	SEN0491	sfbA	putative ABC-type transport system ATPase component/cell division protein	sfbA	lipoprotein	sfbA	lipoprotein	0	0	2	2	2	2	2	2	2	2	2	2	2	2	2	2	2	2	2	2	2	2	2	2	2	2	2	2	2	2	2	2	2	2	2	2	2	2	2
STM0511	STM0511	STY0559	SPA2211	SEN0492	sfbB	putative ABC-type transport system ATPase component/cell division protein	sfbB	ABC transporter ATP-binding protein	sfbB	ABC transporter ATP-binding protein	0	0	2	2	2	2	2	2	2	2	2	2	2	2	2	2	2	2	2	2	2	2	2	2	2	2	2	2	low	2	2	2	2	2	2	2	2	2	2
STM0512	STM0512	STY0560	SPA2210	SEN0493	sfbC	putative binding-protein-dependent transport systems inner membrane component	sfbC	ABC transporter integral membrane protein	sfbC	ABC transporter integral membrane protein	0	0	2	2	2	2	2	2	2	2	2	2	2	2	2	2	2	2	2	2	2	2	2	2	2	2	2	2	2	2	2	2	2	2	2	2	2	2	2
STM0513	STM0513	STY0561	SPA2209	SEN0494	ybbB	putative ATPase	ybbB	hypothetical ATP-binding protein	ybbB	hypothetical ATP-binding protein	0	2	2	2	2	2	2	2	2	2	2	2	2	2	2	2	2	2	2	2	2	2	2	2	2	2	2	2	2	2	2	2	2	2	2	2	2	2	2
STM0514	STM0514	STY0562	SPA2208	SEN0495	ybbS	putative transcriptional regulator, LysR family		hypothetical lysR-family transcriptional regulator	ybbS	hypothetical lysR-family transcriptional regulator	0	0	0	2	2	2	2	2	2	0	0	0	0	2	2	2	2	2	2	2	2	2	2	2	2	2	0	2	2	2	2	2	2	2	2	2	2	2	2
STM0515	STM0515	STY0563	SPA2207	SEN0496	allA	ureidoglycolate hydrolase	allA		allA	ureidoglycolate hydrolase	0	0	0	2	2	2	2	2	2	0	0	0	0	2	2	2	2	2	2	2	2	2	2	2	2	2	0	2	2	2	2	2	2	2	2	2	2	2	2
STM0516	STM0516	STY0564	SPA2206	SEN0497	allR	putative regulatory protein	allR	negative regulator of allantoin and glyoxylate utilization operons	allR	negative regulator of allantoin and glyoxylate utilization operons	0	0	0	2	2	2	2	2	2	0	0	0	0	2	2	2	2	2	2	2	2	2	2	2	2	2	0	2	2	2	2	2	2	2	2	2	2	2	2
STM0517	STM0517	STY0565	SPA2205	SEN0498	gcl	glyoxylate carboligase	gcl	glyoxylate carboligase	gcl	glyoxylate carboligase	2	0	0	2	2	2	2	2	2	0	0	0	0	2	2	2	2	2	2	2	2	2	2	2	2	2	0	2	2	2	2	2	2	2	1	1	2	2	2
STM0518	STM0518	STY0566	SPA2204	SEN0499	gip	glyoxylate -induced protein	hyi	hydroxypyruvate isomerase	hyi	hydroxypyruvate isomerase	0	0	0	2	2	2	2	2	2	0	0	0	0	2	2	2	2	2	2	2	2	2	2	2	2	2	0	2	2	2	2	2	2	2	0	0	2	2	2
STM0519	STM0519	STY0567	SPA2203	SEN0500	glxR	tartronic semialdehyde reductase	garR	2-hydroxy-3-oxopropionate reductase		2-hydroxy-3-oxopropionate reductase homolog	0	0	0	2	2	2	2	2	2	0	0	0	0	2	2	2	2	2	2	2	2	2	2	2	2	2	0	2	2	2	2	2	2	2	0	0	2	2	2
STM0520	STM0520	STY0568	SPA2202	SEN0501		putative permease		probable metabolite transport protein		probable metabolite transport protein	0	0	0	2	2	2	2	2	2	0	0	0	0	2	2	2	2	2	2	2	2	2	2	2	2	2	0	2	2	2	2	2	2	2	0	0	2	2	2
STM0521	STM0521	STY0569	SPA2201	SEN0502	ybbV	putative cytoplasmic protein	ybbW				0	0	0	2	2	2	2	2	2	0	0	0	0	2	1	2	2	2	2	2	2	2	2	2	2	2	0	2	2	2	2	2	2	2	0	0	2	2	2
STM0523	STM0523	STY0571	SPA2200	SEN0504	allB	allantoinase	allB	putative allantoinase	allB	putative allantoinase	2	0	0	2	2	2	2	2	2	0	0	0	0	2	2	2	2	2	2	2	2	2	2	2	2	2	0	2	2	2	2	2	2	0	0	0	2	2	2
STM0524	STM0524	STY0572	SPA2199	SEN0505	ybbY	putative transport protein		putative permease protein	ybbY	putative permease protein	0	0	0	2	2	2	2	2	2	0	0	0	0	2	2	2	2	2	2	2	2	2	2	2	2	2	0	2	2	2	2	2	2	2	0	0	2	2	2
STM0525	STM0525	STY0573	SPA2198	SEN0506	glxK	glycerate kinase II	glxK	glycerate kinase	glxK	glycerate kinase	0	0	0	2	2	2	2	2	2	0	0	0	0	2	2	2	2	2	2	2	2	2	2	2	2	2	0	2	2	2	2	2	2	2	0	0	2	2	2
STM0526	STM0526	STY0574	SPA2197	SEN0507	ylbA	putative glyoxylate utilization		conserved hypothetical protein	ylbA	conserved hypothetical protein	0	0	0	2	2	2	2	2	2	0	0	0	0	2	2	2	2	2	2	2	2	2	2	2	2	2	0	2	2	2	2	2	2	2	0	0	2	2	2
STM0527	STM0527	STY0575	SPA2196	SEN0508	allC	allantoate amidohydrolase	allC	allantoate amidohydrolase	allC	allantoate amidohydrolase	0	0	0	2	2	2	2	2	2	0	0	0	0	2	2	2	2	2	2	2	2	2	2	2	2	2	0	2	2	2	2	2	2	2	0	0	2	2	2
STM0528	STM0528	STY0576	SPA2195	SEN0509	allD	ureidoglycolate dehydrogenase	allD	ureidoglycolate dehydrogenase	allD	ureidoglycolate dehydrogenase	2	0	0	2	2	2	2	2	2	0	0	0	0	2	2	2	2	2	2	2	2	2	2	2	2	2	0	2	2	2	2	2	2	2	0	0	2	2	2
STM0529	STM0529	STY0577	SPA2194	SEN0510	fdrA	putative acyl-CoA synthetase, involved in protein transport;	fdrA	FdrA protein	fdrA	FdrA protein pseudogene	2	0	0	2	2	2	2	2	2	0	0	0	0	2	2	2	2	2	2	2	2	2	2	2	2	2	0	2	2	2	2	2	2	2	0	0	2	2	2
STM0530	STM0530	STY0578	SPA2193	SEN0511	ylbE	putative cytoplasmic protein		conserved hypothetical protein	ylbE	conserved hypothetical protein	2	0	0	2	2	2	2	2	2	0	0	0	0	2	2	2	2	2	2	2	2	2	2	2	2	2	0	2	2	2	2	2	2	2	2	2	2	2	2
STM0531	STM0531	STY0579	SPA2192	SEN0512	ylbF	putative cytoplasmic protein		conserved hypothetical protein	ylbF	conserved hypothetical protein	0	0	0	2	2	2	2	2	2	0	0	0	0	2	2	2	2	2	2	2	2	2	2	2	2	2	0	2	2	2	2	2	2	2	2	2	2	2	2
STM0532	STM0532	STY0580	SPA2191	SEN0513	arcC	putative carbamate kinase	arcC	carbamate kinase	arcC	carbamate kinase	0	0	0	2	2	2	2	2	2	0	0	0	0	2	2	2	2	2	2	2	2	2	2	2	2	2	0	2	2	2	2	2	2	2	2	2	2	2	2
STM0533	STM0533	STY0581	SPA2190	SEN0514	purK	phosphoribosylaminoimidazole carboxylase = AIR carboxylase, CO(2)-fixing subunit	purK	phosphoribosylaminoimidazole carboxylase ATPase subunit	purK	phosphoribosylaminoimidazole carboxylase ATPase subunit	0	2	2	2	2	2	2	2	2	2	2	2	2	2	2	2	2	2	2	2	2	2	2	2	2	2	2	2	2	2	2	2	2	2	2	2	2	2	2
STM0534	STM0534	STY0582	SPA2189	SEN0515	purE	phosphoribosylaminoimidazole carboxylase = AIR carboxylase, catalytic subunit	purE	phosphoribosylaminoimidazole carboxylase catalytic subunit	purE	phosphoribosylaminoimidazole carboxylase catalytic subunit	2	2	2	2	2	2	2	2	2	2	2	2	2	2	2	2	2	2	2	2	2	2	2	2	2	2	2	2	2	2	2	2	2	2	2	2	2	2	2
STM0535	STM0535	STY0583	SPA2188	SEN0516	lpxH	UDP-2,3-diacylglucosamine hydrolase	ybbF	conserved hypothetical protein	ybbF	conserved hypothetical protein	2	2	2	2	2	2	2	2	2	2	2	2	2	2	2	2	2	2	2	2	2	2	2	2	2	2	2	2	2	2	2	2	2	2	2	2	2	2	2
STM0536	STM0536	STY0584	SPA2187	SEN0517	ppiB	peptidyl-prolyl cis-trans isomerase B (rotamase B)	ppiB	peptidyl-prolyl cis-trans isomerase B	ppiB	peptidyl-prolyl cis-trans isomerase B	2	2	2	2	2	2	2	2	2	2	2	2	2	2	2	2	2	2	2	2	2	2	2	2	2	2	2	2	2	2	2	2	2	2	2	2	2	2	2
STM0537	STM0537	STY0585	SPA2186	SEN0518	cysS	cysteine tRNA synthetase	cysS	cysteinyl-tRNA synthetase	cysS	cysteinyl-tRNA synthetase	2	2	2	2	2	2	2	2	2	2	low	no data	2	2	low	2	2	2	2	2	2	2	2	2	2	2	low	2	2	2	2	2	2	2	2	2	2	2	2
STM0538	STM0538			SEN0519		putative outer membrane protein					0	0	0	0	0	2	2	0	0	2	2	2	2	2	2	2	2	2	2	2	2	2	2	2	2	2	2	2	2	2	2	2	2	2	2	2	2	2	2
STM0539	STM0539			SEN0520		putative inner membrane protein					0	0	0	0	0	2	2	0	0	2	2	2	2	2	2	2	2	2	2	2	2	2	2	2	2	2	2	2	2	2	2	2	2	2	2	2	2	2	2
STM0540	STM0540	STY0586	SPA2185	SEN0521	ybcI	putative membrane-bound metal-dependent hydrolases	ybcI	putative membrane protein	ybcI	putative membrane protein	2	0	0	2	2	2	2	2	2	2	2	2	2	2	2	2	2	2	2	2	2	2	2	2	2	2	2	2	2	2	2	2	2	2	2	2	2	2	2
STM0541	STM0541	STY0587	SPA2184	SEN0522	ybcJ	putative cytoplasmic protein	ybcJ	conserved hypothetical protein	ybcJ	conserved hypothetical protein	2	2	2	2	2	2	2	2	2	2	2	low	low	2	low	2	2	2	low	2	2	low	2	2	2	2	2	2	low	2	2	2	2	2	low	low	low	low	low
STM0542	STM0542	STY0588	SPA2183	SEN0523	folD	bifunctional 5,10-methylene-tetrahydrofolate dehydrogenase and 5,10-methylene-tetrahydrofolate cyclohydrolase	folD	FolD bifunctional protein [includes: methylenetetrahydrofolate dehydrogenase; methenyltetrahydrofolate cyclohydrolase	folD	FolD bifunctional protein [includes: methylenetetrahydrofolate dehydrogenase; methenyltetrahydrofolate cyclohydrolase	2	2	2	2	2	2	2	2	2	2	2	2	2	2	2	2	2	2	2	2	2	2	2	2	2	2	2	2	2	2	2	2	2	2	2	2	2	2	2
STM0543	STM0543	STY0589	SPA2182	SEN0524	fimA	major type 1 subunit fimbrin (pilin)	fimA	type-1 fimbrial protein, a chain precursor	fimA	type-1 fimbrial protein, a chain precursor	0	0	2	2	2	2	2	2	2	2	2	2	2	2	2	2	2	2	2	2	2	2	2	2	2	2	2	2	2	2	2	2	2	2	2	2	2	2	2
STM0544	STM0544	STY0590	SPA2181	SEN0525	fimI	fimbrial protein internal segment	fimI		fimI	hypothetical protein	0	0	2	2	2	2	2	2	2	2	2	2	2	2	2	2	2	2	2	2	2	2	2	2	2	2	2	2	2	2	2	2	2	2	2	2	2	2	2
STM0545	STM0545	STY0592	SPA2180	SEN0526	fimC	periplasmic chaperone, required for type 1 fimbriae	fimC	fimbrial chaperone protein	fimC	fimbrial chaperone protein	0	0	2	2	2	2	2	2	2	2	2	2	2	2	2	2	2	2	2	2	2	2	2	2	2	2	2	2	2	2	2	2	2	2	2	2	2	2	2
STM0546	STM0546	STY0593	SPA2179	SEN0527	fimD	outer membrane usher protein	fimD	outer membrane usher protein FimD precursor	fimD	outer membrane usher protein FimD precursor	0	0	2	2	2	2	2	2	2	2	2	2	2	2	2	2	2	2	2	2	2	2	2	2	2	2	2	2	2	2	2	2	2	2	2	2	2	2	2
STM0547	STM0547	STY0594	SPA2178	SEN0528	fimH	minor fimbrial subunit	fimH	FimH protein precursor	fimH	FimH protein precursor	0	0	2	2	2	2	2	2	2	2	2	2	2	2	0	2	2	2	2	2	2	2	2	2	2	2	2	2	2	2	2	2	2	2	2	2	2	2	2
STM0548	STM0548	STY0595	SPA2177	SEN0529	fimF	putative fimbrial protein	fimF	fimbria-like protein FimF precursor	fimF	fimbria-like protein FimF precursor	0	0	0	2	2	2	2	2	2	2	2	2	2	2	1	2	2	2	2	2	2	2	2	2	2	2	2	2	2	2	2	2	2	2	2	2	2	2	2
STM0549	STM0549	STY0596	SPA2176	SEN0530	fimZ	fimbrial protein Z, putative transcriptional regulator (LuxR/UhpA family)	fimZ	probable transcriptional regulator (FimXZ protein)	fimZ	probable transcriptional regulator (FimXZ protein)	0	0	0	2	2	2	2	2	2	2	2	2	2	2	2	2	2	2	2	2	2	2	2	2	2	2	2	2	2	2	2	2	2	2	2	2	2	2	2
STM0550	STM0550	STY0598	SPA2175	SEN0531	fimY	putative regulatory protein	fimY	fimbriae Y protein	fimY	fimbriae Y protein	0	0	0	2	2	2	2	2	2	2	2	2	2	2	2	2	2	2	2	2	2	2	2	2	2	2	2	2	2	2	2	2	2	2	2	2	2	2	2
STM0551	STM0551	STY0599	SPA2174	SEN0532		putative Diguanylate cyclase/phosphodiesterase domain 0		hypothetical protein		hypothetical protein	0	0	0	2	2	2	2	2	2	2	2	2	2	2	2	2	2	2	2	2	2	2	2	2	2	2	2	2	2	2	2	2	2	2	2	2	2	2	2
STM0552	STM0552	STY0600	SPA2173	SEN0533	fimW	putative fimbrial protein	fimW	fimbriae w protein	fimW	fimbriae w protein	0	2	0	2	2	2	2	2	2	2	2	2	2	2	2	2	2	2	2	2	2	2	2	2	2	2	2	2	2	2	2	2	2	2	2	2	2	2	2
STM0555	STM0555	STY0602a	SPA2171	SEN0534		pseudogene; frameshift relative to E. coli IS3 putative transposase (GB:AAC75150.1)					0	0	0	2	2	2	2	2	2	2	1	2	1	2	0	2	2	2	2	2	2	1	2	2	0	0	0	2	0	2	2	2	2	2	2	2	2	2	2
STM0557	STM0557	STY0605	SPA2169	SEN0535		putative inner membrane protein		putative membrane protein		putative membrane protein pseudogene	0	0	0	2	2	2	0	2	2	0	0	2	0	0	0	2	2	2	2	2	0	0	2	2	0	0	0	0	0	2	2	2	2	2	2	2	2	2	2
STM0558	STM0558	STY0606	SPA2168	SEN0536	yfdH	putative glycosyltransferase	gtrB	bactoprenol glucosyl transferase	gtrB	bactoprenol glucosyltransferase	0	0	0	2	2	2	2	2	2	2	2	2	2	2	2	2	2	2	2	2	2	1	2	2	2	2	2	2	1	2	2	2	2	2	2	2	2	2	2
STM0559	STM0559	STY0607	SPA2167	SEN0537	rfbI	putative glycosyl translocase	gtrA	bactoprenol-linked glucose translocase	gtrA	bactoprenol-linked glucose translocase	2	0	0	2	2	2	2	2	2	2	2	2	2	2	no data	2	2	2	2	2	2	2	2	2	2	2	2	2	2	2	2	2	2	2	2	2	2	2	2
STM0560	STM0560	STY0609	SPA2166	SEN0537A		pseudogene; in-frame stop following codon 56		possible copper-binding protein		possible copper-binding protein	0	0	0	2	2	2	2	2	2	2	2	2	2	2	1	2	2	2	1	2	2	2	2	2	2	2	2	2	2	2	2	2	2	2	2	2	2	2	2
STM0561	STM0561			SEN0538		Sensor protein					0	0	0	2	2	2	2	2	2	2	2	1	1	2	2	2	2	2	1	2	2	2	2	2	2	2	2	2	1	2	2	2	2	2	2	2	2	2	2
STM0563	STM0563	STY0611	SPA2164	SEN0539		putative transcriptional regulator (AraC/XylS family)	ykgD	hypothetical araC-family transcriptional regulator	ykgD	hypothetical araC-family transcriptional regulator	0	2	2	2	2	2	2	2	2	2	2	2	2	2	2	2	2	2	2	2	2	2	2	2	2	2	2	2	2	2	2	2	2	2	2	2	2	2	2
STM0564	STM0564	STY0612	SPA2163	SEN0540		putative oxidoreductase	ykgC	probable pyridine nucleotide-disulfide oxidoreductase	ykgC	probable pyridine nucleotide-disulfide oxidoreductase	0	2	2	2	2	2	2	2	2	2	2	2	2	2	2	2	2	2	2	2	2	2	2	2	2	2	2	2	2	2	2	2	2	2	2	2	2	2	2
STM0565	STM0565	STY0613	SPA2162	SEN0541		putative periplasmic protein		hypothetical secreted protein		hypothetical secreted protein	0	0	2	2	2	2	2	2	2	2	low	low	low	2	low	2	low	2	low	2	2	low	2	low	2	2	low	2	low	2	2	2	2	2	2	2	2	2	2
STM0566	STM0566	STY0614	SPA2161	SEN0542		putative inner membrane protein	ykgB	putative membrane protein	ykgB	putative membrane protein	0	2	2	2	2	2	2	2	2	2	2	2	2	2	2	2	2	2	2	2	2	2	2	2	2	2	2	2	2	2	2	2	2	2	2	2	2	2	2
STM0567	STM0567	STY0616	SPA2160	SEN0543		putative ATPase involved in DNA repair		hypothetical protein		putative ATPase involved in DNA repair	0	2	2	2	2	2	2	2	2	2	2	2	2	2	2	2	2	2	2	2	2	2	2	2	2	2	2	2	2	2	2	2	2	2	2	2	2	2	2
STM0568	STM0568	STY0617	SPA2159	SEN0544	pheP	APC family, phenylalanene transporter	pheP	phenylalanine-specific permease	pheP	phenylalanine-specific permease	0	2	2	2	2	2	2	2	2	2	2	2	2	2	2	2	2	2	2	2	2	2	2	2	2	2	2	2	2	2	2	2	2	2	2	2	2	2	2
STM0569	STM0569	STY0618	SPA2158	SEN0545	ybdG	putative transport	ybdG	putative membrane protein	ybdG	putative membrane protein	0	2	2	2	2	2	2	2	2	2	2	2	2	2	2	2	2	2	2	2	2	2	2	2	2	2	2	2	2	2	2	2	2	2	2	2	2	2	2
STM0570	STM0570	STY0619	SPA2157	SEN0546	apeE	outer membrane N-acetyl phenylalanine beta-naphthyl ester-cleaving esterase	apeE	outer membrane esterase	apeE	outer membrane esterase	0	2	2	2	2	2	2	2	2	2	2	2	2	2	2	2	2	2	2	2	2	2	2	2	2	2	2	2	2	2	2	2	2	2	2	2	2	2	2
STM0571	STM0571					putative inner membrane protein					0	2	2	0	0	0	0	0	0	0	0	0	0	0	0	0	0	0	0	0	2	2	2	2	0	0	0	2	0	2	2	2	2	2	2	2	2	2	2
STM0572	STM0572					putative phosphosugar isomerases					0	2	2	0	0	0	0	0	0	0	0	0	0	0	0	0	0	0	0	0	2	2	2	2	0	0	0	2	0	2	2	2	2	2	2	2	2	2	2
STM0573	STM0573					putative inner membrane protein					0	2	2	0	0	0	0	0	0	0	0	0	0	0	0	0	0	0	0	0	2	2	2	2	0	0	0	2	0	2	2	2	2	2	2	2	2	2	2
STM0574	STM0574					putative transport protein, PTS system					0	2	2	0	0	0	0	0	0	0	0	0	0	0	0	0	0	0	0	0	2	2	2	2	0	0	0	2	0	2	2	2	2	2	2	2	2	2	2
STM0575	STM0575					putative inner membrane protein					0	2	2	0	0	0	0	0	0	0	0	0	0	0	2	0	0	0	0	0	2	2	2	2	0	0	0	2	0	2	2	2	2	2	2	2	2	2	2
STM0576	STM0576					putative transport protein, PTS system					0	2	2	0	0	0	0	0	0	0	0	0	0	0	1	0	0	0	0	0	2	2	2	2	0	0	0	2	0	2	2	2	2	2	2	2	2	2	2
STM0577	STM0577					putative transport protein, PTS system					0	2	2	2	2	2	2	2	2	0	0	0	0	2	0	2	0	2	0	2	2	2	2	2	2	2	0	2	0	2	2	2	2	2	2	2	2	2	2
STM0594	STM0594	STY0638	SPA2140	SEN0563	fepB	ABC superfamily (peri_perm), ferric enterobactin (enterochelin) tranporter	fepB	ferrienterobactin-binding periplasmic protein precursor	fepB	ferrienterobactin-binding periplasmic protein precursor	0	2	2	2	2	2	2	2	2	2	2	2	2	2	2	2	2	2	2	2	2	2	2	2	2	2	2	2	2	2	2	2	2	2	2	2	2	2	2
STM0595	STM0595	STY0639	SPA2139	SEN0564	entC	isochorismate synthetase, enterochelin biosynthesis	entC	isochorismate synthase EntC	entC	isochorismate synthase EntC	0	2	2	2	2	2	2	2	2	2	2	2	2	2	2	2	2	2	2	2	2	2	2	2	2	2	2	2	2	2	2	2	2	2	2	2	2	2	2
STM0596	STM0596	STY0640	SPA2138	SEN0565	entE	2,3-dihydroxybenzoate-AMP ligase	entE	2,3-dihydroxybenzoate-AMP ligase	entE	2,3-dihydroxybenzoate-AMP ligase	2	2	2	2	2	2	2	2	2	2	2	2	2	2	2	2	2	2	2	2	2	2	2	2	2	2	2	2	2	2	2	2	2	2	2	2	2	2	2
STM0597	STM0597	STY0641	SPA2137	SEN0566	entB	2,3-dihydro-2,3-dihydroxybenzoate synthetase, isochorismatase	entB	isochorismatase	entB	isochorismatase	0	2	2	2	2	2	2	2	2	2	2	2	2	2	2	2	2	2	2	2	2	2	2	2	2	2	2	2	2	2	2	2	2	2	2	2	2	2	2
STM0598	STM0598	STY0642	SPA2136	SEN0567	entA	2,3-dihydro-2,3-dihydroxybenzoate dehydrogenase	entA	2,3-dihydro-2,3-dihydroxybenzoate dehydrogenase	entA	2,3-dihydro-2,3-dihydroxybenzoate dehydrogenase	0	2	2	2	2	2	2	2	2	2	2	2	2	2	2	2	2	2	2	2	2	2	2	2	2	2	2	2	2	2	2	2	2	2	2	2	2	2	2
STM0599	STM0599	STY0643	SPA2135	SEN0568	ybdB	putative protein PaaI, possibly involved in aromatic compounds catabolism	ybdB	conserved hypothetical protein	ybdB	conserved hypothetical protein	0	2	2	2	2	2	2	2	2	2	2	2	2	2	2	2	2	2	2	2	2	2	2	2	2	2	2	2	2	2	2	2	2	2	2	2	2	2	2
STM0600	STM0600	STY0644	SPA2134	SEN0569	cstA	carbon starvation protein	cstA	carbon starvation protein A	cstA	carbon starvation protein A	2	2	2	2	2	2	2	2	2	2	2	2	2	2	2	2	2	2	2	2	2	2	2	2	2	2	2	2	2	2	2	2	2	2	2	2	2	2	2
STM0601	STM0601	STY0645	SPA2133	SEN0570	ybdD	putative cytoplasmic protein		conserved hypothetical protein	ybdD	conserved hypothetical protein	0	2	2	2	2	2	2	2	2	2	low	low	1	2	low	2	low	2	2	2	2	low	2	2	2	2	low	2	low	2	2	2	2	2	low	low	low	low	low
STM0602	STM0602	STY0646	SPA2132	SEN0571	ybdH	putative glycerol dehydrogenase	ybdH	putative oxidoreductase	ybdH	putative oxidoreductase	0	2	2	2	2	2	2	2	2	2	2	2	2	2	2	2	2	2	2	2	2	2	2	2	2	2	2	2	2	2	2	2	2	2	2	2	2	2	2
STM0603	STM0603	STY0647	SPA2131	SEN0572	ybdL	putative aminotransferase		putative aminotransferase	ybdL	putative aminotransferase	0	2	2	2	2	2	2	2	2	2	2	2	2	2	2	2	2	2	2	2	2	2	2	2	2	2	2	2	2	2	2	2	2	2	2	2	2	2	2
STM0604	STM0604	STY0648	SPA2130	SEN0573	ybdM	putative transcriptional regulator		conserved hypothetical protein	ybdM	conserved hypothetical protein	0	2	2	2	2	2	2	2	2	2	2	2	2	2	2	2	2	2	2	2	2	2	2	2	2	2	2	2	2	2	2	2	2	2	2	2	2	2	2
STM0605	STM0605	STY0649	SPA2129	SEN0574	ybdN	putative 3'-phosphoadenosine 5'-phosphosulfate sulfotransferase (PAPS reductase)/FAD synthetase		conserved hypothetical protein	ybdN	conserved hypothetical protein	0	2	2	2	2	2	2	2	2	2	2	2	2	2	2	2	2	2	2	2	2	2	2	2	2	2	2	2	2	2	2	2	2	2	2	2	2	2	2
STM0606	STM0606	STY0651	SPA2128	SEN0575	ybdO	putative transcriptional regulator, LysR family	ybdO	putative lysR-family transcriptional regulator	ybdO	putative lysR-family transcriptional regulator	0	0	2	2	2	2	2	2	2	2	2	1	2	2	2	2	2	2	2	2	2	2	2	2	2	2	2	2	2	2	2	2	2	2	2	2	2	2	2
STM0607	STM0607	STY0652	SPA2127	SEN0576	dsbG	periplasmic disulfide isomerase, thiol-disulphide oxidase	dsbG	thiol:disulfide interchange protein DsbG precursor	dsbG	thiol:disulfide interchange protein DsbG precursor	2	2	2	2	2	2	2	2	2	2	2	2	2	2	2	2	2	2	2	2	2	2	2	2	2	2	2	2	2	2	2	2	2	2	2	2	2	2	2
STM0608	STM0608	STY0653	SPA2126	SEN0577	ahpC	alkyl hydroperoxide reductase, C22 subunit; detoxification of hydroperoxides	ahpC	alkyl hydroperoxide reductase c22 protein	ahpC	alkyl hydroperoxide reductase c22 protein	2	2	2	2	2	2	2	2	2	2	low	low	low	2	low	2	low	2	low	2	2	low	2	low	2	2	low	2	low	2	2	2	2	2	low	low	low	low	low
STM0609	STM0609	STY0655	SPA2125	SEN0578	ahpF	alkyl hydroperoxide reductase, F52a subunit; detoxification of hydroperoxides	ahpF	alkyl hydroperoxide reductase F52A protein (subunit F)	ahpF	alkyl hydroperoxide reductase F52A protein (subunit F)	2	2	2	2	2	2	2	2	2	2	low	low	low	2	low	2	low	2	low	2	2	low	2	low	2	2	low	2	low	2	2	2	2	2	low	low	low	low	low
STM0610	STM0610	STY0658	SPA2124	SEN0579		putative component of anaerobic dehydrogenases		conserved hypothetical protein		conserved hypothetical protein	0	0	2	2	2	2	2	2	2	2	2	2	2	2	2	2	2	2	2	2	2	2	2	2	2	2	2	2	2	2	2	2	2	2	2	2	2	2	2
STM0611	STM0611	STY0659	SPA2123	SEN0580		putative oxidoreductase protein		molybdopterin-containing oxidoreductase catalytic subunit		molybdopterin-containing oxidoreductase catalytic subunit	0	2	2	2	2	2	2	2	2	2	2	2	2	2	2	2	2	2	2	2	2	2	2	2	2	2	2	2	2	2	2	2	2	2	2	2	2	2	2
STM0612	STM0612	STY0660	SPA2122	SEN0581		putative hydrogenase protein		molybdopterin-containing oxidoreductase iron-sulfur subunit		molybdopterin-containing oxidoreductase iron-sulfur subunit	0	2	2	2	2	2	2	2	2	2	2	2	2	2	2	2	2	2	2	2	2	2	2	2	2	2	2	2	2	2	2	2	2	2	2	2	2	2	2
STM0613	STM0613	STY0661	SPA2121	SEN0582		putative hydrogenase protein		molybdopterin-containing oxidoreductase membrane anchor subunit		molybdopterin-containing oxidoreductase membrane anchor subunit	0	2	2	2	2	2	2	2	2	2	2	2	2	2	2	2	2	2	2	2	2	2	2	2	2	2	2	2	2	2	2	2	2	2	2	2	2	2	2
STM0614	STM0614	STY0662	SPA2120	SEN0583	ybdQ	putative Universal stress protein UspA and related nucleotide-binding protein	ybdQ	conserved hypothetical protein	ybdQ	conserved hypothetical protein	0	2	2	2	2	2	2	2	2	2	2	2	2	2	2	2	2	2	2	2	2	2	2	2	2	2	2	2	2	2	2	2	2	2	2	2	2	2	2
STM0615	STM0615	STY0663	SPA2119	SEN0584	ybdR	putative dehydrogenase	ybdR	hypothetical zinc-dependant alcohol dehydrogenase	ybdR	hypothetical zinc-dependant alcohol dehydrogenase pseudogene	0	2	2	2	2	2	2	2	2	2	2	2	2	2	2	2	2	2	2	2	2	2	2	2	2	2	2	2	2	2	2	2	2	2	2	2	2	2	2
STM0616	STM0616	STY0664	SPA2118	SEN0585	rnk	regulator of nucleoside diphosphate kinase	rnk	regulator of nucleoside diphosphate kinase	rnk	regulator of nucleoside diphosphate kinase	0	2	2	2	2	2	2	2	2	2	2	2	2	2	2	2	2	2	2	2	2	2	2	2	2	2	2	2	2	2	2	2	2	2	2	2	2	2	2
STM0617	STM0617	STY0666	SPA2117	SEN0586	rna	RNase I, cleaves phosphodiester bond between any two nucleotides	rna	ribonuclease I precursor	rna	ribonuclease I precursor	0	2	2	2	2	2	2	2	2	2	2	2	2	2	2	2	2	2	2	2	2	2	2	2	2	2	2	2	2	2	2	2	2	2	2	2	2	2	2
STM0618	STM0618	STY0667	SPA2116	SEN0587	citT	DASS family, citrate:succinate transport (antiport) protein	citT	citrate carrier	citT	citrate carrier	0	2	2	2	2	2	2	2	2	2	2	2	2	2	2	2	2	2	2	2	2	2	2	2	2	2	2	2	2	2	2	2	2	2	2	2	2	2	2
STM0619	STM0619	STY0668	SPA2115	SEN0588	citG	putative modifier of citrate lyase protein	citG	CitG protein	citG	CitG protein	0	2	2	2	2	2	2	2	2	2	2	1	2	2	2	2	2	2	1	2	2	1	2	2	2	2	2	2	2	2	2	2	2	2	2	2	2	2	2
STM0620	STM0620	STY0669	SPA2114	SEN0589	citX	putative cytoplasmic protein	citX	conserved hypothetical protein	citX	conserved hypothetical protein	0	0	2	2	2	2	2	2	2	2	2	2	2	2	low	2	2	2	2	2	2	2	2	2	2	2	no data	2	2	2	2	2	2	2	2	2	2	2	2
STM0621	STM0621	STY0670	SPA2113	SEN0590	citF	bifunctional citrate lyase alpha chain/citrate-ACP transferase	citF	citrate lyase alpha chain	citF	citrate lyase alpha chain	0	2	2	2	2	2	2	2	2	2	2	2	2	2	2	2	2	2	2	2	2	2	2	2	2	2	2	2	2	2	2	2	2	2	2	2	2	2	2
STM0622	STM0622	STY0671	SPA2112	SEN0591	citE	citrate lyase beta chain (acyl lyase subunit)	citE	citrate lyase beta chain	citE	citrate lyase beta chain	2	2	2	2	2	2	2	2	2	2	2	2	2	2	2	2	2	2	2	2	2	2	2	2	2	2	2	2	2	2	2	2	2	2	2	2	2	2	2
STM0623	STM0623	STY0672	SPA2111	SEN0592	citD	citrate lyase acyl carrier protein (gamma chain)	citD	citrate lyase acyl carrier protein	citD	citrate lyase acyl carrier protein	2	2	2	2	2	2	2	2	2	2	2	2	2	2	2	2	2	2	2	2	2	2	2	2	2	2	2	2	2	2	2	2	2	2	2	2	2	2	2
STM0624	STM0624	STY0673	SPA2110	SEN0593	citC	citrate lyase synthetase (citrate (pro-3S)-lyase ligase	citC	[citrate (pro-3S)-lyase] ligase	citC	[citrate (pro-3S)-lyase] ligase	2	2	2	2	2	2	2	2	2	2	2	2	2	2	2	2	2	2	2	2	2	2	2	2	2	2	2	2	2	2	2	2	2	2	2	2	2	2	2
STM0625	STM0625	STY0674	SPA2109	SEN0594	dpiB	sensory histidine kinase in two-component regulatory system with DpiA, regulation of cit operon and plasmid inheritance genes	dpiB	sensor kinase DpiB	dpiB	sensor kinase DpiB pseudogene	0	2	2	2	2	2	2	2	2	2	2	2	2	2	2	2	2	2	2	2	2	2	2	2	2	2	2	2	2	2	2	2	2	2	2	2	2	2	2
STM0626	STM0626	STY0675	SPA2108	SEN0595	dpiA	response regulator in two-component regulatory system with DpiB, transcriptional regulation of cit operon (citrate fermentation) genes and of plasmid inheritance genes (OmpR family)	dpiA	transcriptional regulatory protein dpia	dpiA	transcriptional regulatory protein DpiA	0	2	2	2	2	2	2	2	2	2	2	2	2	2	2	2	2	2	2	2	2	2	2	2	2	2	2	2	2	2	2	2	2	2	2	2	2	2	2
STM0627	STM0627	STY0676	SPA2107	SEN0596	dcuC	DcuC family, dicarboxylate transporter	dcuC	C4-dicarboxylate anaerobic carrier	dcuC	C4-dicarboxylate anaerobic carrier	2	2	2	2	2	2	2	2	2	2	2	2	2	2	2	2	2	2	2	2	2	2	2	2	2	2	2	2	2	2	2	2	2	2	2	2	2	2	2
STM0628	STM0628	STY0677	SPA2106	SEN0597	pagP	PhoPQ-activated gene	pagP	antimicrobial peptide resistance and lipid A acylation protein	pagP	antimicrobial peptide resistance and lipid A acylation protein	0	2	2	2	2	2	2	2	2	2	2	2	2	2	2	2	2	2	2	2	2	2	2	2	2	2	2	2	2	2	2	2	2	2	2	2	2	2	2
STM0629	STM0629	STY0678	SPA2105	SEN0598	cspE	RNA chaperone, negative regulator of cspA transcription	cspE	cold shock-like protein cspE	cspE	cold shock-like protein cspE	2	2	2	2	2	2	2	2	2	2	low	low	low	2	low	2	low	2	low	2	2	low	2	low	2	2	low	2	low	2	2	2	2	2	low	low	low	low	low
STM0630	STM0630	STY0679	SPA2104	SEN0599	crcB	high-copy crc-csp restores normal chromosome condensation in presence of camphor or mukB mutations	crcB	putative membrane protein	crcB	putative membrane protein	0	2	2	2	2	2	2	2	2	2	2	2	2	2	2	2	2	2	2	2	2	2	2	2	2	2	2	2	2	2	2	2	2	2	2	2	2	2	2
STM0631	STM0631	STY0680	SPA2103	SEN0600	ybeM	putative hydrolase			ybeM	putative hydrolase	0	2	2	2	2	2	2	2	2	2	2	2	2	2	2	2	2	2	2	2	2	2	2	2	2	2	2	2	2	2	2	2	2	2	2	2	2	2	2
STM0632	STM0632	STY0682	SPA2102	SEN0601	ybeC	putative Sec-independent protein secretion pathway component	tatE	sec-independent protein translocase protein TatE	tatE	sec-independent protein translocase protein TatE	2	2	2	2	2	2	2	2	2	2	low	low	low	2	2	2	low	2	2	2	2	low	2	low	2	2	low	2	2	2	2	2	2	2	low	low	2	low	low
STM0633	STM0633	STY0683	SPA2101	SEN0602	lipA	lipoate synthase, an iron-sulfur enzyme	lipA	lipoic acid synthetase	lipA	lipoic acid synthetase	2	2	2	2	2	2	2	2	2	2	2	2	2	2	2	2	2	2	2	2	2	2	2	2	2	2	2	2	2	2	2	2	2	2	2	2	2	2	2
STM0634	STM0634	STY0684	SPA2100	SEN0603	ybeF	putative transcriptional regulator, LysR family	ybeF	lysR-family transcriptional regulator	ybeF	lysR-family transcriptional regulator	0	2	2	2	2	2	2	2	2	2	2	2	2	2	2	2	2	2	2	2	2	2	2	2	2	2	2	2	2	2	2	2	2	2	2	2	2	2	2
STM0635.S	STM0635.S	STY0686	SPA2099	SEN0604	lipB	putative ligase	lipB	lipoate-protein ligase B (lipoate biosynthesis protein B)	lipB	lipoate-protein ligase B (lipoate biosynthesis protein B)	2	2	2	2	2	2	2	2	2	2	2	2	2	2	2	2	2	2	2	2	2	2	2	2	2	2	2	2	2	2	2	2	2	2	2	2	2	low	2
STM0636	STM0636	STY0687	SPA2098	SEN0605	ybeD	putative cytoplasmic protein	ybeD	conserved hypothetical protein	ybeD	conserved hypothetical protein	2	2	2	2	2	2	2	2	2	2	2	2	2	2	2	2	2	2	2	2	2	2	2	2	2	2	2	2	2	2	2	2	2	2	2	2	2	2	2
STM0637	STM0637	STY0688	SPA2097	SEN0606	dacA	D-alanyl-D-alanine carboxypeptidase, penicillin-binding protein 5	dacA	D-alanine carboxypeptidase	dacA	D-alanine carboxypeptidase	2	2	2	2	2	2	2	2	2	2	2	2	2	2	2	2	2	2	2	2	2	2	2	2	2	2	2	2	2	2	2	2	2	2	2	2	2	2	2
STM0639	STM0639	STY0690	SPA2095	SEN0608	mrdB	rod shape-determining membrane protein; cell elongation in e phase	mrdB	rod shape-determining protein RodA	mrdB	rod shape-determining protein RodA	2	2	2	2	2	2	2	2	2	2	2	2	2	2	2	2	2	2	2	2	2	2	2	2	2	2	2	2	2	2	2	2	2	2	2	2	2	2	2
STM0640	STM0640	STY0691	SPA2094	SEN0609	mrdA	cell elongation specific transpeptidase of penicillin-binding protein 2 (peptidoglycan synthetase)	pbpA	penicillin-binding protein 2	pbpA	penicillin-binding protein 2	0	2	2	2	2	2	2	2	2	2	2	2	2	2	2	2	2	2	2	2	2	2	2	2	2	2	2	2	2	2	2	2	2	2	2	2	2	2	2
STM0641	STM0641	STY0692	SPA2093	SEN0610	ybeA	putative cytoplasmic protein	ybeA	conserved hypothetical protein	ybeA	conserved hypothetical protein	2	2	2	2	2	2	2	2	2	2	2	2	2	2	2	2	2	2	2	2	2	2	2	2	2	2	2	2	2	2	2	2	2	2	2	2	2	2	2
STM0642	STM0642	STY0693	SPA2092	SEN0611	ybeB	putative ACR, homolog of plant Iojap protein	ybeB	conserved hypothetical protein	ybeB	conserved hypothetical protein	2	2	2	2	2	2	2	2	2	2	2	2	2	2	2	2	2	2	2	2	2	2	2	2	2	2	2	2	2	2	2	2	2	2	2	2	2	2	2
STM0643	STM0643	STY0694	SPA2091	SEN0612	cobC	alpha ribazole-5'-P phosphatase in cobalamin synthesis	cobC	alpha-ribazole-5'-phosphate phosphatase	cobC	alpha-ribazole-5'-phosphate phosphatase	0	2	2	2	2	2	2	2	2	2	2	2	2	2	2	2	2	2	2	2	2	2	2	2	2	2	2	2	2	2	2	2	2	2	2	2	2	2	2
STM0644	STM0644	STY0695	SPA2090	SEN0613	cobD	putative aminotransferase in cobalamin synthesis	cobD	putative aminotransferase CobD	cobD	putative aminotransferase CobD	0	0	2	2	2	2	2	2	2	2	2	2	2	2	2	2	2	2	2	2	2	2	2	2	2	2	2	2	2	2	2	2	2	2	2	2	2	2	2
STM0645	STM0645	STY0696	SPA2089	SEN0614	ybeN	putative Nicotinic acid mononucleotide adenylyltransferase		conserved hypothetical protein	ybeN	conserved hypothetical protein	0	2	2	2	2	2	2	2	2	2	2	2	2	2	2	2	2	2	2	2	2	2	2	2	2	2	2	2	2	2	2	2	2	2	2	2	2	2	2
STM0646	STM0646	STY0697	SPA2088	SEN0615	holA	DNA polymerase III, delta subunit	holA	DNA polymerase III, delta subunit	holA	DNA polymerase III, delta subunit	2	2	2	2	2	2	2	2	2	2	2	2	2	2	2	2	2	2	2	2	2	2	2	2	2	2	2	2	2	2	2	2	2	2	2	2	2	2	2
STM0647	STM0647	STY0698	SPA2087	SEN0616	rlpB	a minor lipoprotein	rlpB	rare lipoprotein B precursor	rlpB	rare lipoprotein B precursor	0	2	2	2	2	2	2	2	2	2	2	2	2	2	2	2	2	2	2	2	2	2	2	2	2	2	2	2	2	2	2	2	2	2	2	2	2	2	2
STM0648	STM0648	STY0699	SPA2086	SEN0617	leuS	leucine tRNA synthetase	leuS	leucyl-tRNA synthetase	leuS	leucyl-tRNA synthetase	2	2	2	2	2	2	2	2	2	2	2	2	2	2	2	2	2	2	2	2	2	2	2	2	2	2	2	2	2	2	2	2	2	2	2	2	2	2	2
STM0649.S	STM0649.S	STY0700	SPA2085	SEN0618		putative hydrolase		putative hydrolase N-terminus		putative hydrolase N-terminus	0	0	0	2	2	2	2	2	2	2	2	2	2	2	2	2	2	2	2	2	2	2	2	2	2	2	2	2	2	2	2	2	2	2	2	2	2	2	2
STM0650	STM0650	STY0701	SPA2084	SEN0619		putative hydrolase C-terminus		putative hydrolase C-terminus		putative hydrolase C-terminus	0	0	0	2	2	2	2	2	2	2	2	2	2	2	2	2	2	2	2	2	2	2	2	2	2	2	2	2	2	2	2	2	2	2	2	2	2	2	2
STM0651	STM0651	STY0702	SPA2083	SEN0620		putative permease		probable permease		probable permease	0	0	0	2	2	2	2	2	2	2	2	2	2	2	2	2	2	2	2	2	2	2	2	2	2	2	2	2	2	2	2	2	2	2	2	2	2	2	2
STM0652	STM0652	STY0703	SPA2082	SEN0621		putative sigma-54 dependent transcriptional regulator		putative sigma-54 dependent transcriptional regulator		putative sigma-54 dependent transcriptional regulator	0	0	0	2	2	2	2	2	2	2	2	2	2	2	2	2	2	2	2	2	2	2	2	2	2	2	2	2	2	2	2	2	2	2	2	2	2	2	2
STM0653	STM0653	STY0704	SPA2081	SEN0622	ybeL	putative cytoplasmic protein	ybeL	conserved hypothetical protein	ybeL	conserved hypothetical protein	2	2	2	2	2	2	2	2	2	2	2	2	2	2	2	2	2	2	2	2	2	2	2	2	2	2	2	2	2	2	2	2	2	2	2	2	2	2	2
STM0654	STM0654			SEN0623	ybeQ	putative TPR repeat protein					0	0	0	0	0	2	2	2	2	0	0	0	0	2	2	2	2	2	2	2	2	2	2	2	0	0	0	2	2	2	2	2	2	2	2	2	2	2	2
STM0655	STM0655			SEN0624	ybeR	putative cytoplasmic protein					0	0	0	0	0	2	2	0	0	0	0	0	0	2	2	2	2	2	2	2	2	2	2	2	0	0	0	2	2	2	2	2	2	2	2	2	2	2	2
STM0656	STM0656			SEN0625	ybeS	putative molecular chaperone, DnaJ family					0	0	0	0	0	2	2	0	0	0	0	0	0	2	2	2	2	2	2	2	2	2	2	2	0	0	0	2	2	2	2	2	2	2	2	2	2	2	2
STM0657	STM0657			SEN0626	ybeU	putative cytoplasmic protein					0	0	0	0	0	2	2	0	0	0	0	0	0	2	2	2	2	2	2	2	2	2	2	2	0	0	0	2	2	2	2	2	2	2	2	2	2	2	2
STM0658	STM0658			SEN0627	ybeV	putative molecular chaperone, DnaJ family					0	0	0	0	0	2	2	0	0	0	0	0	0	2	2	2	2	2	2	2	2	2	2	2	0	0	0	2	2	2	2	2	2	2	2	2	2	2	2
STM0659	STM0659			SEN0628	hscC	putative heatshock protein, homolog of hsp70 in Hsc66 subfamily					2	0	0	0	0	2	2	0	0	0	0	0	0	2	2	2	2	2	2	2	2	2	2	2	0	0	0	2	2	2	2	2	2	2	2	2	2	2	2
STM0660	STM0660	STY0705	SPA2080	SEN0629		putative cytoplasmic protein				putative cytoplasmic protein	0	0	0	2	2	2	2	2	2	0	0	0	0	2	2	2	2	2	2	2	2	2	2	2	0	0	0	2	2	2	2	2	2	2	2	2	2	2	2
STM0661	STM0661	STY0706	SPA2079	SEN0630	ybeK	putative purine nucleoside hydrolase	ybeK	probable nucleoside hydrolase	ybeK	probable nucleoside hydrolase	2	2	2	2	2	2	2	2	2	2	2	2	2	2	2	2	2	2	2	2	2	2	2	2	2	2	2	2	2	2	2	2	2	2	2	2	2	2	2
STM0662	STM0662	STY0707	SPA2078	SEN0631	gltL	ABC superfamily (atp_bind), glutamate/aspartate transporter	gltL	glutamate/aspartate transport ATP-binding protein GltL	gltL	glutamate/aspartate transport ATP-binding protein GltL	2	2	2	2	2	2	2	2	2	2	2	2	2	2	2	2	2	2	2	2	2	2	2	2	2	2	2	2	2	2	2	2	2	2	2	2	2	2	2
STM0663	STM0663	STY0708	SPA2077	SEN0632	gltK	ABC superfamily (membrane), glutamate/aspartate transporter	gltK	glutamate/aspartate transport system permease protein GltK	gltK	glutamate/aspartate transport system permease protein GltK	0	2	2	2	2	2	2	2	2	2	2	2	2	2	2	2	2	2	2	2	2	2	2	2	2	2	2	2	2	2	2	2	2	2	2	2	2	2	2
STM0664	STM0664	STY0709	SPA2076	SEN0633	gltJ	ABC superfamily (membrane), glutamate/aspartate transporter	gltJ	glutamate/aspartate transport system permease protein GltJ	gltJ	glutamate/aspartate transport system permease protein GltJ	2	2	2	2	2	2	2	2	2	2	2	2	2	2	2	2	2	2	2	2	2	2	2	2	2	2	2	2	2	2	2	2	2	2	2	2	2	2	2
STM0665	STM0665	STY0710	SPA2075	SEN0634	gltI	ABC superfamily (bind_prot), glutamate/aspartate transporter	ybeJ	ABC transporter periplasmic binding protein (glutamate/aspartate?)	ybeJ	ABC transporter periplasmic binding protein	2	2	2	2	2	2	2	2	2	2	2	2	2	2	2	2	2	2	2	2	2	2	2	2	2	2	2	2	2	2	2	2	2	2	2	2	2	2	2
STM0666	STM0666	STY0711	SPA2074	SEN0635	lnt	apolipoprotein N-acyltransferase, copper homeostasis protein, inner membrane	lnt	apolipoprotein N-acyltransferase	lnt	apolipoprotein N-acyltransferase	2	2	2	2	2	2	2	2	2	2	2	2	2	2	2	2	2	2	2	2	2	2	2	2	2	2	2	2	2	2	2	2	2	2	2	2	2	2	2
STM0667	STM0667	STY0712	SPA2073	SEN0636	ybeX	putative CBS domain-containing protein		haemolysin-related protein	ybeX	haemolysin-related protein	2	2	2	2	2	2	2	2	2	2	2	2	2	2	2	2	2	2	2	2	2	2	2	2	2	2	2	2	2	2	2	2	2	2	2	2	2	2	2
STM0668	STM0668	STY0714	SPA2072	SEN0637	ybeY	putative metal-dependent hydrolase		conserved hypothetical protein	ybeY	conserved hypothetical protein	2	2	2	2	2	2	2	2	2	2	2	2	2	2	2	2	2	2	2	2	2	2	2	2	2	2	2	2	2	2	2	2	2	2	2	2	2	2	2
STM0669	STM0669	STY0715	SPA2071	SEN0638	phoL	putative phosphate starvation-inducible protein, ATP-binding	ybeZ	PhoH-like ATP-binding protein	ybeZ	PhoH-like ATP-binding protein	2	2	2	2	2	2	2	2	2	2	2	2	2	2	2	2	2	2	2	2	2	2	2	2	2	2	2	2	low	2	2	2	2	2	2	2	2	2	2
STM0670	STM0670	STY0716	SPA2070	SEN0639	miaB	methylthiolation of isopentenylated A37 derivatives in rRNA	miaB	MiaB protein (putative tRNA-thiotransferase (or tRNA-methylthiotransferase))	miaB	MiaB protein (putative tRNA-thiotransferase (or tRNA-methylthiotransferase))	2	2	2	2	2	2	2	2	2	2	2	2	2	2	no data	2	2	2	2	2	2	2	2	2	2	2	2	2	2	2	2	2	2	2	2	2	2	2	2
STM0671	STM0671	STY0717	SPA2069	SEN0640	yleB	putative monooxygenase	yleB	putative monooxygenase	yleB	putative monooxygenase	2	2	2	2	2	2	2	2	2	2	2	2	2	2	2	2	2	2	2	2	2	2	2	2	2	2	2	2	2	2	2	2	2	2	2	2	2	2	2
STM0672	STM0672			SEN0641		putative inner membrane protein					0	0	0	0	0	2	0	0	0	0	0	0	0	0	0	2	2	2	2	2	0	0	2	2	0	0	0	2	2	2	2	2	2	2	2	2	2	2	2
STM0680	STM0680	STY0718	SPA2061	SEN0644	asnB	asparagine synthetase B	asnB	asparagine synthetase B	asnB	asparagine synthetase B pseudogene	2	2	2	2	2	2	2	2	2	2	2	2	2	2	2	2	2	2	2	2	2	2	2	2	2	2	2	2	2	2	2	2	2	2	2	2	2	2	2
STM0681	STM0681	STY0719	SPA2060	SEN0645	nagD	putative phosphatase in N-acetylglucosamine metabolism	nagD	NagD protein	nagD	NagD protein	2	2	2	2	2	2	2	2	2	2	2	2	2	2	2	2	2	2	2	2	2	2	2	2	2	2	2	2	2	2	2	2	2	2	2	2	2	2	2
STM0682	STM0682	STY0720	SPA2059	SEN0646	nagC	transcriptional repressor of nag (N-acetylglucosamine) operon (NagC/XylR family)	nagC	N-acetylglucosamine repressor	nagC	N-acetylglucosamine repressor	2	2	2	2	2	2	2	2	2	2	2	2	2	2	2	2	2	2	2	2	2	2	2	2	2	2	2	2	2	2	2	2	2	2	2	2	2	2	2
STM0683	STM0683	STY0721	SPA2058	SEN0647	nagA	N-acetylglucosamine-6-phosphate deacetylase	nagA	N-acetylglucosamine-6-phosphate deacetylase	nagA	N-acetylglucosamine-6-phosphate deacetylase	0	2	2	2	2	2	2	2	2	2	2	2	2	2	2	2	2	2	2	2	2	2	2	2	2	2	2	2	2	2	2	2	2	2	2	2	2	2	2
STM0684	STM0684	STY0722	SPA2057	SEN0648	nagB	glucosamine-6-phosphate deaminase	nagB	glucosamine-6-phosphate isomerase	nagB	glucosamine-6-phosphate isomerase	2	2	2	2	2	2	2	2	2	2	2	2	2	2	2	2	2	2	2	2	2	2	2	2	2	2	2	2	2	2	2	2	2	2	2	2	2	2	2
STM0685	STM0685	STY0723	SPA2056	SEN0649	nagE	Sugar Specific PTS family, n-acetylglucosamine-specific enzyme IIABC	nagE	pts system, N-acetylglucosamine-specific IIABC component	nagE	pts system, N-acetylglucosamine-specific IIABC component	2	2	2	2	2	2	2	2	2	2	2	2	2	2	2	2	2	2	2	2	2	2	2	2	2	2	2	2	2	2	2	2	2	2	2	2	2	2	2
STM0686	STM0686	STY0724	SPA2055	SEN0650	glnS	glutamine tRNA synthetase	glnS	glutaminyl-tRNA synthetase	glnS	glutaminyl-tRNA synthetase	2	2	2	2	2	2	2	2	2	2	2	2	2	2	2	2	2	2	2	2	2	2	2	2	2	2	2	2	2	2	2	2	2	2	2	2	2	2	2
STM0687	STM0687	STY0725	SPA2054	SEN0651	ybfM	putative outer membrane protein	ybfM	putative outer membrane protein	ybfM	putative outer membrane protein	2	2	2	2	2	2	2	2	2	2	2	2	2	2	2	2	2	2	2	2	2	2	2	2	2	2	2	2	2	2	2	2	2	2	2	2	2	2	2
STM0688	STM0688	STY0726	SPA2053	SEN0652	ybfN	putative lipoprotein		putative lipoprotein	ybfN	putative lipoprotein	0	0	2	2	2	2	2	2	2	2	2	2	2	2	2	2	2	2	2	2	2	2	2	2	2	2	2	2	2	2	2	2	2	2	2	2	2	2	2
STM0689	STM0689	STY0727	SPA2052	SEN0653	citA	citrate-proton symporter	citA	citrate-proton symporter	citA	citrate-proton symporter	0	2	2	2	2	2	2	2	2	2	2	2	2	2	2	2	2	2	2	2	2	2	2	2	2	2	2	2	2	2	2	2	2	2	2	2	2	2	2
STM0690	STM0690	STY0728	SPA2051	SEN0654	citB	citrate utilization protein b	citB	citrate utilization protein B	citB	citrate utilization protein B	0	2	2	2	2	2	2	2	2	2	2	2	2	2	2	2	2	2	2	2	2	2	2	2	2	2	2	2	2	2	2	2	2	2	2	2	2	2	2
STM0691	STM0691	STY0729	SPA2050	SEN0655		putative periplasmic protein		conserved hypothetical protein		conserved hypothetical protein	0	2	0	2	2	2	2	2	2	2	2	2	2	2	2	2	2	2	2	2	2	2	2	2	2	2	2	2	2	2	2	2	2	2	2	2	2	2	2
STM0692	STM0692	STY0730	SPA2049	SEN0656		putative transcriptional regulator, LysR family		lysR-family transcriptional regulator		lysR-family transcriptional regulator	0	2	2	2	2	2	2	2	2	2	2	2	2	2	2	2	2	2	2	2	2	2	2	2	2	2	2	2	2	2	2	2	2	2	2	2	2	2	2
STM0693	STM0693	STY0731	SPA2048	SEN0657	fur	transcriptional repressor of iron-responsive genes (Fur family) (ferric uptake regulator)	fur	ferric uptake regulation protein	fur	ferric uptake regulation protein	2	2	2	2	2	2	2	2	2	2	2	2	2	2	2	2	2	2	2	2	2	2	2	2	2	2	2	2	2	2	2	2	2	2	2	2	2	2	2
STM0694	STM0694	STY0732	SPA2047	SEN0658	fldA	flavodoxin 1	fldA	flavodoxin 1	fldA	flavodoxin 1	2	2	2	2	2	2	2	2	2	2	2	2	2	2	2	2	2	2	2	2	2	2	2	2	2	2	2	2	2	2	2	2	2	2	2	2	2	2	2
STM0695	STM0695	STY0733	SPA2046	SEN0659	ybfE	LexA regulated, putative SOS response	ybfE	conserved hypothetical protein	ybfE	conserved hypothetical protein	2	2	2	2	2	2	2	2	2	2	2	2	2	2	2	2	2	2	2	2	2	2	2	2	2	2	2	2	2	2	2	2	2	2	2	2	2	2	2
STM0696	STM0696	STY0734	SPA2045	SEN0660	ybfF	putative enzyme	ybfF	putative esterase/lipase YbfF	ybfF	putative esterase/lipase YbfF	0	2	2	2	2	2	2	2	2	2	2	2	2	2	2	2	2	2	2	2	2	2	2	2	2	2	2	2	2	2	2	2	2	2	2	2	2	2	2
STM0697	STM0697	STY0735	SPA2044	SEN0661	seqA	negative modulator of initiation of replication, inhibits open complex formation, mutation in gene alters cell membrane	seqA	seqA protein	seqA	seqA protein	2	2	2	2	2	2	2	2	2	2	2	2	2	2	2	2	2	2	2	2	2	2	2	2	2	2	2	2	2	2	2	2	2	2	2	2	2	2	2
STM0698	STM0698	STY0736	SPA2043	SEN0662	pgm	phosphoglucomutase	pgm	phosphoglucomutase	pgm	phosphoglucomutase	2	2	2	2	2	2	2	2	2	2	2	2	2	2	2	2	2	2	2	2	2	2	2	2	2	2	2	2	2	2	2	2	2	2	2	2	2	2	2
STM0699	STM0699	STY0737	SPA2042	SEN0663		putative cytoplasmic protein		possible 5-nitroimidazole antibiotic resistance		possible 5-nitroimidazole antibiotic resistance	0	2	2	2	2	2	2	2	2	2	2	2	2	2	2	2	2	2	2	2	2	2	2	2	2	2	2	2	2	2	2	2	2	2	2	2	2	2	2
STM0700	STM0700	STY0738	SPA2041	SEN0664	potE	APC family, putrescine/ornithine antiporter	potE	putrescine-ornithine antiporter	potE	putrescine-ornithine antiporter	2	2	2	2	2	2	2	2	2	2	2	2	2	2	2	2	2	2	2	2	2	2	2	2	2	2	2	2	2	2	2	2	2	2	2	2	2	2	2
STM0701	STM0701	STY0739	SPA2040	SEN0665	speF	ornithine decarboxylase isozyme, inducible	speF		speF	ornithine decarboxylase isozyme, inducible	2	2	2	2	2	2	2	2	2	2	2	2	2	2	2	2	2	2	2	2	2	2	2	2	2	2	2	2	2	2	2	2	2	2	2	2	2	2	2
STM0702	STM0702	STY0743	SPA2039	SEN0666	kdpE	response regulator in two-component regulatory system with KdpD, regulates kdp operon encoding a high-affinity K translocating ATPase (OmpR family)	kdpE	KDP operon transcriptional regulatory protein	kdpE	KDP operon transcriptional regulatory protein	2	2	2	2	2	2	2	2	2	2	2	2	2	2	2	2	2	2	2	2	2	2	2	2	2	2	2	2	2	2	2	2	2	2	2	2	2	2	2
STM0703	STM0703	STY0744	SPA2038	SEN0667	kdpD	sensory kinase in two-component regulatory system wtih KdpE, regulates kdp operon (high-affinity potassium transport system)	kdpD	sensor protein KdpD	kdpD	sensor protein KdpD	0	2	2	2	2	2	2	2	2	2	2	2	low	2	low	2	2	2	2	2	2	2	2	low	2	2	2	2	2	2	2	2	2	2	2	2	2	2	2
STM0704	STM0704	STY0745	SPA2037	SEN0668	kdpC	P-type ATPase, high-affinity potassium transport system, C chain	kdpC	potassium-transporting ATPase C chain	kdpC	potassium-transporting ATPase C chain	0	2	2	2	2	2	2	2	2	2	2	2	2	2	2	2	2	2	2	2	2	2	2	2	2	2	2	2	2	2	2	2	2	2	2	2	2	2	2
STM0705	STM0705	STY0746	SPA2036	SEN0669	kdpB	P-type ATPase, high-affinity potassium transport system, B chain	kdpB	potassium-transporting ATPase B chain	kdpB	P-type ATPase, high-affinity potassium transport system, B chain	0	2	2	2	2	2	2	2	2	2	2	2	2	2	2	2	2	2	2	2	2	2	2	2	2	2	2	2	2	2	2	2	2	2	2	2	2	2	2
STM0706	STM0706	STY0747	SPA2035	SEN0670	kdpA	P-type ATPase, high-affinity potassium transport system, A chain	kdpA	potassium-transporting ATPase A chain	kdpA	potassium-transporting ATPase A chain	2	2	2	2	2	2	2	2	2	2	2	2	2	2	2	2	2	2	2	2	2	2	2	2	2	2	2	2	2	2	2	2	2	2	2	2	2	2	2
STM0708	STM0708	STY0748	SPA2033	SEN0671	ybfA	putative periplasmic protein	ybfA	putative exported protein	ybfA	putative exported protein	0	2	2	2	2	2	2	2	2	2	2	2	2	2	2	2	2	2	2	2	2	2	2	2	2	2	2	2	2	2	2	2	2	2	2	2	2	2	2
STM0709	STM0709	STY0749	SPA2032	SEN0672	phrB	deoxyribodipyrimidine photolyase (photoreactivation)	phrB	deoxyribodipyrimidine photolyase	phrB	deoxyribodipyrimidine photolyase	0	2	2	2	2	2	2	2	2	2	2	2	2	2	2	2	2	2	2	2	2	2	2	2	2	2	2	2	2	2	2	2	2	2	2	2	2	2	2
STM0710	STM0710	STY0750	SPA2031	SEN0673	ybgH	putative POT family transport protein		PTR2-family transport protein	ybgH	PTR2-family transport protein	0	2	2	2	2	2	2	2	2	2	2	2	2	2	2	2	2	2	2	2	2	2	2	2	2	2	2	2	2	2	2	2	2	2	2	2	2	2	2
STM0711	STM0711	STY0751	SPA2030	SEN0674	ybgI	putative cytoplasmic protein		conserved hypothetical protein	ybgI	conserved hypothetical protein	0	2	2	2	2	2	2	2	2	2	2	2	2	2	2	2	2	2	2	2	2	2	2	2	2	2	2	2	2	2	2	2	2	2	2	2	2	2	2
STM0712	STM0712	STY0752	SPA2029	SEN0675	ybgJ	putative carboxylase		conserved hypothetical protein	ybgJ	conserved hypothetical protein	0	2	2	2	2	2	2	2	2	2	2	2	2	2	2	2	2	2	2	2	2	2	2	2	2	2	2	2	2	2	2	2	2	2	2	2	2	2	2
STM0713	STM0713	STY0753	SPA2028	SEN0676	ybgK	putative carboxylase		conserved hypothetical protein	ybgK	conserved hypothetical protein	0	2	2	2	2	2	2	2	2	2	2	2	2	2	2	2	2	2	2	2	2	2	2	2	2	2	2	2	2	2	2	2	2	2	2	2	2	2	2
STM0714	STM0714	STY0754	SPA2027	SEN0677	ybgL	putative lactam utilization protein		conserved hypothetical protein	ybgL	conserved hypothetical protein	0	2	2	2	2	2	2	2	2	2	2	2	2	2	2	2	2	2	2	2	2	2	2	2	2	2	2	2	2	2	2	2	2	2	2	2	2	2	2
STM0728	STM0728	STY0771	SPA2015	SEN0678	nei	endonuclease VIII removing oxidized pyrimidines may also remove oxidized purines in absence of MutY and Fpg	nei	endonuclease VIII, DNA N-glycosylase with an AP lyase activity	nei	endonuclease VIII, DNA N-glycosylase with an AP lyase activity	0	2	2	2	2	2	2	2	2	2	2	2	2	2	2	2	2	2	2	2	2	2	2	2	2	2	2	2	2	2	2	2	2	2	2	2	2	2	2
STM0729	STM0729	STY0772	SPA2014	SEN0679	abrB	putative transport protein		putative membrane protein	abrB	putative membrane protein	0	2	2	2	2	2	2	2	2	2	2	2	2	2	2	2	2	2	2	2	2	2	2	2	2	2	2	2	2	2	2	2	2	2	2	2	2	2	2
STM0730	STM0730	STY0773	SPA2013	SEN0680	gltA	citrate synthase	gltA	citrate synthase	gltA	citrate synthase	2	2	2	2	2	2	2	2	2	2	2	2	2	2	2	2	2	2	2	2	2	2	2	2	2	2	2	2	2	2	2	2	2	2	2	2	2	2	2
STM0731	STM0731	STY0774	SPA2012	SEN0681		putative inner membrane protein		hypothetical protein		hypothetical protein	2	2	2	2	2	2	2	2	2	2	2	2	2	2	2	2	2	2	2	2	2	2	2	2	2	2	2	2	2	2	2	2	2	2	2	2	2	2	2
STM0732	STM0732	STY0775	SPA2011	SEN0682	sdhC	succinate dehydrogenase, cytochrome b556	sdhC	succinate dehydrogenase cytochrome b-556 subunit	sdhC	succinate dehydrogenase cytochrome b-556 subunit	2	2	2	2	2	2	2	2	2	2	2	2	2	2	2	2	2	2	2	2	2	low	2	2	2	2	2	2	2	2	2	2	2	2	2	2	2	2	2
STM0733	STM0733	STY0776	SPA2010	SEN0683	sdhD	succinate dehydrogenase, hydrophobic subunit	sdhD	succinate dehydrogenase hydrophobic membrane anchor protein	sdhD	succinate dehydrogenase hydrophobic membrane anchor protein	2	2	2	2	2	2	2	2	2	2	2	2	2	2	2	2	2	2	2	2	2	2	2	2	2	2	2	2	2	2	2	2	2	2	2	2	2	2	2
STM0734	STM0734	STY0777	SPA2009	SEN0684	sdhA	succinate dehydrogenase, flavoprotein subunit	sdhA	succinate dehydrogenase flavoprotein subunit	sdhA	succinate dehydrogenase flavoprotein subunit	2	2	2	2	2	2	2	2	2	2	2	2	2	2	2	2	2	2	2	2	2	2	2	2	2	2	2	2	2	2	2	2	2	2	2	2	2	2	2
STM0735	STM0735	STY0778	SPA2008	SEN0685	sdhB	succinate dehydrogenase, Fe-S protein	sdhB	succinate dehydrogenase iron-sulfur protein	sdhB	succinate dehydrogenase iron-sulfur protein	2	2	2	2	2	2	2	2	2	2	2	2	2	2	low	2	2	2	2	2	2	2	2	2	2	2	2	2	2	2	2	2	2	2	low	low	2	low	low
STM0736	STM0736	STY0779	SPA2007	SEN0686	sucA	2-oxoglutarate dehydrogenase (decarboxylase component)	sucA	2-oxoglutarate dehydrogenase E1 component	sucA	2-oxoglutarate dehydrogenase E1 component	2	2	2	2	2	2	2	2	2	2	2	2	2	2	2	2	2	2	2	2	2	2	2	2	2	2	2	2	2	2	2	2	2	2	2	2	2	2	2
STM0737	STM0737	STY0780	SPA2006	SEN0687	sucB	2-oxoglutarate dehydrogenase (dihydrolipoyltranssuccinase E2 component)	sucB	dihydrolipoamide succinyltransferase component (E2)	sucB	dihydrolipoamide succinyltransferase component (E2)	2	2	2	2	2	2	2	2	2	2	2	2	2	2	2	2	2	2	2	2	2	2	2	2	2	2	2	2	2	2	2	2	2	2	2	2	2	2	2
STM0738	STM0738	STY0781	SPA2005	SEN0688	sucC	succinyl-CoA synthetase, beta subunit	sucC	succinyl-CoA synthetase beta chain	sucC	succinyl-CoA synthetase beta chain	2	2	2	2	2	2	2	2	2	2	2	2	2	2	2	2	2	2	2	2	2	2	2	2	2	2	2	2	2	2	2	2	2	2	2	2	2	2	2
STM0739	STM0739	STY0782	SPA2004	SEN0689	sucD	succinyl-CoA synthetase, alpha subunit	sucD	succinyl-CoA synthetase alpha chain	sucD	succinyl-CoA synthetase alpha chain	2	2	2	2	2	2	2	2	2	2	2	2	2	2	2	2	2	2	2	2	2	2	2	2	2	2	2	2	2	2	2	2	2	2	2	2	2	2	2
STM0740	STM0740	STY0786	SPA2003	SEN0690	cydA	cytochrome d terminal oxidase, polypeptide subunit I	cydA	cytochrome d ubiquinol oxidase subunit I	cydA	cytochrome d ubiquinol oxidase subunit I	2	2	2	2	2	2	2	2	2	2	2	2	2	2	2	2	2	2	2	2	2	2	2	2	2	2	2	2	2	2	2	2	2	2	2	2	2	2	2
STM0741	STM0741	STY0787	SPA2002	SEN0691	cydB	cytochrome d terminal oxidase polypeptide subunit II	cydB	cytochrome d ubiquinol oxidase subunit II	cydB	cytochrome d ubiquinol oxidase subunit II	2	2	2	2	2	2	2	2	2	2	2	2	2	2	2	2	2	2	2	2	2	2	2	2	2	2	2	2	2	2	2	2	2	2	2	2	2	2	2
STM0742	STM0742	STY0788	SPA2001	SEN0692	ybgT	putative outer membrane lipoprotein		putative membrane protein	ybgT	putative membrane protein	2	2	2	2	2	2	2	2	2	2	low	low	low	2	low	2	low	2	low	2	2	low	2	low	2	2	low	2	low	2	2	2	2	2	low	low	low	low	low
STM0743	STM0743	STY0789	SPA2000	SEN0693	ybgE	putative inner membrane lipoprotein		putative membrane protein	ybgE	putative membrane protein	0	2	2	2	2	2	2	2	2	2	2	2	2	2	2	2	2	2	2	2	2	2	2	2	2	2	2	2	2	2	2	2	2	2	2	2	2	2	2
STM0744	STM0744	STY0790	SPA1999	SEN0694	ybgC	putative esterase	ybgC	conserved hypothetical protein	ybgC	conserved hypothetical protein	2	2	2	2	2	2	2	2	2	2	2	2	low	2	2	2	2	2	2	2	2	2	2	2	2	2	2	2	2	2	2	2	2	2	2	2	2	2	2
STM0745	STM0745	STY0791	SPA1998	SEN0695	tolQ	tol protein, membrane-spanning inner membrane proteins, required for outer membrane integrity, uptake of group A colicins, and translocation of phage DNA to cytoplasm	tolQ	TolQ protein	tolQ	TolQ protein	2	2	2	2	2	2	2	2	2	2	2	2	2	2	2	2	2	2	2	2	2	2	2	2	2	2	2	2	2	2	2	2	2	2	2	2	2	2	2
STM0746	STM0746	STY0792	SPA1997	SEN0696	tolR	tol protein, role in outer membrane integrity, uptake of group A colicins (TonB independent), and translocation of phage DNA to cytoplasm	tolR	tolR protein	tolR	tolR protein	0	2	2	2	2	2	2	2	2	2	2	2	2	2	2	2	2	2	2	2	2	2	2	2	2	2	2	2	2	2	2	2	2	2	2	2	2	2	2
STM0747	STM0747	STY0793	SPA1996	SEN0697	tolA	tol protein, membrane spanning protein	tolA	tolA protein	tolA	tolA protein	2	2	2	2	2	2	2	2	2	2	2	2	2	2	2	2	2	2	2	2	2	2	2	2	2	2	2	2	2	2	2	2	2	2	2	2	2	2	2
STM0748	STM0748	STY0794	SPA1995	SEN0698	tolB	tol protein required for outer membrane integrity, uptake of group A colicins, and translocation of phage DNA to cytoplasm, may be part of multiprotein peptidoglycan recycling complex (Two domains)	tolB	tolB protein precursor	tolB	tolB protein precursor	2	2	2	2	2	2	2	2	2	2	2	2	2	2	2	2	2	2	2	2	2	2	2	2	2	2	2	2	2	2	2	2	2	2	2	2	2	2	2
STM0749	STM0749	STY0795	SPA1994	SEN0699	pal	tol protein required for outer membrane integrity, uptake of group A colicins, and translocation of phage DNA to cytoplasm	pal	peptidoglycan-associated lipoprotein precursor	pal	peptidoglycan-associated lipoprotein precursor	2	2	2	2	2	2	2	2	2	2	2	2	2	2	2	2	2	2	2	2	2	2	2	2	2	2	2	2	2	2	2	2	2	2	2	2	2	2	2
STM0750	STM0750	STY0796	SPA1993	SEN0700	ybgF	putative periplasmic protein	ybgF	putative exported protein	ybgF	putative exported protein	2	2	2	2	2	2	2	2	2	2	2	2	2	2	2	2	2	2	2	2	2	2	2	2	2	2	2	2	2	2	2	2	2	2	2	2	2	2	2
STM0756	STM0756	STY0797	SPA1987	SEN0701	nadA	quinolinate synthetase, A protein	nadA	quinolinate synthetase A protein	nadA	quinolinate synthetase A protein	0	2	2	2	2	2	2	2	2	2	2	2	2	2	2	2	2	2	2	2	2	2	2	2	2	2	2	2	2	2	2	2	2	2	2	2	2	2	2
STM0757	STM0757	STY0798	SPA1986	SEN0702	pnuC	NMN family, nucleoside/purine/pyrimidine transporter	pnuC	pnuC protein	pnuC	pnuC protein	2	2	2	2	2	2	2	2	2	2	2	2	2	2	2	2	2	2	2	2	2	2	2	2	2	2	2	2	2	2	2	2	2	2	2	2	2	2	2
STM0758	STM0758	STY0799	SPA1985	SEN0703	ybgR	putative CDF family transport protein	ybgR	probable cation transport protein	ybgR	probable cation transport protein	0	2	2	2	2	2	2	2	2	2	2	2	2	2	2	2	2	2	2	2	2	2	2	2	2	2	2	2	2	2	2	2	2	2	2	2	2	2	2
STM0759	STM0759	STY0800	SPA1984	SEN0704	ybgS	putative homeobox protein		probable secreted protein	ybgS	probable secreted protein	0	2	2	2	2	2	2	2	2	2	2	2	2	2	2	2	2	2	2	2	2	2	2	2	2	2	2	2	2	2	2	2	2	2	2	2	2	2	2
STM0760	STM0760	STY0801	SPA1983	SEN0705	aroG	3-deoxy-D-arabinoheptulosonate-7-phosphate synthase (DAHP synthetase, phenylalanine repressible)	aroG	phospho-2-dehydro-3-deoxyheptonate aldolase (DAHP synthetase) phenylalanine repressible	aroG	phospho-2-dehydro-3-deoxyheptonate aldolase (DAHP synthetase) phenylalanine repressible	2	2	2	2	2	2	2	2	2	2	2	2	2	2	2	2	2	2	2	2	2	2	2	2	2	2	2	2	2	2	2	2	2	2	2	2	2	2	2
STM0761	STM0761			SEN0706		fumarate hydratase Class I anaerobic					0	0	0	0	0	2	2	0	0	0	0	0	0	2	2	2	2	2	2	2	2	2	2	2	0	0	0	2	2	2	2	2	2	2	2	2	2	2	2
STM0762	STM0762			SEN0707		fumarate hydratase, alpha subunit					0	0	0	0	0	2	2	0	0	0	0	0	0	2	2	2	2	2	2	2	2	2	2	2	0	0	0	2	2	2	2	2	2	2	2	2	2	2	2
STM0763.s	STM0763.s			SEN0708		transcriptional regulator					0	0	0	0	0	2	2	0	0	0	0	0	0	2	2	2	2	2	2	2	2	2	2	2	0	0	0	2	2	2	2	2	2	2	2	2	2	2	2
STM0764	STM0764			SEN0709		transcriptional regulator, lysR family					0	0	0	0	0	2	2	0	0	0	0	0	0	2	2	2	2	2	2	2	2	2	2	2	0	0	0	2	2	2	2	2	2	2	2	2	2	2	2
STM0765	STM0765			SEN0710		putative cation transporter					0	0	0	0	0	2	2	0	0	0	0	0	0	2	2	2	2	2	2	2	2	2	2	2	0	0	0	2	2	2	2	2	2	2	2	2	2	2	2
STM0766	STM0766			SEN0711	dcoC	Oxalacetate decarboxylase: gamma chain					0	0	0	2	2	2	2	2	2	2	2	1	1	2	2	2	2	2	2	2	2	2	2	low	2	2	1	2	2	2	2	2	2	2	2	2	2	2	2
STM0769	STM0769			SEN0714		putative cytoplasmic protein					0	0	0	0	0	2	2	0	0	0	0	0	0	2	2	2	2	2	2	2	2	2	2	2	0	0	0	2	2	2	2	2	2	2	2	2	2	2	2
STM0770	STM0770	STY0802	SPA1982	SEN0715		putative ABC transport protein		ABC transporter permease (FecCD_family)		ABC transporter permease (FecCD_family)	0	2	0	2	2	2	2	2	2	2	2	2	2	2	2	2	2	2	2	2	2	2	2	2	2	2	2	2	2	2	2	2	2	2	2	2	2	2	2
STM0771	STM0771	STY0803	SPA1981	SEN0716		putative ABC-type cobalamin/Fe3+-siderophores transport system, ATPase component		ABC transporter ATP-binding protein		ABC transporter ATP-binding protein	0	0	0	2	2	2	2	2	2	2	2	2	2	2	2	2	2	2	2	2	2	2	2	2	2	2	2	2	2	2	2	2	2	2	2	2	2	2	2
STM0772	STM0772	STY0804	SPA1980	SEN0717	gpmA	phosphoglyceromutase 1	gpmA	phosphoglycerate mutase 1	gpmA	phosphoglycerate mutase 1	2	2	2	2	2	2	2	2	2	2	2	2	2	2	2	2	2	2	2	2	2	2	2	2	2	2	2	2	2	2	2	2	2	2	2	2	2	2	2
STM0773	STM0773	STY0806	SPA1979	SEN0718	galM	galactose-1-epimerase (mutarotase)	galM	aldose 1-epimerase (mutarotase)	galM	aldose 1-epimerase (mutarotase)	0	2	2	2	2	2	2	2	2	2	2	2	2	2	2	2	2	2	2	2	2	2	2	2	2	2	2	2	2	2	2	2	2	2	2	2	2	2	2
STM0774	STM0774	STY0807	SPA1978	SEN0719	galK	galactokinase	galK	galactokinase	galK	galactokinase	0	2	2	2	2	2	2	2	2	2	2	2	2	2	2	2	2	2	2	2	2	low	2	2	2	2	2	2	low	2	2	2	2	2	2	2	low	2	2
STM0775	STM0775	STY0808	SPA1977	SEN0720	galT	galactose-1-phosphate uridylyltransferase	galT	galactose-1-phosphate uridylyltransferase	galT	galactose-1-phosphate uridylyltransferase	2	2	2	2	2	2	2	2	2	2	2	2	2	2	2	2	2	2	2	2	2	2	2	2	2	2	2	2	2	2	2	2	2	2	2	2	2	2	2
STM0776	STM0776	STY0809	SPA1976	SEN0721	galE	UDP-galactose 4-epimerase	galE	UDP-glucose 4-epimerase	galE	UDP-glucose 4-epimerase	2	2	2	2	2	2	2	2	2	2	2	2	2	2	2	2	2	2	2	2	2	2	2	2	2	2	2	2	2	2	2	2	2	2	2	2	2	2	2
STM0777	STM0777	STY0810	SPA1975	SEN0722		putative inner membrane protein		putative membrane protein		putative membrane protein	0	0	0	2	2	2	2	2	2	2	2	2	2	2	2	2	2	2	2	2	2	2	2	2	2	2	2	2	2	2	2	2	2	2	2	2	2	2	2
STM0778	STM0778	STY0811	SPA1974	SEN0723	modF	putative ABC superfamily (atp_bind), molybdenum transporter	modF	putative molybdenum transport ATP-binding protein ModF (photorepair protein PhrA)	modF	putative molybdenum transport ATP-binding protein ModF (photorepair protein PhrA)	0	2	2	2	2	2	2	2	2	2	2	2	2	2	2	2	2	2	2	2	2	2	2	2	2	2	2	2	2	2	2	2	2	2	2	2	2	2	2
STM0779	STM0779	STY0812	SPA1973	SEN0724	modE	transcriptional repressor of modABCD operon (molybdate uptake)	modE	putative molybdenum transport protein ModE	modE	putative molybdenum transport protein ModE	0	2	2	2	2	2	2	2	2	2	2	2	2	2	2	2	2	2	2	2	2	2	2	2	2	2	2	2	2	2	2	2	2	2	2	2	2	2	2
STM0780	STM0780	STY0813	SPA1972	SEN0725		putative outer membrane or exported	ybhT	putative exported protein	ybhT	putative exported protein	2	2	2	2	2	2	2	2	2	2	low	low	2	2	low	2	low	2	low	2	2	low	2	2	2	2	low	2	low	2	2	2	2	2	low	low	low	low	low
STM0781	STM0781	STY0814	SPA1971	SEN0726	modA	ABC superfamily (peri_perm), molybdate transporter	modA	molybdate-binding periplasmic protein precursor	modA	molybdate-binding periplasmic protein precursor	2	2	2	2	2	2	2	2	2	2	2	2	2	2	2	2	2	2	2	2	2	2	2	2	2	2	2	2	2	2	2	2	2	2	2	2	2	2	2
STM0782	STM0782	STY0815	SPA1970	SEN0727	modB	ABC superfamily (membrane), molybdate transporter	modB	molybdenum transport system permease protein ModB	modB	molybdenum transport system permease protein ModB	2	2	2	2	2	2	2	2	2	2	2	2	2	2	2	2	2	2	2	2	2	2	2	2	2	2	2	2	2	2	2	2	2	2	2	2	2	2	2
STM0783	STM0783	STY0816	SPA1969	SEN0728	modC	ABC superfamily (atp_bind), molybdate transporter	modC	molybdenum transport ATP-binding protein ModC	modC	molybdenum transport ATP-binding protein ModC	0	2	2	2	2	2	2	2	2	2	2	2	2	2	2	2	2	2	2	2	2	2	2	2	2	2	2	2	2	2	2	2	2	2	2	2	2	2	2
STM0784	STM0784	STY0817	SPA1968	SEN0729	ybhA	putative hydrolase of the HAD superfamily	ybhA	conserved hypothetical protein	ybhA	conserved hypothetical protein	2	2	2	2	2	2	2	2	2	2	2	2	2	2	2	2	2	2	2	2	2	2	2	2	2	2	2	2	2	2	2	2	2	2	2	2	2	2	2
STM0785	STM0785	STY0818	SPA1967	SEN0730	ybhE	putative 3-carboxymuconate cyclase	ybhE	conserved hypothetical protein	ybhE	conserved hypothetical protein	0	2	2	2	2	2	2	2	2	2	2	2	2	2	2	2	2	2	2	2	2	2	2	2	2	2	2	2	2	2	2	2	2	2	2	2	2	2	2
STM0786	STM0786	STY0819	SPA1966	SEN0731	ybhC	putative pectinesterase	ybhC	possible pectinesterase precursor	ybhC	possible pectinesterase precursor	0	2	2	2	2	2	2	2	2	2	2	2	2	2	2	2	2	2	2	2	2	2	2	2	2	2	2	2	2	2	2	2	2	2	2	2	2	2	2
STM0787	STM0787	STY0820	SPA1965	SEN0732	hutI	Imidazolonepropionase	hutI	imidazolonepropionase	hutI	imidazolonepropionase	0	2	2	2	2	2	2	2	2	2	2	2	2	2	2	2	2	2	2	2	2	2	2	2	2	2	2	2	2	2	2	2	2	2	2	2	2	2	2
STM0788	STM0788	STY0821	SPA1964	SEN0733	hutG	formimionoglutamate hydrolase	hutG	formiminoglutamase	hutG	formiminoglutamase	0	2	2	2	2	2	2	2	2	2	2	2	2	2	2	2	2	2	2	2	2	2	2	2	2	2	2	2	2	2	2	2	2	2	2	2	2	2	2
STM0789	STM0789	STY0822	SPA1963	SEN0734	hutC	histidine utilization repressor	hutC	histidine utilization repressor	hutC	histidine utilization repressor	0	2	2	2	2	2	2	2	2	2	2	2	2	2	2	2	2	2	2	2	2	2	2	2	2	2	2	2	2	2	2	2	2	2	2	2	2	2	2
STM0791	STM0791	STY0824	SPA1961	SEN0736	hutH	histidine ammonia lyase	hutH	histidine ammonia-lyase	hutH	histidine ammonia-lyase	0	2	2	2	2	2	2	2	2	2	2	2	2	2	2	2	2	2	2	2	2	2	2	2	2	2	2	2	2	2	2	2	2	2	2	2	2	2	2
STM0792	STM0792	STY0825	SPA1960	SEN0737	ybhB	putative Phospholipid-binding protein	ybhB	conserved hypothetical protein	ybhB	conserved hypothetical protein	0	2	2	2	2	2	2	2	2	2	2	2	2	2	2	2	2	2	2	2	2	2	2	2	2	2	2	2	2	2	2	2	2	2	2	2	2	2	2
STM0793	STM0793	STY0826	SPA1959	SEN0738	bioA	7,8-diaminopelargonic acid synthetase	bioA	adenosylmethionine-8-amino-7-oxononanoate aminotransferase	bioA	adenosylmethionine-8-amino-7-oxononanoate aminotransferase	2	2	2	2	2	2	2	2	2	2	2	2	2	2	2	2	2	2	2	2	2	2	2	2	2	2	2	2	2	2	2	2	2	2	2	2	2	2	2
STM0794	STM0794	STY0827	SPA1958	SEN0739	bioB	biotin synthetase	bioB	biotin synthetase	bioB	biotin synthetase	2	2	2	2	2	2	2	2	2	2	2	2	2	2	2	2	2	2	2	2	2	2	2	2	2	2	no data	2	2	2	2	2	2	2	2	2	2	2	2
STM0795	STM0795	STY0828	SPA1957	SEN0740	bioF	7-keto-8-aminopelargonic acid synthetase	bioF	8-amino-7-oxononanoate synthase	bioF	8-amino-7-oxononanoate synthase	2	2	2	2	2	2	2	2	2	2	2	2	2	2	2	2	2	2	2	2	2	2	2	2	2	2	2	2	2	2	2	2	2	2	2	2	2	2	2
STM0796	STM0796	STY0829	SPA1956	SEN0741	bioC	biotin biosynthesis; reaction prior to pimeloyl CoA	bioC	biotin synthesis protein BioC	bioC	biotin synthesis protein BioC	0	2	2	2	2	2	2	2	2	2	2	2	2	2	2	2	2	2	2	2	2	2	2	2	2	2	2	2	2	2	2	2	2	2	2	2	2	2	2
STM0797	STM0797	STY0830	SPA1955	SEN0742	bioD	dethiobiotin synthetase	bioD	dethiobiotin synthetase	bioD	dethiobiotin synthetase	0	2	2	2	2	2	2	2	2	2	2	2	2	2	2	2	2	2	2	2	2	2	2	2	2	2	2	2	2	2	2	2	2	2	2	2	2	2	2
SEN0744	STM0798	STY0831	SPA1954	SEN0744	uvrB	UvrB with UvrAC is a DNA excision repair enzyme	uvrB	excision nuclease ABC subunit B	uvrB	excision nuclease ABC subunit B	2	2	2	2	2	2	2	2	2	2	2	2	2	2	2	2	2	2	2	2	2	2	2	2	2	2	2	2	2	2	2	2	2	2	2	2	2	2	2
SEN0745	STM0800	STY0833	SPA1952	SEN0745	slrP	leucine-rich repeat protein	slrP		slrP	leucine-rich repeat protein pseudogene	0	0	2	2	2	2	2	2	2	2	2	2	2	2	2	2	2	2	2	2	2	2	2	2	2	2	2	2	2	2	2	2	2	2	2	2	2	2	2
SEN0746	STM0800	STY0833	SPA1952	SEN0745	slrP	leucine-rich repeat protein					0	2	2	2	2	2	2	2	2	2	2	2	2	2	2	2	2	2	2	2	2	2	2	2	2	2	2	2	2	2	2	2	2	2	2	2	2	2	2
SEN0747	STM0801	STY0835	SPA1951	SEN0747	ybhK	putative cytoplasmic protein		conserved hypothetical protein	ybhK	conserved hypothetical protein	2	2	2	2	2	2	2	2	2	2	2	2	2	2	2	2	2	2	2	2	2	2	2	2	2	2	2	2	2	2	2	2	2	2	2	2	2	2	2
SEN0748	STM0802	STY0836	SPA1950	SEN0748	moaA	molybdopterin biosynthesis, protein A	moaA	molybdenum cofactor biosynthesis protein A	moaA	molybdenum cofactor biosynthesis protein A	2	2	2	2	2	2	2	2	2	2	2	2	2	2	2	2	2	2	2	2	2	2	2	2	2	2	2	2	2	2	2	2	2	2	2	2	2	2	2
SEN0749	STM0803	STY0837	SPA1949	SEN0749	moaB	molybdopterin biosynthesis, protein B	moaB	molybdenum cofactor biosynthesis protein B	moaB	molybdenum cofactor biosynthesis protein B	0	2	2	2	2	2	2	2	2	2	2	2	2	2	2	2	2	2	2	2	2	2	2	2	2	2	2	2	2	2	2	2	2	2	2	2	2	2	2
SEN0750	STM0804	STY0838	SPA1948	SEN0750	moaC	molybdopterin biosynthesis, protein C	moaC	molybdenum cofactor biosynthesis protein C	moaC	molybdenum cofactor biosynthesis protein C	0	2	2	2	2	2	2	2	2	2	2	2	2	2	2	2	2	2	2	2	2	2	2	2	2	2	2	2	2	2	2	2	2	2	2	2	2	2	2
SEN0751	STM0805	STY0839	SPA1947	SEN0751	moaD	molybdopterin biosynthesis protein	moaD	molybdopterin converting factor, subunit 1	moaD	molybdopterin converting factor, subunit 1	0	2	2	2	2	2	2	2	2	2	2	2	2	2	2	2	2	2	2	2	2	2	2	2	2	2	2	2	2	2	2	2	2	2	2	2	2	2	2
SEN0752	STM0806	STY0840	SPA1946	SEN0752	moaE	molybdopterin converting factor, subunit 2	moaE	molybdopterin converting factor, subunit 2	moaE	molybdopterin converting factor, subunit 2	0	2	2	2	2	2	2	2	2	2	2	2	2	2	2	2	2	2	2	2	2	2	2	2	2	2	2	2	2	2	2	2	2	2	2	2	2	2	2
SEN0753	STM0807	STY0841	SPA1945	SEN0753	ybhL	putative permease	ybhL		ybhL	putative permease	0	2	2	2	2	2	2	2	2	2	2	2	2	2	2	2	2	2	2	2	2	2	2	2	2	2	2	2	2	2	2	2	2	2	2	2	2	2	2
SEN0754	STM0808	STY0843	SPA1944	SEN0754	ybhM	putative integral membrane protein		putative membrane protein	ybhM	putative membrane protein	0	0	0	2	2	2	2	2	2	2	2	2	2	2	2	2	2	2	2	2	2	2	2	2	2	2	2	2	2	2	2	2	2	2	2	2	2	2	2
SEN0755	STM0809			SEN0755		putative inner membrane protein					0	0	0	2	2	2	2	2	2	2	1	0	1	2	2	2	2	2	2	2	2	2	2	2	2	2	0	2	2	2	2	2	2	2	2	2	2	2	2
SEN0756	STM0810	STY0845	SPA1943	SEN0756		putative inner membrane protein					0	0	0	2	2	2	2	2	2	2	1	1	1	2	2	2	2	2	2	2	2	2	2	2	2	2	1	2	2	2	2	2	2	2	2	2	2	2	2
SEN0757	STM0811	STY0846	SPA1942	SEN0757	ybhN	putative negative regulator	ybhN	putative membrane protein	ybhN	putative membrane protein	0	2	2	2	2	2	2	2	2	2	2	2	2	2	2	2	2	2	2	2	2	2	2	2	2	2	2	2	2	2	2	2	2	2	2	2	2	2	2
SEN0758	STM0812	STY0847	SPA1941	SEN0758	ybhO	cardiolipin (CL) synthase	ybhO	putative phospholipase	ybhO	putative phospholipase	2	2	2	2	2	2	2	2	2	2	2	2	2	2	2	2	2	2	2	2	2	2	2	2	2	2	2	2	2	2	2	2	2	2	2	2	2	2	2
SEN0759	STM0813	STY0848	SPA1940	SEN0759	ybhP	putative cytoplasmic protein	ybhP	conserved hypothetical protein	ybhP	conserved hypothetical protein	0	2	2	2	2	2	2	2	2	2	2	2	2	2	2	2	2	2	2	2	2	2	2	2	2	2	2	2	2	2	2	2	2	2	2	2	2	2	2
SEN0760	STM0814	STY0849	SPA1939	SEN0760	ybhQ	putative inner membrane protein		putative membrane protein	ybhQ	putative membrane protein	2	2	2	2	2	2	2	2	2	2	2	2	2	2	2	2	2	2	2	2	2	2	2	2	2	2	2	2	2	2	2	2	2	2	2	2	2	2	2
SEN0761	STM0815	STY0850	SPA1938	SEN0761	ybhR	putative ABC superfamily (membrane) transport protein		putative inner membrane protein	ybhR	putative inner membrane protein	2	2	2	2	2	2	2	2	2	2	2	2	2	2	2	2	2	2	2	2	2	2	2	2	2	2	2	2	2	2	2	2	2	2	2	2	2	2	2
SEN0762	STM0816	STY0851	SPA1937	SEN0762	ybhS	putative ABC superfamily (membrane) transport protein		putative inner membrane protein	ybhS	putative inner membrane protein	2	2	2	2	2	2	2	2	2	2	2	2	2	2	2	2	2	2	2	2	2	2	2	2	2	2	2	2	2	2	2	2	2	2	2	2	2	2	2
SEN0763	STM0817	STY0852	SPA1936	SEN0763	ybhF	putative ABC-type multidrug transport system, ATPase component	ybhF	hypothetical ABC transporter ATP-binding protein	ybhF	hypothetical ABC transporter ATP-binding protein	2	2	2	2	2	2	2	2	2	2	2	2	2	2	2	2	2	2	2	2	2	2	2	2	2	2	2	2	2	2	2	2	2	2	2	2	2	2	2
SEN0764	STM0818	STY0853	SPA1935	SEN0764		membrane permeases, predicted cation efflux pump		HlyD-family secretion protein		HlyD-family secretion protein	2	2	2	2	2	2	2	2	2	2	2	2	2	2	2	2	2	2	2	2	2	2	2	2	2	2	2	2	2	2	2	2	2	2	2	2	2	2	2
SEN0765	STM0819	STY0854	SPA1934	SEN0765	ybiH	putative transcriptional repressor (TetR/AcrR family)	ybiH	hypothetical tetR-family transcriptional regulator	ybiH	hypothetical tetR-family transcriptional regulator	2	2	2	2	2	2	2	2	2	2	2	2	2	2	2	2	2	2	2	2	2	2	2	2	2	2	2	2	2	2	2	2	2	2	2	2	2	2	2
SEN0766	STM0820	STY0855	SPA1933	SEN0766	rhlE	putative ATP-dependent RNA helicase	rhlE	putative ATP-dependent RNA helicase rhlE	rhlE	putative ATP-dependent RNA helicase rhlE	0	2	2	2	2	2	2	2	2	2	2	2	2	2	2	2	2	2	2	2	2	2	2	2	2	2	2	2	2	2	2	2	2	2	2	2	2	2	2
SEN0767	STM0821	STY0856	SPA1932	SEN0767	dinG	LexA regulated (SOS) repair enzyme	dinG		dinG	LexA regulated (SOS) repair enzyme	2	2	2	2	2	2	2	2	2	2	2	2	2	2	2	2	2	2	2	2	2	2	2	2	2	2	2	2	2	2	2	2	2	2	2	2	2	2	2
SEN0768	STM0822	STY0858	SPA1931	SEN0768	ybiB	putative transferase	ybiB		ybiB	putative transferase	2	2	2	2	2	2	2	2	2	2	2	2	2	2	2	2	2	2	2	2	2	2	2	2	2	2	2	2	2	2	2	2	2	2	2	2	2	2	2
SEN0769	STM0823	STY0860	SPA1930	SEN0769	ybiJ	putative periplasmic protein	ybiJ	putative exported protein	ybiJ	putative exported protein	0	2	2	2	2	2	2	2	2	2	2	2	2	2	2	2	2	2	2	2	2	2	2	2	2	2	2	2	2	2	2	2	2	2	2	2	2	2	2
SEN0770	STM0825	STY0862	SPA1928	SEN0770	ybiI	putative DnaK suppressor protein	ybiI	hypothetical Zinc-finger containing protein	ybiI	hypothetical Zinc-finger containing protein	0	2	2	2	2	2	2	2	2	2	2	2	low	2	2	2	2	2	2	2	2	2	2	2	2	2	2	2	2	2	2	2	2	2	low	low	low	low	low
SEN0771	STM0826	STY0863	SPA1927	SEN0771	ybiN	putative SAM-dependent methyltransferase	ybiN		ybiN	putative SAM-dependent methyltransferase	2	2	2	2	2	2	2	2	2	2	2	2	2	2	2	2	2	2	2	2	2	2	2	2	2	2	2	2	2	2	2	2	2	2	2	2	2	2	2
SEN0772	STM0827	STY0865	SPA1926	SEN0772	ybiO	paral putative transport protein		putative membrane protein	ybiO	putative membrane protein	2	2	2	2	2	2	2	2	2	2	2	2	2	2	2	2	2	2	2	2	2	2	2	2	2	2	2	2	2	2	2	2	2	2	2	2	2	2	2
SEN0773	STM0828	STY0866	SPA1925	SEN0773	glnQ	ABC superfamily (atp_bind), glutamine high-affinity transporter	glnQ	glutamine transport ATP-binding protein GlnQ	glnQ	glutamine transport ATP-binding protein GlnQ	2	2	2	2	2	2	2	2	2	2	2	2	2	2	2	2	2	2	2	2	2	2	2	2	2	2	2	2	2	2	2	2	2	2	2	2	2	2	2
SEN0774	STM0829	STY0867	SPA1924	SEN0774	glnP	ABC superfamily (membrane), glutamine high-affinity transporter	glnP	glutamine transport system permease protein GlnP	glnP	glutamine transport system permease protein GlnP	0	2	2	2	2	2	2	2	2	2	2	2	2	2	2	2	2	2	2	2	2	2	2	2	2	2	2	2	2	2	2	2	2	2	2	2	2	2	2
SEN0775	STM0830	STY0868	SPA1923	SEN0775	glnH	ABC superfamily (bind_prot), glutamine high-affinity transporter	glnH	glutamine-binding periplasmic protein precursor	glnH	glutamine-binding periplasmic protein precursor	2	2	2	2	2	2	2	2	2	2	2	2	2	2	2	2	2	2	2	2	2	2	2	2	2	2	2	2	2	2	2	2	2	2	2	2	2	2	2
SEN0776	STM0831	STY0870	SPA1922	SEN0776	dps	stress response DNA-binding protein; starvation induced resistance to H2O2	dps	DNA protection during starvation protein	dps	DNA protection during starvation protein	0	2	2	2	2	2	2	2	2	2	2	2	2	2	2	2	2	2	2	2	2	2	2	2	2	2	2	2	2	2	2	2	2	2	2	2	2	2	2
SEN0777	STM0832	STY0871	SPA1921	SEN0777	ybiF	putative permease	ybiF	putative membrane protein	ybiF	putative membrane protein pseudogene	0	2	2	2	2	2	2	2	2	2	2	2	2	2	2	2	2	2	2	2	2	2	2	2	2	2	2	2	2	2	2	2	2	2	2	2	2	2	2
SEN0778	STM0833	STY0872	SPA1920	SEN0778	ompX	outer membrane protease, receptor for phage OX2	ompX	outer membrane protein x precursor	ompX	outer membrane protein x precursor	2	2	2	2	2	2	2	2	2	2	2	2	2	2	2	2	2	2	2	2	2	2	2	2	2	2	2	2	2	2	2	2	2	2	2	2	2	2	2
SEN0779	STM0834	STY0875	SPA1919	SEN0779	ybiP	putative Integral membrane protein	ybiP	putative membrane protein	ybiP	putative membrane protein	0	2	2	2	2	2	2	2	2	2	2	2	2	2	2	2	2	2	2	2	2	2	2	2	2	2	2	2	2	2	2	2	2	2	2	2	2	2	2
SEN0780	STM0835	STY0876	SPA1918	SEN0780		putative Mn-dependent transcriptional regulator.		transcriptional regulator (iron dependant repressor family)		transcriptional regulator (iron dependant repressor family)	2	2	2	2	2	2	2	2	2	2	2	2	2	2	2	2	2	2	2	2	2	2	2	2	2	2	2	2	2	2	2	2	2	2	2	2	2	2	2
SEN0781	STM0836	STY0877	SPA1917	SEN0781	ybiR	putative Di- and tricarboxylate transporters	ybiR	putative membrane protein	ybiR	putative membrane protein	0	2	2	2	2	2	2	2	2	2	2	2	2	2	2	2	2	2	2	2	2	2	2	2	2	2	2	2	2	2	2	2	2	2	2	2	2	2	2
SEN0782	STM0837	STY0878	SPA1916	SEN0782	ybiS	putative periplasmic protein	ybiS	putative exported protein	ybiS	putative exported protein	2	2	2	2	2	2	2	2	2	2	2	2	2	2	2	2	2	2	2	2	2	2	2	2	2	2	2	2	2	2	2	2	2	2	2	2	2	2	2
SEN0783	STM0838	STY0879	SPA1915	SEN0783	ybiT	putative ATPase component of ABC transporter with duplicated ATPase domain	ybiT	ABC transporter ATP-binding protein	ybiT	ABC transporter ATP-binding protein	2	2	2	2	2	2	2	2	2	2	2	2	2	2	2	2	2	2	2	2	2	2	2	2	2	2	2	2	2	2	2	2	2	2	2	2	2	2	2
SEN0784	STM0839			SEN0784		putative inner membrane protein					0	0	0	0	0	0	0	0	0	0	0	0	0	0	0	2	2	2	2	2	2	2	0	0	0	0	0	2	0	2	2	2	2	2	2	2	2	2	2
SEN0785	STM0840			SEN0785	ybiV(2)	putative hydrolase of the HAD superfamily					2	0	2	0	0	0	2	2	2	2	0	1	0	2	0	2	2	2	2	2	2	2	2	0	2	2	0	2	0	2	2	2	2	2	2	2	2	2	2
SEN0787	STM0841	STY0880	SPA1914	SEN0787	ybiU	putative cytoplasmic protein		conserved hypothetical protein	ybiU	conserved hypothetical protein	2	2	2	2	2	2	2	2	2	2	2	2	2	2	2	2	2	2	2	2	2	2	2	2	2	2	2	2	2	2	2	2	2	2	2	2	2	2	2
SEN0788	STM0842	STY0881	SPA1913	SEN0788	ybiV(1)	putative hydrolase of the HAD superfamily		conserved hypothetical protein	ybiV(1)	putative hydrolase of the HAD superfamily	0	2	2	2	2	2	2	2	2	2	2	2	2	2	2	2	2	2	2	2	2	2	2	2	2	2	2	2	2	2	2	2	2	2	2	2	2	2	2
SEN0789	STM0843	STY0882	SPA1912	SEN0789	pflF	putative pyruvate formate lyase	ybiW	putative formate acetyltransferase 3	ybiW	putative formate acetyltransferase 3	2	2	2	2	2	2	2	2	2	2	2	2	2	2	2	2	2	2	2	2	2	2	2	2	2	2	2	2	2	2	2	2	2	2	2	2	2	2	2
SEN0790	STM0844	STY0883	SPA1911	SEN0790	pflE	putative pyruvate formate lyase activating enzyme	ybiY	putative pyruvate formate-lyase 3 activating enzyme	ybiY	putative pyruvate formate-lyase 3 activating enzyme	2	2	2	2	2	2	2	2	2	2	2	2	2	2	2	2	2	2	2	2	2	2	2	2	2	2	2	2	2	2	2	2	2	2	2	2	2	2	2
SEN0791	STM0845	STY0884	SPA1910	SEN0791	moeB	molybdopterin biosynthesis	moeB	molybdopterin biosynthesis MoeB protein	moeB	molybdopterin biosynthesis MoeB protein	2	2	2	2	2	2	2	2	2	2	2	2	2	2	2	2	2	2	2	2	2	2	2	2	2	2	2	2	2	2	2	2	2	2	2	2	2	2	2
SEN0792	STM0846	STY0885	SPA1909	SEN0792	moeA	molybdopterin biosynthesis protein	moeA	molybdopterin biosynthesis MoeA protein	moeA	molybdopterin biosynthesis MoeA protein	0	2	2	2	2	2	2	2	2	2	2	2	2	2	2	2	2	2	2	2	2	2	2	2	2	2	2	2	2	2	2	2	2	2	2	2	2	2	2
SEN0793	STM0847	STY0886	SPA1908	SEN0793	ybiK	putative asparaginase	ybiK	putative L-asparaginase	ybiK	putative L-asparaginase	0	0	0	2	2	2	2	2	2	2	2	2	2	2	2	2	2	2	2	2	2	2	2	2	2	2	2	2	2	2	2	2	2	2	2	2	2	2	2
SEN0794	STM0848	STY0887	SPA1907	SEN0794	yliA	putative ATPase components of ABC-type transport system, contain duplicated ATPase domain		hypothetical ABC transporter ATP-binding protein	yliA	hypothetical ABC transporter ATP-binding protein	0	2	2	2	2	2	2	2	2	2	2	2	2	2	2	2	2	2	2	2	2	2	2	2	2	2	2	2	2	2	2	2	2	2	2	2	2	2	2
SEN0795	STM0849	STY0888	SPA1906	SEN0795	yliB	putative ABC transporter periplasmic binding protein	yliB	putative ABC transporter periplasmic binding protein	yliB	putative ABC transporter periplasmic binding protein	2	2	2	2	2	2	2	2	2	2	2	2	2	2	2	2	2	2	2	2	2	2	2	2	2	2	2	2	2	2	2	2	2	2	2	2	2	2	2
SEN0796	STM0850	STY0889	SPA1905	SEN0796	yliC	putative ABC transporter periplasmic binding protein	yliC	hypothetical ABC transporter permease protein	yliC	hypothetical ABC transporter permease protein	2	2	2	2	2	2	2	2	2	2	2	2	2	2	2	2	2	2	2	2	2	2	2	2	2	2	2	2	2	2	2	2	2	2	2	2	2	2	2
SEN0797	STM0851	STY0890	SPA1904	SEN0797	yliD	putative ABC transporter inner membrane component	yliD	hypothetical ABC transporter permease protein	yliD	hypothetical ABC transporter permease protein	0	2	2	2	2	2	2	2	2	2	2	2	2	2	2	2	2	2	2	2	2	2	2	2	2	2	2	2	2	2	2	2	2	2	2	2	2	2	2
SEN0798	STM0852	STY0891	SPA1903	SEN0798	yliG	putative Fe-S oxidoreductases family 1	yliG	conserved hypothetical protein	yliG	conserved hypothetical protein	2	2	2	2	2	2	2	2	2	2	2	2	2	2	2	2	2	2	2	2	2	2	2	2	2	2	2	2	2	2	2	2	2	2	2	2	2	2	2
SEN0799	STM0853	STY0893	SPA1902	SEN0799	yliH	putative cytoplasmic protein		conserved hypothetical protein	yliH	conserved hypothetical protein	0	2	2	2	2	2	2	2	2	2	2	2	2	2	2	2	2	2	2	2	2	2	2	2	2	2	2	2	2	2	2	2	2	2	2	2	2	2	2
SEN0800	STM0854			SEN0800		putative cytoplasmic protein					0	0	0	0	0	2	2	0	0	2	2	2	2	2	2	2	2	2	2	2	2	2	2	2	2	2	2	2	2	2	2	2	2	2	2	2	2	2	2
SEN0802	STM0856			SEN0802		putative electron transfer flavoprotein alpha subunit					0	0	2	0	0	2	2	0	0	2	2	2	2	2	2	2	2	2	2	2	2	2	2	2	2	2	2	2	2	2	2	2	2	2	2	2	2	2	2
SEN0803	STM0857			SEN0803		putative acyl-CoA dehydrogenase					0	0	2	0	0	2	2	0	0	2	2	2	2	2	2	2	2	2	2	2	2	2	2	2	2	2	2	2	2	2	2	2	2	2	2	2	2	2	2
SEN0804	STM0858			SEN0804		putative dehydrogenase (flavoproteins)					0	0	2	0	0	2	2	0	0	2	2	2	2	2	2	2	2	2	2	2	2	2	2	2	2	2	2	2	2	2	2	2	2	2	2	2	2	2	2
SEN0805	STM0859			SEN0805		putative transcriptional regulator, LysR family					0	0	2	0	0	2	2	0	0	2	2	2	2	2	2	2	2	2	2	2	2	2	2	2	2	2	2	2	2	2	2	2	2	2	2	2	2	2	2
SEN0806	STM0860			SEN0806		putative inner membrane protein					0	0	2	0	0	2	2	0	0	2	2	2	2	2	2	2	2	2	2	2	2	2	2	2	2	2	2	2	2	2	2	2	2	2	2	2	2	2	2
STM0861	STM0861	STY0894	SPA1901	sePT4_208f10.p2k1001_start 0142597	yliI	putative dehydrogenase	yliI	putative oxidoreductase	yliI	putative oxidoreductase	0	2	2	2	2	2	2	2	2	2	2	2	2	2	2	2	2	2	2	2	2	2	2	2	2	2	2	2	2	2	2	2	2	2	2	2	2	2	2
SEN0808	STM0862	STY0895	SPA1900	SEN0808	yliJ	putative glutathione S-transferase	yliJ	glutathione s-transferase family protein	yliJ	glutathione s-transferase family protein	0	2	2	2	2	2	2	2	2	2	2	2	2	2	2	2	2	2	2	2	2	2	2	2	2	2	2	2	2	2	2	2	2	2	2	2	2	2	2
SEN0809	STM0863	STY0896	SPA1899	SEN0809	dacC	D-alanyl-D-alanine carboxypeptidase; penicillin-binding protein 6a	dacC	D-alanyl-D-alanine carboxypeptidase (penicillin-binding protein 6 precursor)	dacC	D-alanyl-D-alanine carboxypeptidase (penicillin-binding protein 6 precursor)	2	2	2	2	2	2	2	2	2	2	2	2	2	2	2	2	2	2	2	2	2	2	2	2	2	2	2	2	2	2	2	2	2	2	2	2	2	2	2
SEN0810	STM0864	STY0897	SPA1898	SEN0810	deoR	transcriptional repressor for deoxyribose operon (DeoR family)	deoR	deoxyribose operon repressor	deoR	deoxyribose operon repressor	2	2	2	2	2	2	2	2	2	2	2	2	2	2	2	2	2	2	2	2	2	2	2	2	2	2	2	2	2	2	2	2	2	2	2	2	2	2	2
SEN0811	STM0865	STY0898	SPA1897	SEN0811	ybjG	putative permease	ybjG	putative permease protein	ybjG	putative permease protein	2	2	2	2	2	2	2	2	2	2	2	2	2	2	2	2	2	2	2	2	2	2	2	2	2	2	2	2	2	2	2	2	2	2	2	2	2	2	2
SEN0812	STM0866	STY0899	SPA1896	SEN0812	mdfA	multidrug translocase	mdfA	multidrug translocase MdfA	mdfA	multidrug translocase MdfA	0	2	2	2	2	2	2	2	2	2	2	2	2	2	2	2	2	2	2	2	2	2	2	2	2	2	2	2	2	2	2	2	2	2	2	2	2	2	2
SEN0813	STM0867	STY0900	SPA1895	SEN0813		putative hydrolase		conserved hypothetical protein		conserved hypothetical protein	0	2	2	2	2	2	2	2	2	2	2	2	2	2	2	2	2	2	2	2	2	2	2	2	2	2	2	2	2	2	2	2	2	2	2	2	2	2	2
SEN0814	STM0868	STY0901	SPA1894	SEN0814		putative transport protein/putative regulatorn		putative membrane protein		putative membrane protein	2	2	2	2	2	2	2	2	2	2	2	2	2	2	2	2	2	2	2	2	2	2	2	2	2	2	2	2	2	2	2	2	2	2	2	2	2	2	2
SEN0815	STM0869	STY0902	SPA1893	SEN0815		paral putative regulator (TetR/Acr family)		putative tetR-family transcriptional regulator		putative tetR-family transcriptional regulator	0	0	2	2	2	2	2	2	2	2	2	2	2	2	2	2	2	2	2	2	2	2	2	2	2	2	2	2	2	2	2	2	2	2	2	2	2	2	2
SEN0816	STM0870	STY0903	SPA1892	SEN0816		putative transport protein		putative membrane protein		putative membrane protein	0	2	2	2	2	2	2	2	2	2	2	2	2	2	2	2	2	2	2	2	2	2	2	2	2	2	2	2	2	2	2	2	2	2	2	2	2	2	2
SEN0817	STM0871	STY0904	SPA1891	SEN0817	ybjM	putative inner membrane protein		putative membrane protein	ybjM	putative membrane protein	0	2	2	2	2	2	2	2	2	2	2	2	2	2	2	2	2	2	2	2	2	2	2	2	2	2	2	2	2	2	2	2	2	2	2	2	2	2	2
SEN0818	STM0872	STY0905	SPA1890	SEN0818	grxA	glutaredoxin1 redox coenzyme for glutathione-dependent ribonucleotide reductase	grxA	glutaredoxin 1	grxA	glutaredoxin 1	0	2	2	2	2	2	2	2	2	2	2	2	2	2	low	2	2	2	low	2	2	2	2	2	2	2	2	2	low	2	2	2	2	2	2	2	2	2	2
SEN0819	STM0873	STY0906	SPA1889	SEN0819	ybjC	putative inner membrane protein	ybjC	putative membrane protein	ybjC	putative membrane protein	0	2	2	2	2	2	2	2	2	2	2	2	2	2	2	2	2	2	2	2	2	2	2	2	2	2	2	2	2	2	2	2	2	2	2	2	2	2	2
SEN0820	STM0874	STY0907	SPA1888	SEN0820	mdaA	oxygen-insensitive NADPH nitroreductase	nfsA	oxygen-insensitive NADPH nitroreductase	nfsA	oxygen-insensitive NADPH nitroreductase	0	2	2	2	2	2	2	2	2	2	2	2	2	2	2	2	2	2	2	2	2	2	2	2	2	2	2	2	2	2	2	2	2	2	2	2	2	2	2
SEN0821	STM0875	STY0908	SPA1887	SEN0821	rimK	ribosomal protein S6 modification protein	rimK	ribosomal protein S6 modification protein	rimK	ribosomal protein S6 modification protein	2	2	2	2	2	2	2	2	2	2	2	2	2	2	2	2	2	2	2	2	2	2	2	2	2	2	2	2	2	2	2	2	2	2	2	2	2	2	2
SEN0822	STM0876	STY0909	SPA1886	SEN0822	ybjN	putative cytoplasmic protein		conserved hypothetical protein	ybjN	conserved hypothetical protein	0	2	2	2	2	2	2	2	2	2	2	2	2	2	2	2	2	2	2	2	2	2	2	2	2	2	2	2	2	2	2	2	2	2	2	2	2	2	2
SEN0823	STM0877	STY0910	SPA1885	SEN0823	potF	ABC superfamily (peri_perm), putrescine transporter	potF	putrescine-binding periplasmic protein precursor	potF	putrescine-binding periplasmic protein precursor	2	2	2	2	2	2	2	2	2	2	2	2	2	2	2	2	2	2	2	2	2	2	2	2	2	2	2	2	2	2	2	2	2	2	2	2	2	2	2
SEN0824	STM0878	STY0911	SPA1884	SEN0824	potG	ABC superfamily (atp_bind), putrescine transporter	potG	putrescine transport ATP-binding protein PotG	potG	putrescine transport ATP-binding protein PotG	0	2	2	2	2	2	2	2	2	2	2	2	2	2	2	2	2	2	2	2	2	2	2	2	2	2	2	2	2	2	2	2	2	2	2	2	2	2	2
SEN0825	STM0879	STY0912	SPA1883	SEN0825	potH	ABC superfamily (membrane), putrescine transporter	potH	putrescine transport system permease protein PotH	potH	putrescine transport system permease protein PotH	2	2	2	2	2	2	2	2	2	2	2	2	2	2	2	2	2	2	2	2	2	2	2	2	2	2	2	2	2	2	2	2	2	2	2	2	2	2	2
SEN0826	STM0880	STY0913	SPA1882	SEN0826	potI	ABC superfamily (membrane), putrescine transporter	potI	putrescine transport system permease protein PotI	potI	putrescine transport system permease protein PotI	0	2	2	2	2	2	2	2	2	2	2	2	2	2	2	2	2	2	2	2	2	2	2	2	2	2	2	2	2	2	2	2	2	2	2	2	2	2	2
SEN0827	STM0881	STY0914	SPA1881	SEN0827	ybjO	putative inner membrane protein		putative membrane protein	ybjO	putative membrane protein	0	2	2	2	2	2	2	2	2	2	2	2	2	2	2	2	2	2	2	2	2	2	2	2	2	2	2	2	2	2	2	2	2	2	2	2	2	2	2
SEN0828	STM0882	STY0915	SPA1880	SEN0828	ybjF	putative tRNA (uracil-5-)-methyltransferase	ybjF	hypothetical RNA methyltransferase	ybjF	hypothetical RNA methyltransferase	2	2	2	2	2	2	2	2	2	2	2	2	2	2	2	2	2	2	2	2	2	2	2	2	2	2	2	2	2	2	2	2	2	2	2	2	2	2	2
SEN0829	STM0884	STY0917	SPA1878	SEN0829		putative inner membrane protein; homology to SgaT from Vibrio		possible transport protein		possible transport protein	0	2	2	2	2	2	2	2	2	2	2	2	2	2	2	2	2	2	2	2	2	2	2	2	2	2	2	2	2	2	2	2	2	2	2	2	2	2	2
SEN0830	STM0885	STY0918	SPA1877	SEN0830		putative inner membrane protein; homology to SgaT from Vibrio		putative phosphotransferase enzyme II, B component		putative phosphotransferase enzyme II, B component	0	2	2	2	2	2	2	2	2	2	2	2	2	2	2	2	2	2	2	2	2	2	2	2	2	2	2	2	2	2	2	2	2	2	2	2	2	2	2
SEN0831	STM0886	STY0919	SPA1876	SEN0831		putative sulfatase		probable sulfatase		probable sulfatase	0	2	2	2	2	2	2	2	2	2	2	2	2	2	2	2	2	2	2	2	2	2	2	2	2	2	2	2	2	2	2	2	2	2	2	2	2	2	2
SEN0832	STM0887	STY0920	SPA1875	SEN0832	artJ	ABC superfamily (bind_prot), arginine 3rd transport system	artJ	arginine-binding periplasmic protein 2 precursor	artJ	arginine-binding periplasmic protein 2 precursor	0	2	2	2	2	2	2	2	2	2	2	2	2	2	2	2	2	2	2	2	2	2	2	2	2	2	2	2	2	2	2	2	2	2	2	2	2	2	2
SEN0833	STM0888	STY0921	SPA1874	SEN0833	artM	ABC superfamily (membrane), arginine 3rd transport system	artM	arginine transport system permease protein ArtM	artM	arginine transport system permease protein ArtM	2	2	2	2	2	2	2	2	2	2	2	2	2	2	2	2	2	2	2	2	2	2	2	2	2	2	2	2	2	2	2	2	2	2	2	2	2	2	2
SEN0834	STM0889	STY0922	SPA1873	SEN0834	artQ	ABC superfamily (membrane), arginine 3rd transport system	artQ	arginine transport system permease protein ArtQ	artQ	arginine transport system permease protein ArtQ	2	2	2	2	2	2	2	2	2	2	2	2	2	2	2	2	2	2	2	2	2	2	2	2	2	2	2	2	2	2	2	2	2	2	2	2	2	2	2
SEN0835	STM0890	STY0923	SPA1872	SEN0835	artI	ABC superfamily (bind_prot), arginine transport system	artI	arginine-binding periplasmic protein 1 precursor	artI	arginine-binding periplasmic protein 1 precursor	2	2	2	2	2	2	2	2	2	2	2	2	2	2	2	2	2	2	2	2	2	2	2	2	2	2	2	2	2	2	2	2	2	2	2	2	2	2	2
SEN0836	STM0891	STY0924	SPA1871	SEN0836	artP	ABC superfamily (atp&memb), arginine transport system	artP	arginine transport ATP-binding protein ArtP	artP	arginine transport ATP-binding protein ArtP	2	2	2	2	2	2	2	2	2	2	2	2	2	2	2	2	2	2	2	2	2	2	2	2	2	2	2	2	2	2	2	2	2	2	2	2	2	2	2
SEN0837	STM0892	STY0925	SPA1870	SEN0837	ybjP	putative lipoprotein		probable lipoprotein	ybjP	probable lipoprotein	0	2	2	2	2	2	2	2	2	2	2	2	2	2	2	2	2	2	2	2	2	2	2	2	2	2	2	2	2	2	2	2	2	2	2	2	2	2	2
STM0893	STM0893					Fels-1 prophage; putative integrase					0	0	0	0	0	0	0	0	0	0	0	0	0	0	0	0	0	0	0	0	0	0	0	0	0	0	0	0	0	2	0	0	0	0	0	0	0	0	0
STM0894	STM0894					Fels-1 prophage; putative excisionase					0	0	0	0	0	0	0	0	0	0	0	0	0	0	0	0	0	0	0	0	0	0	0	0	0	0	0	0	0	2	0	0	0	0	0	0	0	0	0
STM0895	STM0895					Fels-1 prophage					0	0	0	0	0	0	0	0	0	0	0	0	0	0	0	0	0	0	0	0	0	0	0	0	0	0	0	0	0	2	0	0	0	0	0	0	0	0	0
STM0895.1n	STM0895.1n					hypothetical protein					0	0	0	0	0	0	0	0	0	0	low	low	low	0	no data	0	low	0	0	0	0	low	0	low	0	0	low	0	low	2	0	0	0	0	0	0	low	0	0
STM0896	STM0896					Fels-1 prophage					0	0	0	0	0	0	0	0	0	2	0	0	0	0	0	0	0	0	0	0	0	0	0	0	0	0	0	0	0	2	0	0	0	0	0	0	0	0	0
STM0897	STM0897					Fels-1 prophage					0	0	0	0	0	0	0	0	0	0	0	0	0	0	0	0	0	0	0	0	0	0	0	0	0	0	0	0	0	2	0	0	0	0	0	0	0	0	0
STM0898	STM0898					Fels-1 prophage; redicted transcriptional regulator					0	0	0	0	0	0	0	0	0	0	0	0	0	0	0	0	0	0	0	0	0	0	0	0	0	0	0	0	0	2	0	0	0	0	0	0	0	0	0
STM0898A	STM0898A					putative protein					0	0	0	0	0	0	0	0	0	0	0	0	0	0	0	0	0	0	0	0	0	0	0	0	0	0	0	0	0	2	0	0	0	0	0	0	0	0	0
STM0899	STM0899					Fels-1 prophage					0	0	0	0	0	0	0	0	0	0	0	0	0	0	0	0	0	0	0	0	0	0	0	0	0	0	0	0	0	2	0	0	0	0	0	0	0	0	0
STM0900	STM0900					Fels-1 prophage; putative DNA or RNA helicases of superfamily II					0	0	0	0	0	0	0	0	0	0	0	0	0	0	0	0	0	0	0	0	0	0	0	0	0	0	0	0	0	2	0	0	0	0	0	0	0	0	0
STM0901	STM0901					Fels-1 prophage; putative phage DNA primase					0	0	0	0	0	0	0	0	0	0	0	0	0	0	0	0	0	0	0	0	0	0	0	0	0	0	0	0	0	2	0	0	0	0	0	0	0	0	0
STM0902	STM0902					Fels-1 prophage					0	0	0	0	0	0	0	0	0	0	0	0	0	0	0	0	0	0	0	0	0	0	0	0	0	0	0	0	0	2	0	0	0	0	0	0	0	0	0
STM0903	STM0903					Fels-1 prophage; putative chaparone					0	0	0	0	0	0	0	0	0	2	0	0	0	0	0	0	0	0	0	0	0	0	0	0	0	0	0	0	0	2	0	0	0	0	0	0	0	0	0
STM0904	STM0904					Fels-1 prophage					0	0	0	0	0	0	0	0	0	0	0	0	0	0	1	0	0	0	0	0	0	low	0	0	0	0	0	0	0	2	0	0	0	0	0	0	1	0	0
STM0905	STM0905					Fels-1 prophage					0	0	0	0	0	0	0	0	0	0	0	0	0	0	0	0	0	0	0	0	0	0	0	0	0	0	0	0	0	2	0	0	0	0	0	0	0	0	0
STM0906	STM0906					Fels-1 prophage					0	0	0	0	0	0	0	0	0	2	0	0	0	0	0	0	0	0	0	0	0	0	0	0	0	0	0	0	0	2	2	2	2	2	0	0	2	2	2
SEN1943	STM0907	STY1042		SEN1943		Fels-1 prophage; putative chitinase		putative bacteriophage protein			0	2	0	2	2	2	0	0	0	2	0	0	2	2	1	2	2	2	1	2	2	0	2	0	0	0	0	2	1	2	2	2	2	2	2	2	2	2	2
STM0908	STM0908					Fels-1 prophage					0	2	0	2	2	2	2	0	0	2	2	0	0	2	0	2	1	2	0	2	2	0	2	0	0	2	0	2	0	2	2	2	2	2	1	1	2	2	2
SEN1164	STM0909			SEN1164		Fels-1 prophage					0	0	2	0	0	2	0	0	0	2	2	0	1	0	0	2	0	2	1	2	2	1	2	0	0	0	0	2	2	2	2	2	2	0	0	0	0	0	0
SEN1165	STM0910			SEN1165		Fels-1 prophage					0	0	2	0	0	2	0	0	0	2	1	0	1	0	0	0	0	2	0	2	2	0	0	0	0	0	0	0	1	2	0	0	0	0	0	0	0	0	0
STM0911	STM0911					Fels-1 prophage					0	0	0	0	0	0	0	0	0	2	0	0	0	0	0	0	0	0	0	0	0	0	0	0	0	0	0	0	0	2	0	0	0	0	0	0	0	0	0
STM0913	STM0913					Fels-1 prophage					0	0	0	0	0	0	0	0	0	2	0	low	low	0	low	0	low	0	0	0	0	0	0	low	0	0	0	0	0	2	0	0	0	0	0	0	0	0	0
STM0914	STM0914					Fels-1 prophage; putative phage tail component					0	0	0	0	0	0	0	0	0	2	0	0	low	2	0	0	0	0	0	0	2	0	0	1	0	0	0	2	0	2	2	2	2	2	low	low	1	low	low
STM0915	STM0915					Fels-1 prophage					0	0	0	0	0	0	0	0	0	2	0	0	0	0	0	0	0	0	0	0	0	0	0	0	0	0	0	0	0	2	0	0	0	0	0	0	0	0	0
STM0916	STM0916					Fels-1 prophage; putative major tail protein					0	0	0	0	0	0	0	0	0	0	0	0	0	0	0	0	0	0	0	0	0	0	0	0	0	0	0	0	0	2	0	0	0	0	0	0	0	0	0
STM0916.1n	STM0916.1N					hypothetical protein					0	0	0	0	0	0	0	0	0	0	0	0	0	0	0	0	0	0	0	0	0	0	0	0	0	0	0	0	0	2	0	0	0	0	0	0	0	0	0
STM0917	STM0917					Fels-1 prophage; putative minor tail protein					0	0	0	0	0	0	0	0	0	2	0	0	0	2	2	0	0	0	0	0	2	1	0	0	0	0	0	2	0	2	2	2	2	2	1	1	1	2	1
STM0918	STM0918					Fels-1 prophage; putative minor tail protein					0	0	0	0	0	0	0	0	0	2	0	0	0	2	0	0	0	0	0	0	2	0	0	0	0	0	0	2	0	2	2	2	2	2	0	0	0	0	0
STM0919	STM0919					Fels-1 prophage; putative minor tail protein					0	0	0	0	0	0	0	0	0	0	0	0	0	0	0	0	0	0	0	0	0	0	0	0	0	0	0	0	0	2	0	0	0	0	0	0	0	0	0
STM0920	STM0920					Fels-1 prophage; ail and ompX homologue					0	0	0	0	0	0	0	0	0	0	0	0	0	0	0	0	0	0	0	0	0	0	0	0	0	0	0	0	0	2	0	0	0	0	0	0	0	0	0
STM0921	STM0921					Fels-1 prophage; putative minor tail protein					0	0	0	0	0	0	0	0	0	0	0	0	0	0	0	0	0	0	0	0	0	0	0	0	0	0	0	0	0	2	0	0	0	0	0	0	0	0	0
STM0922	STM0922					Fels-1 prophage; putative tail assembly protein					0	0	0	0	0	0	0	0	0	0	0	0	0	0	2	0	0	0	0	0	0	0	0	0	0	0	0	0	0	2	0	0	0	0	0	0	0	0	0
STM0924	STM0924				STM0924	Fels-1 prophage; putative Cu/Zn superoxide dismutase					0	0	0	0	0	0	0	0	0	0	0	0	0	0	0	0	0	0	0	0	0	0	0	0	0	0	0	0	0	2	0	0	0	0	0	0	0	0	0
STM0925.S	STM0925.S					putative host-specificity protein					0	0	0	0	0	0	0	0	0	0	0	0	0	0	0	0	0	0	0	0	0	0	0	0	0	0	0	0	0	2	0	0	0	0	0	0	0	0	0
STM0926	STM0926					Fels-1 prophage; putative minor tail protein					0	0	0	2	2	2	2	0	0	2	0	0	0	2	2	2	1	2	0	2	2	1	2	1	0	2	0	2	1	2	2	2	2	2	2	2	2	2	2
STM0927	STM0927					Fels-1 prophage; putative tail assembly protein					0	0	2	0	0	2	2	0	0	2	0	0	1	2	0	2	1	2	1	2	2	1	2	1	0	0	0	2	2	2	2	2	2	2	1	1	2	2	1
STM0928	STM0928				nanH	sialidase (neuraminidase)					0	0	0	0	0	0	0	0	0	0	0	0	0	0	0	0	0	0	0	0	0	0	0	0	0	0	0	0	0	2	0	0	0	0	0	0	0	0	0
STM0929	STM0929					putative inner membrane protein					0	0	0	0	0	0	0	0	0	0	0	0	0	0	0	0	0	0	0	0	0	0	0	0	0	0	0	0	0	2	0	0	0	0	0	0	0	0	0
SEN0838	STM0930	STY0926	SPA1869	SEN0838	orfB	putative cytoplasmic protein		conserved hypothetical protein	orfB	conserved hypothetical protein	0	2	2	2	2	2	2	2	2	2	2	2	2	2	2	2	2	2	2	2	2	2	2	2	2	2	2	2	2	2	2	2	2	2	2	2	2	2	2
SEN0839	STM0931	STY0927	SPA1868	SEN0839	ybjR	putative aminidase		putative N-acetylmuramoyl-L-alanine amidase	ybjR	putative N-acetylmuramoyl-L-alanine amidase	2	2	2	2	2	2	2	2	2	2	2	2	2	2	2	2	2	2	2	2	2	2	2	2	2	2	2	2	2	2	2	2	2	2	2	2	2	2	2
SEN0840	STM0932	STY0928	SPA1867	SEN0840		putative nucleoside-diphosphate-sugar epimerase		putative oxidoreductase		putative oxidoreductase	2	2	2	2	2	2	2	2	2	2	2	2	2	2	2	2	2	2	2	2	2	2	2	2	2	2	2	2	2	2	2	2	2	2	2	2	2	2	2
SEN0841	STM0933	STY0929	SPA1866	SEN0841	ybjT	putative nucleoside-diphosphate-sugar epimerase		conserved hypothetical protein	ybjT	conserved hypothetical protein	2	2	2	2	2	2	2	2	2	2	2	2	2	2	2	2	2	2	2	2	2	2	2	2	2	2	2	2	2	2	2	2	2	2	2	2	2	2	2
SEN0842	STM0934	STY0930	SPA1865	SEN0842	ltaA	L-allo-threonine aldolase	ybjU	L-allo-threonine aldolase	ybjU	L-allo-threonine aldolase	2	2	2	2	2	2	2	2	2	2	2	2	2	2	2	2	2	2	2	2	2	2	2	2	2	2	2	2	2	2	2	2	2	2	2	2	2	2	2
SEN0843	STM0935	STY0931	SPA1864	SEN0843	poxB	pyruvate dehydrogenase/oxidase FAD and thiamine PPi cofactors, cytoplasmic in absence of cofactors	poxB	pyruvate dehydrogenase	poxB	pyruvate dehydrogenase	0	2	2	2	2	2	2	2	2	2	2	2	2	2	2	2	2	2	2	2	2	2	2	2	2	2	2	2	2	2	2	2	2	2	2	2	2	2	2
SEN0844	STM0936	STY0932	SPA1863	SEN0844	hcr	NADH oxidoreductase for hcp gene product	hcr	NADH oxidoreductase Hcr	hcr	NADH oxidoreductase Hcr	2	0	2	2	2	2	2	2	2	2	2	2	2	2	2	2	2	2	2	2	2	2	2	2	2	2	2	2	2	2	2	2	2	2	2	2	2	2	2
SEN0845	STM0937	STY0933	SPA1862	SEN0845	hcp	hybrid cluster protein; similar to prismane-protein homolog		prismane protein homolog (hybrid-cluster protein)	hcp	prismane-like protein	2	2	2	2	2	2	2	2	2	2	2	2	2	2	2	2	2	2	2	2	2	2	2	2	2	2	2	2	2	2	2	2	2	2	2	2	2	2	2
SEN0846	STM0938	STY0934	SPA1861	SEN0846	ybjE	putative inner membrane protein		putative membrane protein	ybjE	putative membrane protein	0	2	2	2	2	2	2	2	2	2	2	2	2	2	2	2	2	2	2	2	2	2	2	2	2	2	2	2	2	2	2	2	2	2	2	2	2	2	2
SEN0847	STM0939	STY0935	SPA1860	SEN0847	ybjD	homology with RecF protein		conserved hypothetical protein	ybjD	conserved hypothetical protein	0	2	2	2	2	2	2	2	2	2	2	2	2	2	2	2	2	2	2	2	2	2	2	2	2	2	2	2	2	2	2	2	2	2	2	2	2	2	2
SEN0848	STM0940	STY0936	SPA1859	SEN0848	ybjX	homologue of virK	ybjX	putative virK protein	ybjX	putative virK protein	0	2	2	2	2	2	2	2	2	2	2	2	2	2	2	2	2	2	2	2	2	2	2	2	2	2	2	2	2	2	2	2	2	2	2	2	2	2	2
SEN0849	STM0941	STY0937	SPA1858	SEN0849	ybjY	paral putative membrane protein	ybjY	putative exported protein	ybjY	putative exported protein	0	2	2	2	2	2	2	2	2	2	2	2	2	2	2	2	2	2	2	2	2	2	2	2	2	2	2	2	2	2	2	2	2	2	2	2	2	2	2
SEN0850	STM0942	STY0938	SPA1857	SEN0850	ybjZ	putative ABC superfamily (atp&memb) transport protein	ybjZ	conserved hypothetical ABC transporter	ybjZ	conserved hypothetical ABC transporter	2	2	2	2	2	2	2	2	2	2	2	2	2	2	2	2	2	2	2	2	2	2	2	2	2	2	2	2	2	2	2	2	2	2	2	2	2	2	2
SEN0851	STM0943	STY0940	SPA1856	SEN0851	cspD	similar to CspA but not cold shock induced	cspD	cold shock-like protein CspD	cspD	cold shock-like protein CspD	2	2	2	2	2	2	2	2	2	2	low	low	low	2	low	2	low	2	2	2	2	2	2	low	2	2	low	2	2	2	2	2	2	2	low	low	low	low	low
SEN0852	STM0944	STY0942	SPA1855	SEN0852	yljA	putative cytoplasmic protein		conserved hypothetical protein	yljA	conserved hypothetical protein	2	2	2	2	2	2	2	2	2	2	2	2	1	2	2	2	2	2	2	2	2	2	2	2	2	2	2	2	2	2	2	2	2	2	2	2	2	2	2
SEN0853	STM0945	STY0943	SPA1854	SEN0853	clpA	ATP-binding subunit of serine protease	clpA	ATP-dependent Clp protease ATP-binding subunit ClpA	clpA	ATP-dependent Clp protease ATP-binding subunit ClpA	2	2	2	2	2	2	2	2	2	2	2	2	2	2	2	2	2	2	2	2	2	2	2	2	2	2	2	2	2	2	2	2	2	2	2	2	2	2	2
SEN2615	STM0946	STY0256	SPA0957	SEN2615	tnpA_1	IS200 transposase	tnpA	transposase for insertion sequence element IS200	tnpA	transposase for insertion sequence element IS200	0	2	0	2	2	2	0	2	2	0	0	1	0	0	0	2	1	2	0	2	0	0	2	2	2	2	2	0	2	2	2	2	2	2	2	2	2	2	2
STM0947	STM0947					putative integrase protein					0	2	0	0	0	2	2	0	0	2	2	0	2	2	2	0	0	0	0	0	2	2	0	0	0	2	0	0	0	2	2	2	2	2	2	2	2	2	2
STM0948	STM0948					putative cytoplasmic protein					0	0	0	0	0	2	2	0	0	2	2	0	2	2	2	0	0	0	0	0	2	2	0	0	2	2	0	0	0	2	2	2	2	2	2	2	2	2	2
SEN0854	STM0950	STY0948	SPA1848	SEN0854		homologue of slsA in STM		conserved hypothetical protein		conserved hypothetical protein	0	2	2	2	2	2	2	2	2	2	2	2	2	2	2	2	2	2	2	2	2	2	2	2	2	2	2	2	2	2	2	2	2	2	2	2	2	2	2
SEN0855	STM0951	STY0949	SPA1847	SEN0855		putative cytoplasmic protein		putative pirin-related protein		putative pirin-related protein	0	2	2	2	2	2	2	2	2	2	2	2	2	2	2	2	2	2	2	2	2	2	2	2	2	2	2	2	2	2	2	2	2	2	2	2	2	2	2
SEN0856	STM0952	STY0950	SPA1846	SEN0856		putative transcriptional regulator, lysR family	acT	hypothetical transcriptional activator	acT	hypothetical transcriptional activator	0	2	2	2	2	2	2	2	2	2	2	2	2	2	2	2	2	2	2	2	2	2	2	2	2	2	2	2	2	2	2	2	2	2	2	2	2	2	2
SEN0857	STM0953	STY0951	SPA1845	SEN0857	infA	protein chain initiation factor IF-1	infA	initiation factor IF-1	infA	initiation factor IF-1	2	2	2	2	2	2	2	2	2	2	2	2	2	2	2	2	2	2	2	2	2	2	2	2	2	2	2	2	2	2	2	2	2	2	2	2	2	2	2
SEN0858	STM0954		SPA1844	SEN0858		putative inner membrane protein			infA	protein chain initiation factor IF-1	2	2	2	2	2	2	2	2	2	2	low	low	low	2	low	2	low	2	low	2	2	low	2	low	2	2	low	2	low	2	2	2	2	2	2	2	low	2	2
SEN0859	STM0955	STY0953	SPA1843	SEN0859	aat	leucyl, phenylalanyl-tRNA-protein transferase	aat	leucyl/phenylalanyl-tRNA-protein transferase	aat	leucyl/phenylalanyl-tRNA-protein transferase	0	2	2	2	2	2	2	2	2	2	2	2	2	2	2	2	2	2	2	2	2	2	2	2	2	2	2	2	2	2	2	2	2	2	2	low	2	2	2
SEN0860	STM0956	STY0954	SPA1842	SEN0860	cydC	ABC superfamily (atp&memb), cytochrome-related transporter	cydC	transport ATP-binding protein CydC	cydC	transport ATP-binding protein CydC	0	2	2	2	2	2	2	2	2	2	2	2	2	2	2	2	2	2	2	2	2	2	2	2	2	2	2	2	2	2	2	2	2	2	2	2	2	2	2
SEN0861	STM0957	STY0955	SPA1841	SEN0861	cydD	ABC superfamily (atp&memb), cytochrome-related transporter, Zn sensitive	cydD	transport ATP-binding protein CydD	cydD	transport ATP-binding protein CydD	2	2	2	2	2	2	2	2	2	2	2	2	2	2	2	2	2	2	2	2	2	2	2	2	2	2	2	2	2	2	2	2	2	2	2	2	2	2	2
SEN0862	STM0958	STY0956	SPA1840	SEN0862	trxB	thioredoxin reductase	trxB	thioredoxin reductase	trxB	thioredoxin reductase	2	2	2	2	2	2	2	2	2	2	2	2	2	2	2	2	2	2	2	2	2	2	2	2	2	2	2	2	2	2	2	2	2	2	2	2	2	2	2
SEN0863	STM0959	STY0957	SPA1839	SEN0863	lrp	regulator for lrp regulon and high-affinity branched-chain amino acid transport system; mediator of of leucine response (AsnC family)	lrp	leucine-responsive regulatory protein	lrp	leucine-responsive regulatory protein	2	2	2	2	2	2	2	2	2	2	2	2	2	2	2	2	2	2	2	2	2	2	2	2	2	2	2	2	2	2	2	2	2	2	2	2	2	2	2
SEN0864	STM0960	STY0958	SPA1838	SEN0864	ftsK	cell division protein, required for cell division and chromosome partitioning	ftsK	cell division protein FtsK	ftsK	cell division protein, required for cell division and chromosome partitioning	0	2	2	2	2	2	2	2	2	2	2	2	2	2	2	2	2	2	2	2	2	2	2	2	2	2	2	2	2	2	2	2	2	2	2	2	2	2	2
SEN0866	STM0961	STY0959	SPA1837	SEN0866	lolA	periplasmic protein effects translocation of lipoproteins from inner membrane to outer membrane	lolA	outer membrane lipoprotein carrier protein precursor	lolA	outer membrane lipoprotein carrier protein precursor	0	2	2	2	2	2	2	2	2	2	2	2	2	2	2	2	2	2	2	2	2	2	2	2	2	2	2	2	2	2	2	2	2	2	2	2	2	2	2
SEN0867	STM0962	STY0960	SPA1836	SEN0867	ycaJ	paral putative polynucleotide enzyme	ycaJ	conserevd hypothetical protein	ycaJ	conserevd hypothetical protein	2	2	2	2	2	2	2	2	2	2	2	2	2	2	2	2	2	2	2	2	2	2	2	2	2	2	2	2	2	2	2	2	2	2	2	2	2	2	2
SEN0868	STM0963	STY0961	SPA1835	SEN0868	serS	serine tRNA synthetase ; also charges selenocystein tRNA with serine	serS	seryl-tRNA synthetase	serS	seryl-tRNA synthetase	2	2	2	2	2	2	2	2	2	2	2	2	2	2	2	2	2	2	2	2	2	2	2	2	2	2	2	2	2	2	2	2	2	2	2	2	2	2	2
SEN0869	STM0964	STY0962	SPA1834	SEN0869	dmsA	anaerobic dimethyl sulfoxide reductase, subunit A	dmsA	anaerobic dimethyl sulfoxide reductase chain A precursor	dmsA	anaerobic dimethyl sulfoxide reductase chain A precursor	2	2	2	2	2	2	2	2	2	2	2	2	2	2	2	2	2	2	2	2	2	2	2	2	2	2	2	2	2	2	2	2	2	2	2	2	2	2	2
SEN0870	STM0965	STY0963	SPA1357	SEN0870	dmsB	anaerobic dimethyl sulfoxide reductase, subunit B	dmsB	anaerobic dimethyl sulfoxide reductase chain B	dmsB	anaerobic dimethyl sulfoxide reductase chain B	2	2	2	2	2	2	2	2	2	2	2	2	2	2	2	2	2	2	2	2	2	2	2	2	2	2	2	2	2	2	2	2	2	2	2	2	2	2	2
SEN0871	STM0966	STY0964	SPA1832	SEN0871	dmsC	anaerobic dimethyl sulfoxide reductase, subunit C	dmsC	anaerobic dimethyl sulfoxide reductase chain C	dmsC	anaerobic dimethyl sulfoxide reductase chain C pseudogene	2	2	2	2	2	2	2	2	2	2	2	2	2	2	2	2	2	2	2	2	2	2	2	2	2	2	2	2	2	2	2	2	2	2	2	2	2	2	2
SEN0872	STM0968	STY0966	SPA1830	SEN0872	ycaD	putative MFS family transport protein	ycaD	probable transport protein	ycaD	probable transport protein	0	2	2	2	2	2	2	2	2	2	2	2	2	2	2	2	2	2	2	2	2	2	2	2	2	2	2	2	2	2	2	2	2	2	2	2	2	2	2
SEN0873	STM0969	STY0967	SPA1829	SEN0873	ycaM	putative APC family, amino-acid transporter	ycaM	probable transport protein	ycaM	probable transport protein	2	2	2	2	2	2	2	2	2	2	2	2	2	2	2	2	2	2	2	2	2	2	2	2	2	2	2	2	2	2	2	2	2	2	2	2	2	2	2
SEN0874	STM0970	STY0968	SPA1828	SEN0874	pflA	pyruvate formate lyase activating enzyme 1	pflA	pyruvate formate-lyase 1 activating enzyme	pflA	pyruvate formate-lyase 1 activating enzyme	0	2	2	2	2	2	2	2	2	2	2	2	2	2	2	2	2	2	2	2	2	2	2	2	2	2	2	2	2	2	2	2	2	2	2	2	2	2	2
SEN0875	STM0971		SPA1827	SEN0875		putative cytoplasmic protein				putative cytoplasmic protein	0	0	0	2	2	2	2	2	2	2	2	2	2	2	2	2	2	2	2	2	2	2	2	2	2	2	2	2	2	2	2	2	2	2	2	2	2	2	2
SEN0876	STM0972	STY0971	SPA1826	SEN0876		homologous to secreted protein sopD	sopD2		sopD2	possible secreted protein pseudogene	0	0	2	2	2	2	2	2	2	2	2	2	2	2	2	2	2	2	2	2	2	2	2	2	2	2	2	2	2	2	2	2	2	2	2	2	2	2	2
SEN0877	STM0973	STY0973	SPA1825	SEN0877	pflB	pyruvate formate lyase I, induced anaerobically	pflB	formate acetyltransferase 1	pflB	formate acetyltransferase 1	2	2	2	2	2	2	2	2	2	2	2	2	2	2	2	2	2	2	2	2	2	2	2	2	2	2	2	2	2	2	2	2	2	2	2	2	2	2	2
SEN0878	STM0974	STY0974	SPA1824	SEN0878	focA	putative FNT family, formate transporter (formate channel 1)	focA	probable formate transporter (formate channel)	focA	probable formate transporter (formate channel)	2	2	2	2	2	2	2	2	2	2	2	2	2	2	2	2	2	2	2	2	2	2	2	2	2	2	2	2	2	2	2	2	2	2	2	2	2	2	2
SEN0879	STM0975	STY0975	SPA1823	SEN0879	ycaO	putative cytoplasmic protein		conserved hypothetical protein	ycaO	conserved hypothetical protein	2	2	2	2	2	2	2	2	2	2	2	2	2	2	2	2	2	2	2	2	2	2	2	2	2	2	2	2	2	2	2	2	2	2	2	2	2	2	2
SEN0880	STM0976	STY0976	SPA1822	SEN0880	ycaP	putative inner membrane protein		putative membrane protein	ycaP	putative membrane protein	0	2	2	2	2	2	2	2	2	2	2	2	2	2	2	2	2	2	2	2	2	2	2	2	2	2	2	2	2	2	2	2	2	2	2	2	2	2	2
SEN0881	STM0977	STY0977	SPA1821	SEN0881	serC	3-phosphoserine aminotransferase / phosphohydroxythreonine transaminase	serC	phosphoserine aminotransferase	serC	phosphoserine aminotransferase	0	2	2	2	2	2	2	2	2	2	2	2	2	2	2	2	2	2	2	2	2	2	2	2	2	2	2	2	2	2	2	2	2	2	2	2	2	2	2
SEN0882	STM0978	STY0978	SPA1820	SEN0882	aroA	3-enolpyruvylshikimate-5-phosphate synthetase	aroA	3-phosphoshikimate 1-carboxyvinyltransferase	aroA	3-phosphoshikimate 1-carboxyvinyltransferase	2	2	2	2	2	2	2	2	2	2	2	2	2	2	2	2	2	2	2	2	2	2	2	2	2	2	2	2	2	2	2	2	2	2	2	2	2	2	2
SEN0883	STM0979	STY0979	SPA1819	SEN0883	ycaL	putative Zn-dependent protease with chaperone function		putative lipoprotein	ycaL	putative lipoprotein	0	2	0	2	2	2	2	2	2	2	2	2	2	2	2	2	2	2	2	2	2	2	2	2	2	2	2	2	2	2	2	2	2	2	2	2	2	2	2
SEN0884	STM0980	STY0980	SPA1818	SEN0884	cmk	cytidine monophosphate (CMP) kinase	cmk	cytidylate kinase	cmk	cytidylate kinase	2	2	2	2	2	2	2	2	2	2	2	2	2	2	2	2	2	2	2	2	2	2	2	2	2	2	2	2	2	2	2	2	2	2	2	2	2	2	2
SEN0885	STM0981	STY0981	SPA1817	SEN0885	rpsA	30S ribosomal subunit protein S1	rpsA	30S ribosomal protein S1	rpsA	30S ribosomal protein S1	2	2	2	2	2	2	2	2	2	2	2	2	2	2	2	2	2	2	2	2	2	2	2	2	2	2	2	2	2	2	2	2	2	2	2	2	2	2	2
SEN0886	STM0982	STY0982	SPA1816	SEN0886	himD	integration host factor (IHF), beta subunit; site-specific recombination	himD	integration host factor beta-subunit (IHF-beta)	himD	integration host factor beta-subunit (IHF-beta)	2	2	2	2	2	2	2	2	2	2	2	2	low	2	low	2	2	2	2	2	2	2	2	low	2	2	2	2	2	2	2	2	2	2	low	low	2	low	low
SEN0887	STM0983	STY0984	SPA1815	SEN0887	ycaI	putative recombination protein	ycaI	putative competence-related protein	ycaI	putative competence-related protein pseudogene	0	2	2	2	2	2	2	2	2	2	2	2	2	2	2	2	2	2	2	2	2	2	2	2	2	2	2	2	2	2	2	2	2	2	2	2	2	2	2
SEN0888	STM0984	STY0985	SPA1814	SEN0888	msbA	ABC superfamily (atp&membrane) transport protein; multicopy repressor of htrB	msbA	probable transport ATP-binding protein MsbA	msbA	probable transport ATP-binding protein MsbA	0	2	2	2	2	2	2	2	2	2	2	2	2	2	2	2	2	2	2	2	2	2	2	2	2	2	2	2	2	2	2	2	2	2	2	2	2	2	2
SEN0889	STM0985	STY0986	SPA1813	SEN0889	lpxK	tetraacyldisaccharide 4' kinase (lipid A 4'kinase)	lpxK	tetraacyldisaccharide 4'-kinase	lpxK	tetraacyldisaccharide 4'-kinase	0	0	2	2	2	2	2	2	2	2	2	2	2	2	2	2	2	2	2	2	2	2	2	2	2	2	2	2	2	2	2	2	2	2	2	2	2	2	2
SEN0890	STM0986	STY0987	SPA1812	SEN0890	ycaQ	putative cytoplasmic protein	ycaQ		ycaQ	putative cytoplasmic protein	0	2	2	2	2	2	2	2	2	2	2	2	2	2	2	2	2	2	2	2	2	2	2	2	2	2	2	2	2	2	2	2	2	2	2	2	2	2	2
SEN0891	STM0987	STY0989	SPA1811	SEN0891	ycaR	putative inner membrane protein		conserved hypothetical protein	ycaR	conserved hypothetical protein	2	2	2	2	2	2	2	2	2	2	2	2	2	2	2	2	2	2	2	2	2	2	2	2	2	2	2	2	2	2	2	2	2	2	2	2	2	2	2
SEN0892	STM0988	STY0990	SPA1810	SEN0892	kdsB	CTP:CMP-3-deoxy-D-manno-octulosonate transferase	kdsB	3-deoxy-manno-octulosonate cytidylyltransferase	kdsB	3-deoxy-manno-octulosonate cytidylyltransferase	0	2	2	2	2	2	2	2	2	2	2	2	2	2	2	2	2	2	2	2	2	2	2	2	2	2	2	2	2	2	2	2	2	2	2	2	2	2	2
SEN0893	STM0989	STY0991	SPA1809	SEN0893		mukF protein (killing factor KicB)		conserved hypothetical protein		conserved hypothetical protein	0	2	2	2	2	2	2	2	2	2	2	2	2	2	2	2	2	2	2	2	2	2	2	no data	2	2	2	2	2	2	2	2	2	2	2	2	2	2	2
SEN0894	STM0990	STY0992	SPA1808	SEN0894	ycbC	putative KicA protein	ycbC	putative membrane protein	ycbC	putative membrane protein	0	2	2	2	2	2	2	2	2	2	2	2	2	2	2	2	2	2	2	2	2	2	2	2	2	2	2	2	2	2	2	2	2	2	2	2	2	2	2
SEN0895	STM0991	STY0993	SPA1807	SEN0895	smtA	S-adenosylmethionine-dependent methyltransferase	smtA	SmtA protein	smtA	SmtA protein	2	2	2	2	2	2	2	2	2	2	2	2	2	2	2	2	2	2	2	2	2	2	2	2	2	2	2	2	2	2	2	2	2	2	2	2	2	2	2
SEN0896	STM0992	STY0994	SPA1806	SEN0896	mukF	mukF protein (killing factor KICB)	mukF	killing factor KicB	mukF	killing factor KicB	2	2	2	2	2	2	2	2	2	2	2	2	2	2	2	2	2	2	2	2	2	2	2	2	2	2	2	2	2	2	2	2	2	2	2	2	2	2	2
SEN0897	STM0993	STY0995	SPA1805	SEN0897	mukE	putative chromosome partitioning	mukE	KicA protein	mukE	KicA protein	2	2	2	2	2	2	2	2	2	2	2	2	2	2	2	2	2	2	2	2	2	2	2	2	2	2	2	2	2	2	2	2	2	2	2	2	2	2	2
SEN0898	STM0994	STY0996	SPA1804	SEN0898	mukB	kinesin-line cell division protein involved in sister chromosome partitioning	mukB	cell division protein	mukB	cell division protein	2	2	2	2	2	2	2	2	2	2	2	2	2	2	2	2	2	2	2	2	2	2	2	2	2	2	2	2	2	2	2	2	2	2	2	2	2	2	2
SEN0899	STM0995	STY0997	SPA1803	SEN0899	ycbB	putative periplasmic protein	ycbB	putative exported protein	ycbB	putative exported protein	2	2	2	2	2	2	2	2	2	2	2	2	2	2	2	2	2	2	2	2	2	2	2	2	2	2	2	2	2	2	2	2	2	2	2	2	2	2	2
SEN0900	STM0996	STY0998	SPA1802	SEN0900	ycbK	putative outer membrane protein		putative exported protein	ycbK	putative exported protein	2	2	2	2	2	2	2	2	2	2	2	2	2	2	2	2	2	2	2	2	2	2	2	2	2	2	2	2	2	2	2	2	2	2	2	2	2	2	2
SEN0901	STM0997	STY0999	SPA1801	SEN0901	ycbL	putative Metallo-beta-lactamase	ycbL	conserved hypothetical protein	ycbL	conserved hypothetical protein	2	2	2	2	2	2	2	2	2	2	2	2	2	2	2	2	2	2	2	2	2	2	2	2	2	2	2	2	2	2	2	2	2	2	2	2	2	2	2
SEN0902	STM0998	STY1000	SPA1800	SEN0902	aspC	aspartate aminotransferase	aspC	aspartate aminotransferase	aspC	aspartate aminotransferase	2	2	2	2	2	2	2	2	2	2	2	2	2	2	2	2	2	2	2	2	2	2	2	2	2	2	2	2	2	2	2	2	2	2	low	low	2	low	low
SEN0903	STM0999	STY1002	SPA1799	SEN0903	ompF	outer membrane protein 1a (ia;b;f), porin	ompF	outer membrane protein F precursor	ompF	outer membrane protein F precursor	2	2	2	2	2	2	2	2	2	2	2	2	2	2	2	2	2	2	2	2	2	2	2	2	2	2	2	2	2	2	2	2	2	2	2	2	2	2	2
SEN0904	STM1000	STY1004	SPA1798	SEN0904	asnS	asparagine tRNA synthetase	asnS	asparaginyl-tRNA synthetase	asnS	asparaginyl-tRNA synthetase	2	2	2	2	2	2	2	2	2	2	2	2	2	2	2	2	2	2	2	2	2	2	2	2	2	2	2	2	2	2	2	2	2	2	2	2	2	2	2
SEN0905	STM1001	STY1005	SPA1797	SEN0905		putative leucine response regulator		putative transcriptional regulator		putative transcriptional regulator	0	0	0	2	2	2	2	2	2	0	0	0	0	2	2	2	2	2	low	2	2	low	2	2	0	0	0	2	low	2	2	2	2	2	2	2	low	2	2
SEN0906	STM1002	STY1006	SPA1796	SEN0906		putatiave diaminopropionate ammonia lyase				putatiave diaminopropionate ammonia lyase	0	0	0	2	2	2	2	2	2	0	0	0	0	2	2	2	2	2	2	2	2	2	2	2	0	0	0	2	2	2	2	2	2	2	2	2	2	2	2
SEN0907	STM1003	STY1009	SPA1795	SEN0907		putative transcriptional regulator, Lrp family		putative ion:amino acid symporter		putative ion:amino acid symporter	0	0	0	2	2	2	2	2	2	0	0	0	0	2	2	2	2	2	2	2	2	2	2	2	0	0	0	2	2	2	2	2	2	2	2	2	2	2	2
SEN0908	STM1004	STY1010	SPA1794	SEN0908	pncB	nicotinate phosphoribosyltransferase	pncB	nicotinate phosphoribosyltransferase	pncB	nicotinate phosphoribosyltransferase	2	2	2	2	2	2	2	2	2	2	2	2	2	2	2	2	2	2	2	2	2	2	2	2	2	2	2	2	2	2	2	2	2	2	2	2	2	2	2
SEN0909	STM1008.S			SEN0909		hypothetical protein					0	0	0	0	0	2	2	0	0	2	0	0	1	2	2	2	1	2	0	0	2	1	0	0	0	2	0	2	2	2	2	2	2	2	2	2	2	2	2
STM1009	STM1009					Gifsy-2 prophage; exodeoxyribonuclease					0	0	0	0	0	2	2	0	0	2	0	0	1	2	2	2	0	0	0	0	2	0	0	0	0	2	0	2	1	2	2	2	2	2	2	2	2	2	2
STM1010	STM1010					Gifsy-2 prophage					0	0	0	0	0	0	2	0	0	2	0	0	1	2	2	0	0	0	0	0	2	1	0	0	0	2	0	2	2	2	2	2	2	2	low	low	2	low	low
STM1010.1n	STM1010.1n					hypothetical protein					0	2	0	0	0	2	2	0	0	2	low	low	low	2	low	2	low	0	low	0	2	1	0	low	0	2	low	2	low	2	2	2	2	2	2	2	2	2	2
STM1011	STM1011					Gifsy-2 prophage					0	2	0	2	2	2	2	0	0	2	0	0	1	2	2	2	1	0	0	0	2	1	0	0	0	2	0	2	1	2	2	2	2	2	2	2	2	1	2
STM1012	STM1012					Gifsy-2 prophage; probable regulatory protein					0	0	0	0	0	0	0	0	0	2	0	0	0	0	0	0	0	0	0	0	0	0	0	0	0	0	0	2	0	2	2	2	2	2	1	1	2	1	1
STM1018	STM1018					Gifsy-2 prophage					0	0	0	0	0	0	0	0	0	2	0	0	0	0	1	0	0	0	low	0	0	0	0	low	0	0	0	2	0	2	2	2	2	2	1	1	2	1	1
STM1021.1n	STM1021.1n					hypothetical protein					0	0	0	2	2	2	2	0	0	2	0	0	1	2	2	2	2	0	0	0	2	0	2	2	0	0	0	2	2	2	2	2	2	2	2	2	2	2	2
STM1023	STM1023					Gifsy-2 prophage					0	0	0	2	2	2	2	0	0	2	0	0	0	2	1	2	0	0	0	0	0	0	2	2	0	0	0	2	2	2	2	2	2	2	2	2	2	2	2
SEN1142	STM1025	STY1039		SEN1142		Gifsy-2 prophage		putative lipoprotein			0	0	0	2	2	2	2	0	0	0	0	0	0	2	2	2	2	2	2	2	2	2	0	0	0	0	0	2	0	2	2	2	2	2	2	2	2	2	2
SEN1143	STM1026			SEN1143		Gifsy-2 prophage					0	0	0	0	0	0	2	0	0	0	0	0	0	2	2	2	1	2	1	2	2	1	0	0	0	0	0	2	0	2	2	2	2	2	1	1	2	2	2
SEN1144	STM1027			SEN1144		Gifsy-2 prophage					0	0	0	0	0	0	2	0	0	0	0	0	0	2	2	2	1	2	1	2	2	1	0	0	0	0	0	2	0	2	2	2	2	2	1	1	2	2	2
SEN1145	STM1028			SEN1145		Gifsy-2 prophage; lysozyme					0	0	0	0	0	0	2	0	0	0	0	0	0	2	2	2	1	2	1	2	2	1	0	0	0	0	0	2	0	2	2	2	2	2	1	1	2	2	2
SEN1146	STM1029			SEN1146		Gifsy-2 prophage					0	0	2	0	0	0	2	2	2	0	1	0	0	2	2	2	2	2	2	2	2	0	2	0	0	2	0	2	0	2	2	2	2	2	2	2	2	2	2
SEN1147	STM1030			SEN1147		Gifsy-2 prophage					0	0	0	0	0	0	2	0	0	0	0	0	0	2	2	2	2	2	1	2	0	0	2	2	0	0	0	2	2	2	2	2	2	2	2	2	2	2	2
STM1031	STM1031					Gifsy-2 prophage					0	0	0	0	0	0	2	0	0	0	0	0	0	2	2	2	2	0	0	2	0	0	2	2	0	0	0	2	2	2	2	2	2	2	2	2	2	2	2
STM1032	STM1032					Gifsy-2 prophage					0	0	0	0	0	0	2	0	0	0	0	0	0	2	2	2	2	0	0	2	0	0	2	2	0	0	0	2	2	2	2	2	2	2	2	2	2	2	2
STM1033	STM1033					Gifsy-2 prophage; resembles Clp protease					0	0	0	0	0	0	2	0	0	0	0	0	0	0	0	2	2	0	0	2	0	0	2	2	0	0	0	2	2	2	2	2	2	2	2	2	2	2	2
STM1034	STM1034					Gifsy-2 prophage; putative RecA/RadA recombinase					0	0	0	0	0	0	2	0	0	0	0	0	0	0	1	2	2	0	0	2	0	0	2	2	0	0	0	2	2	2	2	2	2	2	2	2	2	2	2
STM1035	STM1035					Gifsy-2 prophage; ATP-binding sugar transporter-like protein					0	0	0	0	0	0	2	0	0	0	0	0	0	0	2	2	2	0	0	2	0	0	2	2	0	0	0	2	2	2	2	2	2	2	2	2	2	2	2
STM1036	STM1036					Gifsy-2 prophage; probable minor tail protein					0	0	0	0	0	0	2	0	0	0	0	0	0	0	2	2	2	0	0	2	0	0	2	2	0	0	0	2	2	2	2	2	2	2	2	2	2	2	2
STM1037	STM1037					Gifsy-2 prophage; probable minor tail protein					0	0	0	0	0	0	2	0	0	0	0	0	0	0	2	2	2	0	0	2	0	0	2	2	0	0	0	2	2	2	2	2	2	2	2	2	2	2	2
STM1038	STM1038					Gifsy-2 prophage; probable major tail protein					0	0	0	0	0	0	2	0	0	0	0	0	0	2	2	2	2	0	0	2	0	0	2	2	0	0	0	2	2	2	2	2	2	2	2	2	2	2	2
STM1039	STM1039					Gifsy-2 prophage; probable minor tail protein					0	0	0	0	0	0	2	0	0	0	0	0	0	2	2	2	2	0	0	2	0	0	2	2	0	0	0	2	2	2	2	2	2	2	2	2	2	2	2
STM1040	STM1040					Gifsy-2 prophage; probable minor tail protein					0	0	0	0	0	0	2	0	0	0	0	0	0	2	2	2	2	0	0	2	0	0	2	2	0	0	0	2	2	2	2	2	2	2	2	2	2	2	2
STM1041	STM1041					Gifsy-2 prophage; probable minor tail protein					0	0	0	0	0	0	2	0	0	2	0	0	0	2	2	2	2	0	0	2	2	0	2	2	0	2	0	2	2	2	2	2	2	2	2	2	2	2	2
STM1042	STM1042					Gifsy-2 prophage; probable minor tail protein					0	0	0	0	0	0	2	0	0	0	0	0	0	2	2	2	2	0	0	2	0	0	2	2	0	2	0	2	2	2	2	2	2	2	2	2	2	2	2
SEN1148	STM1043			SEN1148		Gifsy-2 prophage; attachment and invasion protein homolog					0	0	0	0	0	0	2	0	0	0	0	0	0	2	2	2	2	2	1	2	0	0	2	2	0	0	0	2	2	2	2	2	2	2	2	2	2	2	2
SEN1149	STM1044			SEN1149	sodC	Gifsy-2 prophage: superoxide dismutase precursor (Cu-Zn)					0	0	0	0	0	0	2	0	0	0	0	0	0	2	2	2	2	2	2	2	0	0	2	2	0	0	0	2	2	2	2	2	2	2	2	2	2	2	2
SEN1150	STM1045			SEN1150		Gifsy-2 prophage; probable minor tail protein					0	0	0	0	0	0	2	0	0	0	0	0	0	2	2	2	2	2	2	2	0	0	2	2	0	2	0	2	2	2	2	2	2	2	2	2	2	2	2
SEN1151	STM1046			SEN1151		Gifsy-2 prophage; probable tail assembly protein					0	0	0	0	0	0	2	0	0	0	0	0	0	2	2	2	2	2	0	2	2	0	2	2	0	2	0	2	2	2	2	2	2	2	2	2	2	2	2
STM1046	STM1046			SEN1151		Gifsy-2 prophage; probable tail assembly protein					0	0	0	0	0	0	2	0	0	0	0	0	0	2	2	2	2	0	0	2	0	0	2	2	0	2	0	2	2	2	2	2	2	2	2	2	2	2	2
SEN1152	STM1048			SEN1152		Gifsy-2 prophage; host specificity protein J, phage lambda					0	0	0	0	0	0	2	0	0	0	0	0	0	2	2	2	2	2	2	2	0	0	2	2	0	2	0	2	2	2	2	2	2	2	2	2	2	2	2
SEN1153	STM1048.1N			SEN1153		hypothetical protein					0	0	0	0	0	0	2	0	0	2	0	0	0	2	2	2	1	2	1	2	2	1	2	1	0	2	0	2	1	2	2	2	2	2	2	2	2	2	2
SEN0913	STM1050			SEN0913		Gifsy-2 prophage; tail fiber assembly like-protein					0	0	2	0	0	2	2	0	0	2	0	0	2	2	2	2	2	2	2	2	2	1	2	1	0	0	0	2	2	2	2	2	2	2	2	2	2	2	2
SEN0916	STM1051	STY2467		SEN0916	sseI	Gifsy-2 prophage; putative type III secreted protein	sspH2	secreted effector protein			0	0	2	2	2	2	2	0	0	0	0	0	0	2	2	2	2	2	2	2	2	1	2	1	0	0	0	2	1	2	2	2	2	2	2	2	2	2	2
SEN0916A	STM1052			SEN0916A		pseudogene; in-frame stop following codon 112					0	0	2	0	0	0	2	0	0	0	0	0	0	2	2	2	2	2	2	0	0	0	0	0	0	0	0	2	0	2	2	2	2	2	2	2	2	2	2
SEN0917	STM1053			SEN0917		Gifsy-2 prophage					0	0	2	0	0	2	2	2	2	2	0	0	0	2	2	2	2	2	2	0	0	0	0	0	0	0	0	2	0	2	2	2	2	2	2	2	2	2	2
SEN0918	STM1054			SEN0918		Gifsy-2 prophage					2	2	2	2	2	2	2	2	2	2	0	0	0	2	2	2	2	2	2	2	2	0	2	1	2	2	0	2	0	2	2	2	2	2	2	2	2	2	2
SEN0920	STM1055			SEN0920		Gifsy-2 prophage					0	0	2	0	0	0	2	0	0	0	0	0	0	2	2	2	2	2	2	0	0	0	0	1	0	2	0	2	0	2	2	2	2	2	2	2	2	2	2
SEN0921	STM1056	STY1077		SEN0921		Gifsy-2 prophage; homologue of msgA		conserved hypothetical protein			0	0	0	2	2	2	2	0	0	0	low	low	low	2	2	2	low	2	low	0	2	low	0	low	0	2	low	2	low	2	2	2	2	2	low	2	low	2	2
SEN0922	STM1057	STY1078	SPA1793	SEN0922	pepN	aminopeptidase N	pepN	aminopeptidase N	pepN	aminopeptidase N	2	2	2	2	2	2	2	2	2	2	2	2	2	2	2	2	2	2	2	2	2	2	2	2	2	2	2	2	2	2	2	2	2	2	2	2	2	2	2
SEN0923	STM1058	STY1079	SPA1792	SEN0923	pyrD	dihydro-orotate oxidase	pyrD	dihydroorotate dehydrogenase	pyrD	dihydroorotate dehydrogenase	2	2	2	2	2	2	2	2	2	2	2	2	2	2	2	2	2	2	2	2	2	2	2	2	2	2	2	2	2	2	2	2	2	2	2	2	2	2	2
SEN0924	STM1059	STY1080	SPA1791	SEN0924	ycbW	putative cytoplasmic protein		conserved hypothetical protein	ycbW	conserved hypothetical protein	0	2	2	2	2	2	2	2	2	2	2	2	1	2	2	2	2	2	2	2	2	2	2	2	2	2	2	2	2	2	2	2	2	2	low	low	2	low	low
SEN0925	STM1060	STY1081	SPA1790	SEN0925		putative iron-sulfur protein		conserved hypothetical protein		conserved hypothetical protein	0	2	2	2	2	2	2	2	2	2	2	2	2	2	2	2	2	2	2	2	2	2	2	2	2	2	2	2	2	2	2	2	2	2	2	2	2	2	2
SEN0926	STM1061	STY1082	SPA1789	SEN0926	ycbY	putative N6-adenine-specific DNA methylase		conserved hypothetical protein	ycbY	conserved hypothetical protein	2	2	2	2	2	2	2	2	2	2	2	2	2	2	2	2	2	2	2	2	2	2	2	2	2	2	2	2	2	2	2	2	2	2	2	2	2	2	2
SEN0927	STM1062	STY1083	SPA1788	SEN0927	uup	putative ATPase component of ABC transporters with duplicated ATPase domain		ABC transporter ATP-binding protein	uup	ABC transporter ATP-binding protein	2	2	2	2	2	2	2	2	2	2	2	2	2	2	2	2	2	2	2	2	2	2	2	2	2	2	2	2	2	2	2	2	2	2	2	2	2	2	2
SEN0928	STM1063	STY1084	SPA1787	SEN0928	pqiA	paraquat-inducible protein A	pqiA	putative inner membrane protein	pqiA	putative inner membrane protein	0	2	2	2	2	2	2	2	2	2	2	2	2	2	2	2	2	2	2	2	2	2	2	2	2	2	2	2	2	2	2	2	2	2	2	2	2	2	2
SEN0929	STM1064	STY1085	SPA1786	SEN0929	pqiB	paraquat-inducible protein B	pqiB	putative secreted protein	pqiB	putative secreted protein	0	2	2	2	2	2	2	2	2	2	2	2	2	2	2	2	2	2	2	2	2	2	2	2	2	2	2	2	2	2	2	2	2	2	2	2	2	2	2
SEN0930	STM1065	STY1086	SPA1785	SEN0930	ymbA	putative outer membrane protein		putative lipoprotein	ymbA	putative lipoprotein	0	2	2	2	2	2	2	2	2	2	2	2	2	2	2	2	2	2	2	2	2	2	2	2	2	2	2	2	2	2	2	2	2	2	2	2	2	2	2
SEN0931	STM1066	STY1087	SPA1784	SEN0931	rmf	ribosome modulation factor (involved in dimerization of 70S ribosomes)	rmf	ribosome modulation factor (protein E)	rmf	ribosome modulation factor (protein E)	2	2	2	2	2	2	2	2	2	2	low	low	low	2	low	2	low	2	low	2	2	low	2	low	2	2	low	2	2	2	2	2	2	2	low	low	low	low	low
SEN0932	STM1067	STY1088	SPA1783	SEN0932	fabA	beta-hydroxydecanoyl thioester dehydrase (trans-2-decenoyl-ACP isomerase)	fabA	D-3-hydroxydecanoyl-(acyl carrier-protein)	fabA	D-3-hydroxydecanoyl-(acyl carrier-protein)	2	2	2	2	2	2	2	2	2	2	2	2	2	2	2	2	2	2	2	2	2	2	2	2	2	2	2	2	2	2	2	2	2	2	2	2	2	2	2
SEN0933	STM1068	STY1089	SPA1782	SEN0933	lonH	putative protease		conserved hypothetical protein	lonH	conserved hypothetical protein	2	2	2	2	2	2	2	2	2	2	2	2	2	2	2	2	2	2	2	2	2	2	2	2	2	2	2	2	2	2	2	2	2	2	2	2	2	2	2
SEN0934	STM1069	STY1090	SPA1781	SEN0934	ycbG	putative cytoplasmic protein		conserved hypothetical protein	ycbG	conserved hypothetical protein	2	2	2	2	2	2	2	2	2	2	2	2	2	2	2	2	2	2	2	2	2	2	2	2	2	2	2	2	2	2	2	2	2	2	2	2	2	2	2
SEN0935	STM1070	STY1091	SPA1780	SEN0935	ompA	putative hydrogenase, membrane component	ompA	outer membrane protein A	ompA	outer membrane protein A	2	2	2	2	2	2	2	2	2	2	2	2	2	2	2	2	2	2	2	2	2	2	2	2	2	2	2	2	2	2	2	2	2	2	2	2	2	2	2
SEN0936	STM1071	STY1092	SPA1779	SEN0936	sulA	suppressor of lon; inhibitor of cell division and FtsZ ring formation upon DNA damage/inhibition, HslVU and Lon involved in its turnover	sulA	cell division inhibitor	sulA	cell division inhibitor	2	2	2	2	2	2	2	2	2	2	2	2	2	2	2	2	2	2	2	2	2	2	2	2	2	2	2	2	2	2	2	2	2	2	2	2	2	2	2
SEN0937	STM1072	STY1094	SPA1778	SEN0937	yccR	putative DNA transformation protein		conserved hypothetical protein	yccR	conserved hypothetical protein	0	2	2	2	2	2	2	2	2	2	2	2	2	2	2	2	2	2	2	2	2	2	2	2	2	2	2	2	2	2	2	2	2	2	2	2	2	2	2
SEN0938	STM1073	STY1095	SPA1777	SEN0938	yccS	putative efflux (PET) family transporter		putative membrane protein	yccS	putative membrane protein	0	2	2	2	2	2	2	2	2	2	2	2	2	2	2	2	2	2	2	2	2	2	2	2	2	2	2	2	2	2	2	2	2	2	2	2	2	2	2
SEN0939	STM1074	STY1096	SPA1776	SEN0939	yccF	putative inner membrane protein	yccF	putative membrane protein	yccF	putative membrane protein	0	2	2	2	2	2	2	2	2	2	2	2	2	2	2	2	2	2	2	2	2	2	2	2	2	2	2	2	2	2	2	2	2	2	2	2	2	2	2
SEN0940	STM1075	STY1097	SPA1775	SEN0940	helD	DNA helicase IV	helD	helicase IV (75 kD helicase)	helD	helicase IV (75 kD helicase)	0	2	2	2	2	2	2	2	2	2	2	2	2	2	2	2	2	2	2	2	2	2	2	2	2	2	2	2	2	2	2	2	2	2	2	2	2	2	2
SEN0941	STM1076	STY1098	SPA1774	SEN0941	mgsA	methylglyoxal synthase	mgsA	methylglyoxal synthase	mgsA	methylglyoxal synthase	0	2	2	2	2	2	2	2	2	2	2	2	2	2	1	2	2	2	2	2	2	2	2	2	2	2	2	2	2	2	2	2	2	2	2	2	2	2	2
SEN0942	STM1077	STY1099	SPA1773	SEN0942	yccT	putative periplasmic protein		putative secreted protein	yccT	putative secreted protein	0	2	2	2	2	2	2	2	2	2	2	2	2	2	2	2	2	2	2	2	2	2	2	2	2	2	2	2	2	2	2	2	2	2	2	2	2	2	2
SEN0943	STM1078	STY1101	SPA1772	SEN0943		putative cytoplasmic protein		conserved hypothetical protein		conserved hypothetical protein	0	2	2	2	2	2	2	2	2	2	2	2	low	2	low	2	2	2	low	2	2	low	2	low	2	2	2	2	low	2	2	2	2	2	low	low	low	low	low
SEN0944	STM1079	STY1102	SPA1771	SEN0944	yccV	putative inner membrane protein		conserved hypothetical protein	yccV	conserved hypothetical protein	0	2	2	2	2	2	2	2	2	2	2	2	2	2	2	2	2	2	2	2	2	2	2	2	2	2	2	2	2	2	2	2	2	2	2	2	2	2	2
SEN0945	STM1080	STY1103	SPA1770	SEN0945	yccW	putative SAM-dependent methyltransferase		conserved hypothetical protein	yccW	conserved hypothetical protein	2	2	2	2	2	2	2	2	2	2	2	2	2	2	2	2	2	2	2	2	2	2	2	2	2	2	2	2	2	2	2	2	2	2	2	2	2	2	2
SEN0946	STM1081	STY1104	SPA1769	SEN0946		putative outer membrane protein					0	2	0	2	2	2	2	2	2	2	2	2	2	2	2	2	2	2	2	2	2	2	2	2	2	2	2	2	2	2	2	2	2	2	2	2	2	2	2
SEN0947	STM1082	STY1106	SPA1768	SEN0947		bacterial regulatory protein, AraC family		putative transcriptional regulator (pseudogene)		bacterial regulatory protein, AraC family	0	2	0	2	2	2	2	2	2	2	2	2	2	2	2	2	2	2	2	2	2	2	2	2	2	2	2	2	2	2	2	2	2	2	2	2	2	2	2
SEN0948	STM1083	STY1110	SPA1767	SEN0948	yccX	putative phosphohydrolase		putative acylphosphatase	yccX	putative acylphosphatase	0	2	2	2	2	2	2	2	2	2	2	2	2	2	2	2	2	2	2	2	2	2	2	2	2	2	2	2	2	2	2	2	2	2	2	2	2	2	2
SEN0949	STM1084	STY1111	SPA1766	SEN0949	yccK	putative sulfite reductase, gamma subunit		hypothetical protein in helD-serT intergenic region	yccK	hypothetical protein in helD-serT intergenic region	0	2	2	2	2	2	2	2	2	2	2	2	2	2	2	2	2	2	2	2	2	2	2	2	2	2	2	2	2	2	2	2	2	2	2	2	2	2	2
SEN0950	STM1085	STY1112	SPA1765	SEN0950	yccA	putative TEGT family carrier/transport protein		putative membrane protein	yccA	putative membrane protein	0	2	2	2	2	2	2	2	2	2	2	2	2	2	2	2	2	2	2	2	2	2	2	2	2	2	2	2	2	2	2	2	2	2	2	2	2	2	2
SEN0951	STM1087	STY1115	SPA1763	SEN0951	pipA	Pathogenicity island encoded protein: SPI3	pipA	conserved hypothetical protein	pipA	conserved hypothetical protein	0	0	2	2	2	2	2	2	2	2	2	1	2	2	2	2	2	2	2	2	2	2	2	2	2	2	2	2	2	2	2	2	2	2	2	2	2	2	2
SEN0952	STM1088	STY1117	SPA1762	SEN0952	pipB	Pathogenicity island encoded protein: SPI3	pipB	conserved hypothetical protein	pipB	conserved hypothetical protein	0	0	2	2	2	2	2	2	2	2	2	2	2	2	2	2	2	2	2	2	2	2	2	2	2	2	2	2	2	2	2	2	2	2	2	2	2	2	2
SEN0953	STM1089		SPA1761	SEN0953		putative inner membrane protein				putative inner membrane protein	0	0	2	2	2	2	2	2	2	2	2	2	1	2	2	2	2	2	2	2	2	2	2	2	2	2	2	2	2	2	2	2	2	2	2	2	2	2	2
SEN0954	STM1090	STY1120	SPA1760	SEN0954	pipC	Pathogenicity island encoded protein: homologous to ipgE of Shigella	sigE	cell invasion protein	sigE	cell invasion protein	0	0	2	2	2	2	2	2	2	2	2	low	2	2	low	2	low	2	2	2	2	low	2	2	2	2	low	2	low	2	2	2	2	2	low	low	low	low	low
SEN0955	STM1091	STY1121	SPA1759	SEN0955	sopB	Salmonella outer protein: homologous to ipgD of Shigella	sigD	cell invasion protein	sigD	cell invasion protein	0	2	2	2	2	2	2	2	2	2	2	2	2	2	2	2	2	2	2	2	2	2	2	2	2	2	2	2	2	2	2	2	2	2	2	2	2	2	2
SEN0956	STM1092	STY1124	SPA1758	SEN0956	orfX	putative cytoplasmic protein		conserved hypothetical protein	orfX	conserved hypothetical protein	0	2	2	2	2	2	2	2	2	2	2	2	2	0	2	2	2	2	2	2	2	2	2	2	2	2	2	2	low	2	2	2	2	0	2	2	2	2	2
SEN0957	STM1093	STY1125	SPA1757	SEN0957		putative cytoplasmic protein		hypothetical protein		hypothetical protein	0	2	0	2	2	2	2	2	2	2	low	low	low	0	2	2	low	2	low	2	2	low	2	low	2	2	low	2	low	2	2	2	2	0	low	low	low	low	low
SEN0958	STM1094	STY1126	SPA1756	SEN0958	pipD	Pathogenicity island encoded protein: SPI3	pipD	putative secreted peptidase	pipD	putative secreted peptidase pseudogene	0	2	2	2	2	2	2	2	2	2	2	2	2	2	2	2	2	2	2	2	2	2	2	2	2	2	2	2	2	2	2	2	2	2	2	2	2	2	2
SEN0959	STM1095	STY1127	SPA1755	SEN0959	copS	Copper resistance; histidine kinase	copS	histidine kinase	copS	histidine kinase	0	2	2	2	2	2	2	2	2	2	2	2	2	2	2	2	2	2	2	2	2	2	2	2	2	2	2	2	2	2	2	2	2	2	2	2	2	2	2
SEN0960	STM1096	STY1128	SPA1754	SEN0960	copR	Copper resistance; transcriptional regulatory protein	copR	response regulator	copR	response regulator	0	2	2	2	2	2	2	2	2	2	2	2	2	2	2	2	2	2	2	2	2	2	2	2	2	2	2	2	2	2	2	2	2	2	2	2	2	2	2
SEN0961	STM1097	STY1129	SPA1753	SEN0961		putative periplasmic or exported protein		putative exported protein		putative exported protein	0	2	2	2	2	2	2	2	2	2	2	2	2	2	2	2	2	2	2	2	2	2	2	2	2	2	2	2	2	2	2	2	2	2	2	2	2	2	2
SEN0962	STM1098	STY1130	SPA1752	SEN0962	hpaC	4-hydroxyphenylacetate catabolism	hpaC	4-hydroxyphenylacetate 3-monooxygenase coupling protein	hpaC	4-hydroxyphenylacetate 3-monooxygenase coupling protein	0	2	2	2	2	2	2	2	2	2	2	2	2	2	2	2	2	2	2	2	2	2	2	2	2	2	2	2	2	2	2	2	2	2	2	2	2	2	2
SEN0963	STM1099	STY1131	SPA1751	SEN0963	hpaB	4-hydroxyphenylacetate catabolism	hpaB	4-hydroxyphenylacetate 3-monooxygenase	hpaB	4-hydroxyphenylacetate 3-monooxygenase	0	2	2	2	2	2	2	2	2	2	2	2	2	2	2	2	2	2	2	2	2	2	2	2	2	2	2	2	2	2	2	2	2	2	2	2	2	2	2
SEN0964	STM1100	STY1132	SPA1750	SEN0964	hpaR	4-hydroxyphenylacetate catabolism	hpcR	homoprotocatechuate degradative operon repressor	hpcR	homoprotocatechuate degradative operon repressor	0	2	2	2	2	2	2	2	2	2	2	2	2	2	2	2	2	2	2	2	2	2	2	2	2	2	2	2	2	2	2	2	2	2	2	2	2	2	2
SEN0965	STM1101	STY1134	SPA1749	SEN0965	hpaG	4-hydroxyphenylacetate catabolism	hpaG	4-hydroxyphenylacetate degradation bifunctional isomerase/decarboxylase [includes: 2-hydroxyhepta-2,4-diene-1,7-dioate isomerase	hpaG	4-hydroxyphenylacetate degradation bifunctional isomerase/decarboxylase [includes: 2-hydroxyhepta-2,4-diene-1,7-dioate isomerase pseudogene	0	2	2	2	2	2	2	2	2	2	2	2	2	2	2	2	2	2	2	2	2	2	2	2	2	2	2	2	2	2	2	2	2	2	2	2	2	2	2
SEN0966	STM1102	STY1136	SPA1748	SEN0966	hpaE	4-hydroxyphenylacetate catabolism	hpcC		hpaE	4-hydroxyphenylacetate catabolism	0	2	2	2	2	2	2	2	2	2	2	2	2	2	2	2	2	2	2	2	2	2	2	2	2	2	2	2	2	2	2	2	2	2	2	2	2	2	2
SEN0967	STM1103	STY1137	SPA1747	SEN0967	hpaD	4-hydroxyphenylacetate catabolism	hpcB	3,4-dihydroxyphenylacetate 2,3-dioxygenase	hpcB	3,4-dihydroxyphenylacetate 2,3-dioxygenase	0	2	2	2	2	2	2	2	2	2	2	2	2	2	2	2	2	2	2	2	2	2	2	2	2	2	2	2	2	2	2	2	2	2	2	2	2	2	2
SEN0968	STM1104	STY1138	SPA1746	SEN0968	hpaF	4-hydroxyphenylacetate catabolism	hpcD	5-carboxymethyl-2-hydroxymuconate delta-isomerase	hpcD	5-carboxymethyl-2-hydroxymuconate delta-isomerase	0	2	2	2	2	2	2	2	2	2	2	2	2	2	2	2	2	2	2	2	2	2	2	2	2	2	2	2	2	2	2	2	2	2	2	2	2	2	2
SEN0969	STM1105	STY1139	SPA1745	SEN0969	hpaH	4-hydroxyphenylacetate catabolism	hpcG	2-oxo-hepta-3-ene-1,7-dioic acid hydratase	hpcG	2-oxo-hepta-3-ene-1,7-dioic acid hydratase	0	2	2	2	2	2	2	2	2	2	2	2	2	2	2	2	2	2	2	2	2	2	2	2	2	2	2	2	2	2	2	2	2	2	2	2	2	2	2
SEN0970	STM1106	STY1140	SPA1744	SEN0970	hpaI	4-hydroxyphenylacetate catabolism	hpcH	2,4-dihydroxyhept-2-ene-1,7-dioic acid aldolase	hpcH	2,4-dihydroxyhept-2-ene-1,7-dioic acid aldolase	0	2	2	2	2	2	2	2	2	2	2	2	2	2	2	2	2	2	2	2	2	2	2	2	2	2	2	2	2	2	2	2	2	2	2	2	2	2	2
SEN0971	STM1107	STY1141	SPA1743	SEN0971	hpaX	4-hydroxyphenylacetate catabolism	hpaX	putative 4-hydroxyphenylacetate permease	hpaX	putative 4-hydroxyphenylacetate permease	0	2	2	2	2	2	2	2	2	2	2	2	2	2	2	2	2	2	2	2	2	2	2	2	2	2	2	2	2	2	2	2	2	2	2	2	2	2	2
SEN0972	STM1108	STY1142	SPA1742	SEN0972	hpaA	4-hydroxyphenylacetate catabolism	hpaA	4-hydroxyphenylacetate 3-monooxygenase operon regulatory protein	hpaA	4-hydroxyphenylacetate 3-monooxygenase operon regulatory protein	0	2	2	2	2	2	2	2	2	2	2	2	2	2	2	2	2	2	2	2	2	2	2	2	2	2	2	2	2	2	2	2	2	2	2	2	2	2	2
SEN0973	STM1109	STY1143	SPA1741	SEN0973		putative periplasmic protein		hypothetical protein		hypothetical protein	0	2	2	2	2	2	2	2	2	2	2	2	2	2	2	2	2	2	2	2	2	2	2	2	2	2	2	2	2	2	2	2	2	2	2	2	2	2	2
SEN0974	STM1110		SPA1740	SEN0974		putative cytoplasmic protein				putative cytoplasmic protein	0	2	2	2	2	2	2	2	2	2	2	2	2	2	2	2	2	2	2	2	2	2	2	2	2	2	2	2	2	2	2	2	2	2	2	2	2	2	2
SEN0975	STM1111	STY1147	SPA1739	SEN0975	yccD	putative cytoplasmic protein	yccD	conserved hypothetical protein	yccD	conserved hypothetical protein	0	0	2	2	2	2	2	2	2	2	2	2	2	2	2	2	2	2	2	2	2	2	2	2	2	2	2	2	2	2	2	2	2	2	2	2	2	2	2
SEN0976	STM1112	STY1148	SPA1738	SEN0976	cbpA	curved DNA-binding protein	cbpA	curved DNA-binding protein	cbpA	curved DNA-binding protein	2	2	2	2	2	2	2	2	2	2	2	2	2	2	2	2	2	2	2	2	2	2	2	2	2	2	2	2	2	2	2	2	2	2	2	2	2	2	2
SEN0977	STM1113	STY1149	SPA1737	SEN0977	scsA	Suppression of copper sensitivity: putative copper binding protein	scsA	membrane protein, suppressor for copper-sensitivity A	scsA	membrane protein, suppressor for copper-sensitivity A	0	2	2	2	2	2	2	2	2	2	2	2	2	2	2	2	2	2	2	2	2	2	2	2	2	2	2	2	2	2	2	2	2	2	2	2	2	2	2
SEN0978	STM1114	STY1150	SPA1736	SEN0978	scsB	Suppression of copper sensitivity: lipoprotein modification in lgt mutants of E. coli	scsB	membrane protein, suppressor for copper-sensitivity B precursor	scsB	membrane protein, suppressor for copper-sensitivity B precursor pseudogene	0	2	2	2	2	2	2	2	2	2	2	2	2	2	2	2	2	2	2	2	2	2	2	2	2	2	2	2	2	2	2	2	2	2	2	2	2	2	2
SEN0979	STM1115	STY1151	SPA1735	SEN0979	scsC	Suppression of copper sensitivity: lipoprotein modification in lgt mutants of E. coli	scsC	secreted protein, suppressor for copper-sensitivity C precursor	scsC	secreted protein, suppressor for copper-sensitivity C precursor	0	2	2	2	2	2	2	2	2	2	2	2	2	2	2	2	2	2	2	2	2	2	2	2	2	2	2	2	2	2	2	2	2	2	2	2	2	2	2
SEN0980	STM1116	STY1152	SPA1734	SEN0980	scsD	Suppression of copper sensitivity: lipoprotein modification in lgt mutants of E. coli	scsD	secreted protein, suppressor for copper-sensitivity D	scsD	secreted protein, suppressor for copper-sensitivity D	0	2	2	2	2	2	2	2	2	2	2	2	2	2	2	2	2	2	2	2	2	2	2	2	2	2	2	2	2	2	2	2	2	2	2	2	2	2	2
SEN0981	STM1117	STY1153	SPA1733	SEN0981	agp	glucose-1-phosphatase	agp	glucose-1-phosphatase precursor (G1Pase), secreted	agp	glucose-1-phosphatase precursor (G1Pase), secreted	0	2	2	2	2	2	2	2	2	2	2	2	2	2	2	2	2	2	2	2	2	2	2	2	2	2	2	2	2	2	2	2	2	2	2	2	2	2	2
SEN0982	STM1118	STY1154	SPA1732	SEN0982	yccJ	putative cytoplasmic protein		conserved hypothetical protein	yccJ	conserved hypothetical protein	0	2	2	2	2	2	2	2	2	2	2	low	low	2	2	2	low	2	2	2	2	2	2	2	2	2	2	2	2	2	2	2	2	2	low	low	low	low	low
SEN0983	STM1119	STY1155	SPA1731	SEN0983	wraB	trp-repressor binding protein	wrbA	trp repressor binding protein	wrbA	trp repressor binding protein	0	2	2	2	2	2	2	2	2	2	2	2	2	2	2	2	2	2	2	2	2	2	2	2	2	2	2	2	2	2	2	2	2	2	2	2	2	2	2
STM1120	STM1120				ycdF	pseudogene; in-frame stops following codons 5 and 21					2	2	2	2	2	2	2	2	2	2	low	low	low	2	low	2	low	2	low	2	2	low	2	low	2	2	low	2	2	2	2	2	2	2	2	2	2	low	2
SEN0984	STM1121	STY1156	SPA1730	SEN0984	ymdF	putative cytoplasmic protein		conserved hypothetical protein	ymdF	conserved hypothetical protein	2	2	2	2	2	2	2	2	2	2	low	low	2	2	2	2	low	2	2	2	2	low	2	2	2	2	low	2	low	2	2	2	2	2	low	low	low	low	low
SEN0985	STM1122	STY1157	SPA1729	SEN0985	ycdC	putative transcriptional repressor (TetR/AcrR family)		putative transcriptional regulator	ycdC	putative transcriptional regulator	0	2	2	2	2	2	2	2	2	2	2	2	2	2	2	2	2	2	2	2	2	2	2	2	2	2	2	2	2	2	2	2	2	2	2	2	2	2	2
SEN0986	STM1123	STY1158	SPA1728	SEN0986		putative periplasmic protein		putative secreted protein		putative secreted protein	0	2	2	2	2	2	2	2	2	2	2	2	2	2	2	2	2	2	2	2	2	2	2	2	2	2	2	2	2	2	2	2	2	2	2	2	2	2	2
SEN0987	STM1125	STY1160	SPA1726	SEN0987	putP	SSS family, major sodium/proline symporter	putP	sodium/proline symporter (proline permease)	putP	sodium/proline symporter (proline permease)	2	2	2	2	2	2	2	2	2	2	2	2	2	2	2	2	2	2	2	2	2	2	2	2	2	2	2	2	2	2	2	2	2	2	2	2	2	2	2
SEN0988	STM1127	STY1163	SPA1724	SEN0988		putative transcriptional regulator		putative transcriptional regulator		putative transcriptional regulator	0	0	2	2	2	2	2	2	2	2	2	2	2	2	2	2	2	2	2	2	2	2	2	2	2	2	2	2	2	2	2	2	2	2	2	2	2	2	2
SEN0989	STM1128	STY1164	SPA1723	SEN0989		putative sodium/glucose cotransporter		putative membrane transporter		putative sodium/glucose cotransporter	0	0	2	2	2	2	2	2	2	2	2	2	2	2	2	2	2	2	2	2	2	2	2	2	2	2	2	2	2	2	2	2	2	2	2	2	2	2	2
SEN0990	STM1129	STY1166	SPA1722	SEN0990		putative inner membrane protein		conserved hypothetical protein		conserved hypothetical protein	0	0	2	2	2	2	2	2	2	2	2	2	2	2	2	2	2	2	2	2	2	2	2	2	2	2	2	2	2	2	2	2	2	2	2	2	2	2	2
SEN0991	STM1130	STY1167	SPA1721	SEN0991		putative inner membrane protein		conserved hypothetical protein			0	0	2	2	2	2	2	2	2	2	2	2	2	2	2	2	2	2	2	2	2	2	2	2	2	2	2	2	2	2	2	2	2	2	2	2	2	2	2
SEN0992	STM1131	STY1168	SPA1720	SEN0992		putative outer membrane protein		putative secreted protein		putative secreted protein	0	0	2	2	2	2	2	2	2	2	2	2	2	2	2	2	2	2	2	2	2	2	2	2	2	2	2	2	2	2	2	2	2	2	2	2	2	2	2
SEN0993	STM1132	STY1169	SPA1719	SEN0993		putative sugar transort protein		putative transporter		putative transporter	0	0	2	2	2	2	2	2	2	2	2	2	2	2	2	2	2	2	2	2	2	2	2	2	2	2	2	2	2	2	2	2	2	2	2	2	2	2	2
SEN0994	STM1133	STY1170	SPA1718	SEN0994		putative dehydrogenases and related proteins		putative oxidoreductase	yjhC	putative oxidoreductase	0	0	2	2	2	2	2	2	2	2	2	2	2	2	2	2	2	2	2	2	2	2	2	2	2	2	2	2	2	2	2	2	2	2	2	2	2	2	2
SEN1913	STM1135	STY1172	SPA1716	SEN1913	ycdW	paral putative oxidoreductase		putative 2-hydroxyacid dehydrogenase in phoh-csgg intergenic region	ycdW	putative 2-hydroxyacid dehydrogenase in phoh-csgg intergenic region	0	2	2	2	2	2	2	2	2	2	2	2	2	2	2	2	2	2	2	2	2	2	2	2	2	2	2	2	2	2	2	2	2	2	2	2	2	2	2
SEN1912	STM1136	STY1173	SPA1715	SEN1912	ycdX	putative Histidinol phosphatase and related hydrolases of the PHP family		conserved hypothetical protein	ycdX	conserved hypothetical protein	0	2	2	2	2	2	2	2	2	2	2	2	2	2	2	2	2	2	2	2	2	2	2	2	2	2	2	2	2	2	2	2	2	2	2	2	2	2	2
SEN1911	STM1137	STY1174	SPA1714	SEN1911	ycdY	paral putative oxidoreductase component		conserved hypothetical protein	ycdY	conserved hypothetical protein	0	2	2	2	2	2	2	2	2	2	2	2	2	2	2	2	2	2	2	2	2	2	2	2	2	2	2	2	2	2	2	2	2	2	2	2	2	2	2
SEN1910	STM1138	STY1175	SPA1713	SEN1910	ycdZ	putative inner membrane protein		putative membrane protein	ycdZ	putative membrane protein	0	2	2	2	2	2	2	2	2	2	2	2	2	2	2	2	2	2	2	2	2	2	2	2	2	2	2	2	2	2	2	2	2	2	2	2	2	2	2
SEN1909	STM1139	STY1176	SPA1712	SEN1909	csgG	putative transcriptional regulator in curly assembly/transport, 2nd curli operon	csgG	assembly/transport component in curli production	csgG	assembly/transport component in curli production	0	2	2	2	2	2	2	2	2	2	2	2	2	2	2	2	2	2	2	2	2	2	2	2	2	2	2	2	2	2	2	2	2	2	2	2	2	2	2
SEN1908	STM1140	STY1177	SPA1711	SEN1908	csgF	curli production assembly/transport component, 2nd curli operon	csgF	assembly/transport component in curli production	csgF	assembly/transport component in curli production pseudogene	0	2	2	2	2	2	2	2	2	2	2	2	2	2	2	2	2	2	2	2	2	2	2	2	2	2	2	2	2	2	2	2	2	2	2	2	2	2	2
SEN1907	STM1141	STY1178	SPA1710	SEN1907	csgE	curli production assembly/transport component, 2nd curli operon	csgE	assembly/transport component in curli production	csgE	assembly/transport component in curli production	0	2	0	2	2	2	2	2	2	2	2	2	2	2	2	2	2	2	2	2	2	2	2	2	2	2	2	2	2	2	2	2	2	2	2	2	2	2	2
SEN1906	STM1142	STY1179	SPA1709	SEN1906	csgD	putative transcriptional regulator (LuxR/UhpA family)	csgD	putative regulatory protein	csgD	putative regulatory protein	2	2	2	2	2	2	2	2	2	2	2	2	2	2	2	2	2	2	2	2	2	2	2	2	2	2	2	2	2	2	2	2	2	2	2	2	2	2	2
SEN1905	STM1143	STY1180	SPA1708	SEN1905	csgB	minor curlin subunit precursor, nucleator for assembly of adhesive surface organelles	csgB	nucleation component of curlin monomers	csgB	nucleation component of curlin monomers	2	2	2	2	2	2	2	2	2	2	2	2	2	2	2	2	2	2	2	2	2	2	2	2	2	2	2	2	2	2	2	2	2	2	2	2	2	1	2
SEN1904	STM1144	STY1181	SPA1707	SEN1904	csgA	curlin major subunit, coiled surface structures; cryptic	csgA	major curlin subunit precursor	csgA	major curlin subunit precursor	0	2	2	2	2	2	2	2	2	2	2	2	2	2	2	2	2	2	2	2	2	2	2	2	2	2	2	2	2	2	2	2	2	2	2	2	2	2	2
SEN1903	STM1145	STY1182	SPA1706	SEN1903	csgC	putative curli production protein		conserved hypothetical protein	csgC	conserved hypothetical protein	0	2	2	2	2	2	2	2	2	2	2	2	2	2	2	2	2	2	2	2	2	low	2	2	2	2	2	2	2	2	2	2	2	2	2	2	low	2	2
SEN1902	STM1146	STY1183	SPA1705	SEN1902	ymdA	putative periplasmic protein		conserved hypothetical protein	ymdA	conserved hypothetical protein	0	0	2	2	2	2	2	2	2	2	2	2	2	2	2	2	2	2	2	2	2	2	2	2	2	2	2	2	2	2	2	2	2	2	2	2	2	2	2
SEN1901	STM1147	STY1184	SPA1704	SEN1901		putative ACR related to the C-terminal domain of histone macroH2A1		conserved hypothetical protein		conserved hypothetical protein	2	2	2	2	2	2	2	2	2	2	2	2	2	2	2	2	2	2	2	2	2	2	2	2	2	2	2	2	2	2	2	2	2	2	2	2	2	2	2
SEN1900	STM1148.S	STY1185	SPA1703	SEN1900	ymdC	putative phospholipase		conserved hypothetical protein	ymdC	conserved hypothetical protein	2	2	2	2	2	2	2	2	2	2	2	2	2	2	1	2	2	2	2	2	2	2	2	2	2	2	2	2	2	2	2	2	2	2	2	2	2	2	2
SEN1899	STM1149	STY1186	SPA1702	SEN1899	mdoC	membrane protein required for succinyl substitution of glucan backbone of OPG (osmoregulated periplasmic glucan)		glucans biosynthesis protein	mdoC	glucans biosynthesis protein	0	2	2	2	2	2	2	2	2	2	2	2	2	2	2	2	2	2	2	2	2	2	2	2	2	2	2	2	2	2	2	2	2	2	2	2	2	2	2
SEN1898	STM1150	STY1187	SPA1701	SEN1898	mdoG	periplasmic glucans biosynthesis protein	mdoG	periplasmic glucans biosynthesis protein MdoG precursor	mdoG	periplasmic glucans biosynthesis protein MdoG precursor	2	2	2	2	2	2	2	2	2	2	2	2	2	2	2	2	2	2	2	2	2	2	2	2	2	2	2	2	2	2	2	2	2	2	2	2	2	2	2
SEN1897	STM1151	STY1188	SPA1700	SEN1897	mdoH	membrane glycosyltransferase; synthesis of membrane-derived oligosaccharide (MDO)/synthesis of OPGs (osmoregulated periplasmic glucans)	mdoH	periplasmic glucans biosynthesis protein MdoH	mdoH	periplasmic glucans biosynthesis protein MdoH	2	2	2	2	2	2	2	2	2	2	2	2	2	2	2	2	2	2	2	2	2	2	2	2	2	2	2	2	2	2	2	2	2	2	2	2	2	2	2
SEN1896	STM1152	STY1189	SPA1699	SEN1896	yceK	putative outer membrane lipoprotein		putative lipoprotein	yceK	putative lipoprotein	0	2	2	2	2	2	2	2	2	2	2	2	2	2	2	2	2	2	2	2	2	2	2	2	2	2	2	2	2	2	2	2	2	2	2	2	2	2	2
SEN1895	STM1153	STY1190	SPA1698	SEN1895	msyB	acidic protein suppresses mutants lacking function of protein export	msyB	acidic protein MsyB; multicopy suppressor of SecY	msyB	acidic protein MsyB; multicopy suppressor of SecY	0	2	2	2	2	2	2	2	2	2	2	2	2	2	2	2	2	2	2	2	2	2	2	2	2	2	2	2	2	2	2	2	2	2	2	2	2	2	2
SEN1894	STM1154	STY1191	SPA1697	SEN1894	yceE	putative MFS family transport protein	yceE	putative membrane transport protein	yceE	putative membrane transport protein	0	2	2	2	2	2	2	2	2	2	2	2	2	2	2	2	2	2	2	2	2	2	2	2	2	2	2	2	2	2	2	2	2	2	2	2	2	2	2
SEN1893	STM1155	STY1192	SPA1696	SEN1893	htrB	lauroyl/myristoyl acyltransferase involved in lipid A biosynthesis	htrB	lipid A biosynthesis lauroyl acyltransferase (EC 2.3.1.-) (heat shock protein)	htrB	lipid A biosynthesis lauroyl acyltransferase (EC 2.3.1.-) (heat shock protein)	0	2	2	2	2	2	2	2	2	2	2	2	2	2	2	2	2	2	2	2	2	2	2	2	2	2	2	2	2	2	2	2	2	2	2	2	2	2	2
SEN1892	STM1156	STY1193	SPA1695	SEN1892	yceA	putative enzyme related to sulfurtransferases		conserved hypothetical protein	yceA	conserved hypothetical protein	2	2	2	2	2	2	2	2	2	2	2	2	2	2	2	2	2	2	2	2	2	2	2	2	2	2	2	2	2	2	2	2	2	2	2	2	2	2	2
SEN1891	STM1157	STY1194	SPA1694	SEN1891	yceI	putative secreted protein		putative exported protein	yceI	putative exported protein	2	2	2	2	2	2	2	2	2	2	2	2	2	2	2	2	2	2	2	2	2	2	2	2	2	2	2	2	2	2	2	2	2	2	2	2	2	2	2
SEN1890	STM1158	STY1195	SPA1693	SEN1890		putative inner membrane protein	yceJ		yceJ	putative cytochrome	2	2	2	2	2	2	2	2	2	2	2	2	2	2	2	2	2	2	2	2	2	2	2	2	2	2	2	2	2	2	2	2	2	2	2	2	2	2	2
SEN1889	STM1159	STY1197	SPA1692	SEN1889	yceO	putative inner membrane protein		conserved hypothetical protein	yceO	conserved hypothetical protein	0	0	2	2	2	2	2	2	2	2	low	low	low	2	low	2	low	2	low	2	2	low	2	low	2	2	low	2	low	2	2	2	2	2	low	low	low	low	low
SEN1888	STM1160	STY1198	SPA1691	SEN1888	solA	putative sarcosine oxidase	solA	putative sarcosine oxidase	solA	putative sarcosine oxidase	0	2	2	2	2	2	2	2	2	2	2	2	2	2	2	2	2	2	2	2	2	2	2	2	2	2	2	2	2	2	2	2	2	2	2	2	2	2	2
SEN1887	STM1161.S	STY1199	SPA1690	SEN1887	yceP	putative cytoplasmic protein		conserved hypothetical protein	yceP	conserved hypothetical protein	0	2	2	2	2	2	2	2	2	2	2	2	2	2	2	2	2	2	2	2	2	2	2	2	2	2	2	2	2	2	2	2	2	2	2	2	2	1	2
SEN1886	STM1162	STY1200	SPA1689	SEN1886	dinI	DNA damage-inducible protein I, inhibits UmuD processing	dinI	damage-inducible protein	dinI	damage-inducible protein	0	2	2	2	2	2	2	2	2	2	2	2	2	2	2	2	2	2	2	2	2	2	2	2	2	2	2	2	2	2	2	2	2	2	2	2	2	2	2
SEN1885	STM1163	STY1201	SPA1688	SEN1885	pyrC	dihydro-orotase	pyrC	dihydroorotase	pyrC	dihydroorotase	0	2	2	2	2	2	2	2	2	2	2	2	2	2	2	2	2	2	2	2	2	2	2	2	2	2	2	2	2	2	2	2	2	2	2	2	2	2	2
SEN1884	STM1164	STY1202	SPA1687	SEN1884	yceB	putative outer membrane lipoprotein	yceB	conserved hypothetical protein	yceB	conserved hypothetical protein	0	2	2	2	2	2	2	2	2	2	2	2	2	2	2	2	2	2	2	2	2	2	2	2	2	2	2	2	2	2	2	2	2	2	2	2	2	2	2
SEN1883	STM1165	STY1203	SPA1686	SEN1883	grxB	glutaredoxin 2	grxB	glutaredoxin 2	grxB	glutaredoxin 2	0	2	2	2	2	2	2	2	2	2	2	2	2	2	2	2	2	2	2	2	2	2	2	2	2	2	2	2	2	2	2	2	2	2	2	2	2	2	2
SEN1882	STM1166	STY1204	SPA1685	SEN1882	yceL	putative MFS superfamily transport protein		putative membrane transporter	yceL	putative membrane transporter	2	2	2	2	2	2	2	2	2	2	2	2	2	2	2	2	2	2	2	2	2	2	2	2	2	2	2	2	2	2	2	2	2	2	2	2	2	2	2
SEN1880	STM1168	STY1206	SPA1683	SEN1880	yceH	putative cytoplasmic protein		conserved hypothetical protein	yceH	conserved hypothetical protein	0	2	2	2	2	2	2	2	2	2	2	2	2	2	2	2	2	2	2	2	2	2	2	2	2	2	2	2	2	2	2	2	2	2	2	2	2	2	2
SEN1879	STM1169	STY1207	SPA1682	SEN1879	mviM	putative virulence factor	mviM	putative virulence factor MviM	mviM	putative virulence factor MviM	0	2	2	2	2	2	2	2	2	2	2	2	2	2	2	2	2	2	2	2	2	2	2	2	2	2	2	2	2	2	2	2	2	2	2	2	2	2	2
SEN1878	STM1170	STY1209	SPA1681	SEN1878	mviN	putative virulence factor	mviN	virulence factor MviN	mviN	virulence factor MviN	0	2	2	2	2	2	2	2	2	2	2	2	2	2	2	2	2	2	2	2	2	2	2	2	2	2	2	2	2	2	2	2	2	2	2	2	2	2	2
SEN1877	STM1171	STY1210	SPA1680	SEN1877	flgN	flagellar biosynthesis: belived to be export chaperone for FlgK and FlgL	flgN	flagella synthesis protein FlgN	flgN	flagella synthesis protein FlgN	0	2	2	2	2	2	2	2	2	2	2	2	2	2	2	2	2	2	2	2	2	2	2	2	2	2	2	2	2	2	2	2	2	2	2	2	2	2	2
SEN1876	STM1172	STY1211	SPA1679	SEN1876	flgM	anti-FliA (anti-sigma) factor; also known as RflB protein	flgM	negative regulator of flagellin synthesis (anti-sigma factor)	flgM	negative regulator of flagellin synthesis (anti-sigma factor)	0	2	2	2	2	2	2	2	2	2	2	low	low	2	2	2	low	2	low	2	2	low	2	2	2	2	2	2	2	2	2	2	2	2	low	low	low	low	low
SEN1875	STM1173	STY1212	SPA1678	SEN1875	flgA	flagellar biosynthesis; assembly of basal-body periplasmic P ring	flgA	flagellar basal body P-ring protein FlgA precursor	flgA	flagellar basal body P-ring protein FlgA precursor	0	2	2	2	2	2	2	2	2	2	2	2	2	2	2	2	2	2	2	2	2	2	2	2	2	2	2	2	2	2	2	2	2	2	2	2	2	2	2
SEN1874	STM1174	STY1213	SPA1677	SEN1874	flgB	flagellar biosynthesis, cell-proximal portion of basal-body rod	flgB	putative flagellar basal-body rod protein FlgB (proximal rod protein)	flgB	putative flagellar basal-body rod protein FlgB (proximal rod protein)	0	2	2	2	2	2	2	2	2	2	2	2	2	2	2	2	2	2	2	2	2	2	2	2	2	2	2	2	2	2	2	2	2	2	2	2	2	2	2
SEN1873	STM1175	STY1214	SPA1676	SEN1873	flgC	flagellar biosynthesis, cell-proximal portion of basal-body rod	flgC	putative flagellar basal-body rod protein FlgC (proximal rod protein)	flgC	putative flagellar basal-body rod protein FlgC (proximal rod protein)	0	2	2	2	2	2	2	2	2	2	2	2	2	2	2	2	2	2	2	2	2	2	2	2	2	2	2	2	2	2	2	2	2	2	2	2	2	2	2
SEN1872	STM1176	STY1215	SPA1675	SEN1872	flgD	flagellar biosynthesis, initiation of hook assembly	flgD	flagellar hook formation protein FlgD	flgD	flagellar hook formation protein FlgD	0	2	2	2	2	2	2	2	2	2	2	2	2	2	2	2	2	2	2	2	2	2	2	2	2	2	2	2	2	2	2	2	2	2	2	2	2	2	2
SEN1871	STM1177	STY1216	SPA1674	SEN1871	flgE	flagellar biosynthesis, hook protein	flgE	flagellar hook protein FlgE	flgE	flagellar hook protein FlgE	0	2	2	2	2	2	2	2	2	2	2	2	2	2	2	2	2	2	2	2	2	2	2	2	2	2	2	2	2	2	2	2	2	2	2	2	2	2	2
SEN1870	STM1178	STY1217	SPA1673	SEN1870	flgF	flagellar biosynthesis, cell-proximal portion of basal-body rod	flgF	putative flagellar basal-body rod protein FlgF (proximal rod protein)	flgF	putative flagellar basal-body rod protein FlgF (proximal rod protein)	0	2	2	2	2	2	2	2	2	2	2	2	2	2	2	2	2	2	2	2	2	2	2	2	2	2	2	2	2	2	2	2	2	2	2	2	2	2	2
SEN1869	STM1179	STY1218	SPA1672	SEN1869	flgG	flagellar biosynthesis, cell-distal portion of basal-body rod	flgG	flagellar basal-body rod protein FlgG (distal rod protein)	flgG	flagellar basal-body rod protein FlgG (distal rod protein)	2	2	2	2	2	2	2	2	2	2	2	2	2	2	2	2	2	2	2	2	2	2	2	2	2	2	2	2	2	2	2	2	2	2	2	2	2	2	2
SEN1868	STM1180	STY1219	SPA1671	SEN1868	flgH	flagellar biosynthesis, basal-body outer-membrane L (lipopolysaccharide layer) ring protein	flgH	flagellar L-ring protein precursor	flgH	flagellar L-ring protein precursor	0	2	2	2	2	2	2	2	2	2	2	2	2	2	2	2	2	2	2	2	2	2	2	2	2	2	2	2	2	2	2	2	2	2	2	2	2	2	2
SEN1867	STM1181	STY1220	SPA1670	SEN1867	flgI	putative flagella basal body protein	flgI	flagellar P-ring protein precursor	flgI	flagellar P-ring protein precursor	0	2	2	2	2	2	2	2	2	2	2	2	2	2	2	2	2	2	2	2	2	2	2	2	2	2	2	2	2	2	2	2	2	2	2	2	2	2	2
SEN1866	STM1182	STY1221	SPA1669	SEN1866	flgJ	flagellar biosynthesis	flgJ	flagellar protein FlgJ	flgJ	flagellar protein FlgJ	0	2	2	2	2	2	2	2	2	2	2	2	2	2	2	2	2	2	2	2	2	2	2	2	2	2	2	2	2	2	2	2	2	2	2	2	2	2	2
SEN1865	STM1183	STY1222	SPA1668	SEN1865	flgK	flagellar biosynthesis, hook-filament junction protein 1	flgK	flagellar hook-associated protein 1	flgK	flagellar hook-associated protein 1	0	2	2	2	2	2	2	2	2	2	2	2	2	2	2	2	2	2	2	2	2	2	2	2	2	2	2	2	2	2	2	2	2	2	2	2	2	2	2
SEN1864	STM1184	STY1223	SPA1667	SEN1864	flgL	flagellar biosynthesis; hook-filament junction protein	flgL	flagellar hook-associated protein 3	flgL	flagellar hook-associated protein 3	0	2	2	2	2	2	2	2	2	2	2	2	2	2	2	2	2	2	2	2	2	2	2	2	2	2	low	2	2	2	2	2	2	2	2	2	2	2	2
SEN1863	STM1185	STY1226	SPA1666	SEN1863	rne	RNase E	rne	ribonuclease E	rne	ribonuclease E	2	2	2	2	2	2	2	2	2	2	2	2	2	2	2	2	2	2	2	2	2	2	2	2	2	2	2	2	2	2	2	2	2	2	2	2	2	2	2
SEN1862	STM1187	STY1227	SPA1664	SEN1862	rluC	23S rRNA pseudouridylate synthase	rluC	ribosomal large subunit pseudouridine synthase C (EC 4.2.1.70)	rluC	ribosomal large subunit pseudouridine synthase C (EC 4.2.1.70)	0	2	2	2	2	2	2	2	2	2	2	2	2	2	2	2	2	2	2	2	2	2	2	2	2	2	2	2	2	2	2	2	2	2	2	2	2	2	2
SEN1861	STM1188			SEN1861		putative inner membrane lipoprotein					0	0	0	0	0	2	2	0	0	2	2	0	2	2	2	2	2	2	2	2	2	2	2	2	0	0	0	2	2	2	2	2	2	2	2	2	2	2	2
SEN1860	STM1189	STY1228	SPA1663	SEN1860	yceF	putative inhibitor of septum formation		conserved hypothetical protein	yceF	conserved hypothetical protein	0	2	2	2	2	2	2	2	2	2	2	2	2	2	2	2	2	2	2	2	2	2	2	2	2	2	2	2	2	2	2	2	2	2	2	2	2	2	2
SEN1859	STM1190	STY1229	SPA1661	SEN1859	yceD	putative metal-binding		conserved hypothetical protein	yceD	conserved hypothetical protein	2	2	2	2	2	2	2	2	2	2	2	2	2	2	2	2	2	2	2	2	2	2	2	2	2	2	2	2	2	2	2	2	2	2	2	2	2	2	2
SEN1858	STM1191	STY1230	SPA1660	SEN1858	rpmF	50S ribosomal subunit protein L32	rpmF	50S ribosomal protein L32	rpmF	50S ribosomal protein L32	2	2	2	2	2	2	2	2	2	2	2	2	2	2	2	2	2	2	2	2	2	2	2	2	2	2	2	2	2	2	2	2	2	2	2	2	2	1	2
SEN1857	STM1192	STY1231	SPA1659	SEN1857	plsX	putative fatty acid/phospholipid synthesis protein	plsX	fatty acid/phospholipid synthesis protein PlsX	plsX	fatty acid/phospholipid synthesis protein PlsX	2	2	2	2	2	2	2	2	2	2	2	2	2	2	2	2	2	2	2	2	2	2	2	2	2	2	2	2	2	2	2	2	2	2	2	2	2	2	2
SEN1856	STM1193	STY1232	SPA1658	SEN1856	fabH	3-oxoacyl-[acyl-carrier-protein] synthase III; acetylCoA ACP transacylase	fabH	3-oxoacyl-[acyl-carrier-protein] synthase III	fabH	3-oxoacyl-[acyl-carrier-protein] synthase III	2	2	2	2	2	2	2	2	2	2	2	2	2	2	2	2	2	2	2	2	2	2	2	2	2	2	2	2	2	2	2	2	2	2	2	2	2	2	2
SEN1854	STM1195	STY1234	SPA1656	SEN1854	fabG	3-oxoacyl-[acyl-carrier-protein] reductase	fabG	3-oxoacyl-[acyl-carrier protein] reductase	fabG	3-oxoacyl-[acyl-carrier protein] reductase	2	2	2	2	2	2	2	2	2	2	2	2	2	2	2	2	2	2	2	2	2	2	2	2	2	2	2	2	2	2	2	2	2	2	2	2	2	2	2
SEN1853	STM1196	STY1235	SPA1655	SEN1853	acpP	acyl carrier protein	acpP	acyl carrier protein	acpP	acyl carrier protein	2	2	2	2	2	2	2	2	2	2	2	2	2	2	2	2	2	2	2	2	2	2	2	2	2	2	2	2	2	2	2	2	2	2	2	2	2	2	2
SEN1852	STM1197	STY1236	SPA1654	SEN1852	fabF	3-oxoacyl-[acyl-carrier-protein] synthase II	fabF	3-oxoacyl-[acyl-carrier-protein] synthase II	fabF	3-oxoacyl-[acyl-carrier-protein] synthase II	2	2	2	2	2	2	2	2	2	2	2	2	2	2	2	2	2	2	2	2	2	2	2	2	2	2	2	2	2	2	2	2	2	2	2	2	2	2	2
SEN1851	STM1198	STY1237	SPA1653	SEN1851	pabC	4-amino-4-deoxychorismate lyase	pabC	4-amino-4-deoxychorismate lyase	pabC	4-amino-4-deoxychorismate lyase	2	2	2	2	2	2	2	2	2	2	2	2	1	2	2	2	2	2	2	2	2	2	2	2	2	2	2	2	2	2	2	2	2	2	2	2	2	2	2
SEN1850	STM1199	STY1238	SPA1652	SEN1850	yceG	putative periplasmic solute-binding protein		putative secreted protein	yceG	putative secreted protein	2	2	2	2	2	2	2	2	2	2	2	2	2	2	2	2	2	2	2	2	2	2	2	2	2	2	2	2	2	2	2	2	2	2	2	2	2	2	2
SEN1849	STM1200	STY1239	SPA1651	SEN1849	tmk	thymidylate kinase	tmk	thymidylate kinase	tmk	thymidylate kinase	0	2	2	2	2	2	2	2	2	2	2	2	2	2	2	2	2	2	2	2	2	2	2	2	2	2	2	2	2	2	2	2	2	2	2	2	2	2	2
SEN1848	STM1201	STY1240	SPA1650	SEN1848	holB	DNA polymerase III, delta prime subunit	holB	DNA polymerase III, delta' subunit	holB	DNA polymerase III, delta' subunit	0	2	2	2	2	2	2	2	2	2	2	2	2	2	2	2	2	2	2	2	2	2	2	2	2	2	2	2	2	2	2	2	2	2	2	2	2	2	2
SEN1847	STM1202	STY1241	SPA1649	SEN1847	ycfH	putative metal-dependent hydrolase		conserved hypothetical protein	ycfH	conserved hypothetical protein	2	2	2	2	2	2	2	2	2	2	2	2	2	2	2	2	2	2	2	2	2	2	2	2	2	2	2	2	2	2	2	2	2	2	2	2	2	2	2
SEN1846	STM1203	STY1242	SPA1648	SEN1846	ptsG	Sugar Specific PTS family, glucose-specific IIBCcomponent	ptsG	PTS system, glucose-specific IIBC component	ptsG	PTS system, glucose-specific IIBC component	2	2	2	2	2	2	2	2	2	2	2	2	2	2	2	2	2	2	2	2	2	2	2	2	2	2	2	2	2	2	2	2	2	2	2	2	2	2	2
SEN1845	STM1204	STY1244	SPA1647	SEN1845	fhuE	outer membrane receptor for Fe(III)-coprogen, Fe(III)-ferrioxamine B and Fe(III)-rhodotrulic acid uptake	fhuE		fhuE	outer membrane receptor for Fe(III)-coprogen, Fe(III)-ferrioxamine B and Fe(III)-rhodotrulic acid uptake pseudogene	0	2	2	2	2	2	2	2	2	2	2	2	2	2	2	2	2	2	2	2	2	2	2	2	2	2	2	2	2	2	2	2	2	2	2	2	2	2	2
SEN1844	STM1205	STY1245	SPA1646	SEN1844	ycfF	putative protein kinase C inhibitor		putative protein kinase C inhibitor	ycfF	putative protein kinase C inhibitor	2	2	2	2	2	2	2	2	2	2	2	2	2	2	2	2	2	2	low	2	2	2	2	2	2	2	2	2	2	2	2	2	2	2	2	2	2	2	2
SEN1843	STM1206	STY1246	SPA1645	SEN1843	ycfL	putative outer membrane lipoprotein		putative lipoprotein	ycfL	putative lipoprotein	0	2	2	2	2	2	2	2	2	2	2	2	2	2	2	2	2	2	2	2	2	2	2	2	2	2	2	2	2	2	2	2	2	2	2	2	2	2	2
SEN1842	STM1207	STY1247	SPA1644	SEN1842	ycfM	putative outer membrane lipoprotein		putative lipoprotein	ycfM	putative lipoprotein	0	2	2	2	2	2	2	2	2	2	2	2	2	2	2	2	2	2	2	2	2	2	2	2	2	2	2	2	2	2	2	2	2	2	2	2	2	2	2
SEN1841	STM1208	STY1248	SPA1643	SEN1841	ycfN	putative cytoplasmic protein		conserved hypothetical protein	ycfN	conserved hypothetical protein	0	2	2	2	2	2	2	2	2	2	2	2	2	2	2	2	2	2	2	2	2	2	2	2	2	2	2	2	2	2	2	2	2	2	2	2	2	2	2
SEN1840	STM1209	STY1249	SPA1642	SEN1840	ycfO	putative glycosyl hydrolase		putative glycosyl hydrolase	ycfO	putative glycosyl hydrolase	2	2	2	2	2	2	2	2	2	2	2	2	2	2	2	2	2	2	2	2	2	2	2	2	2	2	2	2	2	2	2	2	2	2	2	2	2	2	2
SEN1839	STM1210	STY1250	SPA1641	SEN1839	ycfP	putative esterase		conserved hypothetical protein	ycfP	conserved hypothetical protein	0	2	2	2	2	2	2	2	2	2	2	2	2	2	2	2	2	2	2	2	2	2	2	2	2	2	2	2	2	2	2	2	2	2	2	2	2	2	2
SEN1838	STM1211	STY1251	SPA1640	SEN1838	ndh	respiratory NADH dehydrogenase 2; cupric reductase	ndh	NADH dehydrogenase	ndh	NADH dehydrogenase	2	2	2	2	2	2	2	2	2	2	2	2	2	2	2	2	2	2	2	2	2	2	2	2	2	2	2	2	2	2	2	2	2	2	2	2	2	2	2
SEN1837	STM1212	STY1252	SPA1639	SEN1837	ycfJ	putative outer membrane lipoprotein		putative secreted protein	ycfJ	putative secreted protein	2	2	2	2	2	2	2	2	2	2	2	2	2	2	2	2	2	2	2	2	2	2	2	2	2	2	2	2	2	2	2	2	2	2	2	2	2	2	2
SEN1836	STM1213	STY1253	SPA1638	SEN1836	ycfQ	putative transcriptional repressor (TetR/AcrR family)		putative TetR-family regulatory protein	ycfQ	putative TetR-family regulatory protein	0	2	2	2	2	2	2	2	2	2	2	2	2	2	2	2	2	2	2	2	2	2	2	2	2	2	2	2	2	2	2	2	2	2	2	2	2	2	2
SEN1835	STM1214	STY1254	SPA1637	SEN1835	ycfR	putative outer membrane protein		putative secreted protein	ycfR	putative secreted protein	2	2	2	2	2	2	2	2	2	2	2	2	2	2	2	2	2	2	2	2	2	2	2	2	2	2	2	2	2	2	2	2	2	2	2	2	2	2	2
SEN1834	STM1215	STY1255	SPA1635	SEN1834	ycfS	putative periplasmic protein		putative exported protein	ycfS	putative exported protein	0	2	2	2	2	2	2	2	2	2	2	2	2	2	2	2	2	2	2	2	2	2	2	2	2	2	2	2	2	2	2	2	2	2	2	2	2	2	2
SEN1833	STM1216	STY1256	SPA1634	SEN1833	mfd	transcription-repair coupling factor	mfd	transcription-repair coupling factor (TrcF)	mfd	transcription-repair coupling factor (TrcF)	0	2	2	2	2	2	2	2	2	2	2	2	2	2	2	2	2	2	2	2	2	2	2	2	2	2	2	2	2	2	2	2	2	2	2	2	2	2	2
SEN1832	STM1217.S	STY1257	SPA1633	SEN1832	ycfU	integral membrane protein		ABC transporter integral membrane subunit	ycfU	ABC transporter integral membrane subunit	2	2	2	2	2	2	2	2	2	2	2	2	2	2	2	2	2	2	2	2	2	2	2	2	2	2	2	2	2	2	2	2	2	2	2	2	2	2	2
SEN1831	STM1218	STY1258	SPA1632	SEN1831	ycfV	ABC transporter, ATP-binding protein		ABC transporter ATP-binding subunit	ycfV	ABC transporter ATP-binding subunit	2	2	2	2	2	2	2	2	2	2	2	2	2	2	2	2	2	2	2	2	2	2	2	2	2	2	2	2	2	2	2	2	2	2	2	2	2	2	2
SEN1830	STM1219	STY1259	SPA1631	SEN1830	ycfW	ABC transporter, integral membrane protein		ABC transporter integral membrane subunit	ycfW	ABC transporter integral membrane subunit	2	2	2	2	2	2	2	2	2	2	2	2	2	2	2	2	2	2	2	2	2	2	2	2	2	2	2	2	2	2	2	2	2	2	2	2	2	2	2
SEN1829	STM1220	STY1260	SPA1630	SEN1829	ycfX	putative regulator (NagC/XylR family)		putative ROK-family protein	ycfX	putative ROK-family protein	0	2	2	2	2	2	2	2	2	2	2	2	2	2	2	2	2	2	2	2	2	2	2	2	2	2	2	2	2	2	2	2	2	2	2	2	2	2	2
SEN1828	STM1221	STY1261	SPA1629	SEN1828	cobB	putative nicotinate-nucleotide dimethylbenzimidazolephosphoribosltransferase, homolog of virulence factor	cobB	putative regulatory protein	cobB	putative regulatory protein	0	2	2	2	2	2	2	2	2	2	2	2	2	2	2	2	2	2	2	2	2	2	2	2	2	2	2	2	2	2	2	2	2	2	2	2	2	2	2
SEN1827	STM1222	STY1262	SPA1628	SEN1827	potD	ABC superfamily (peri_perm), spermidine/putrescine transporter	potD	spermidine/putrescine-binding periplasmic protein precursor	potD	spermidine/putrescine-binding periplasmic protein precursor	2	2	2	2	2	2	2	2	2	2	2	2	2	2	2	2	2	2	2	2	2	2	2	2	2	2	2	2	2	2	2	2	2	2	2	2	2	2	2
SEN1826	STM1223	STY1263	SPA1627	SEN1826	potC	ABC superfamily (membrane), spermidine/putrescine transporter	potC	spermidine/putrescine transport system permease protein PotC	potC	spermidine/putrescine transport system permease protein PotC	2	2	2	2	2	2	2	2	2	2	2	2	2	2	2	2	2	2	2	2	2	2	2	2	2	2	2	2	2	2	2	2	2	2	2	2	2	2	2
SEN1825	STM1224	STY1264	SPA1626	SEN1825	sifA	lysosomal glycoprotein (lgp)-containing structures; replication in macrophages	sifA	putative virulence determinant	sifA	putative virulence determinant	0	0	0	2	2	2	2	2	2	2	2	1	1	2	2	2	2	2	2	2	2	2	2	2	2	2	2	2	2	2	2	2	2	2	2	2	2	1	2
SEN1824	STM1225	STY1265	SPA1625	SEN1824	potB	ABC superfamily (membrane), spermidine/putrescine transporter	potB	spermidine/putrescine transport system permease protein PotB	potB	spermidine/putrescine transport system permease protein PotB	2	2	2	2	2	2	2	2	2	2	2	2	2	2	2	2	2	2	2	2	2	2	2	2	2	2	2	2	2	2	2	2	2	2	2	2	2	2	2
SEN1823	STM1226	STY1266	SPA1624	SEN1823	potA	ABC superfamily (atp_bind), spermidine/putrescine transporter	potA	spermidine/putrescine transport ATP-binding protein PotA (ABC superfamily)	potA	spermidine/putrescine transport ATP-binding protein PotA (ABC superfamily)	2	2	2	2	2	2	2	2	2	2	2	2	2	2	2	2	2	2	2	2	2	2	2	2	2	2	2	2	2	2	2	2	2	2	2	2	2	2	2
SEN1822	STM1227	STY1267	SPA1623	SEN1822	pepT	putative peptidase T(aminotripeptidase)	pepT	aminotripeptidase	pepT	aminotripeptidase	2	2	2	2	2	2	2	2	2	2	2	2	2	2	2	2	2	2	2	2	2	2	2	2	2	2	2	2	2	2	2	2	2	2	2	2	2	2	2
SEN1821	STM1228	STY1268	SPA1622	SEN1821		putative periplasmic protein		hypothetical protein		hypothetical protein	0	0	0	2	2	2	2	2	2	2	1	2	1	2	2	2	2	2	2	2	2	2	2	2	2	2	2	2	2	2	2	2	2	2	2	2	2	2	2
SEN1820	STM1229	STY1269	SPA1621	SEN1820	ycfD	putative cytoplasmic protein		conserved hypothetical protein	ycfD	conserved hypothetical protein	2	2	2	2	2	2	2	2	2	2	2	2	2	2	2	2	2	2	2	2	2	2	2	2	2	2	2	2	2	2	2	2	2	2	2	2	2	2	2
SEN1819	STM1230	STY1270	SPA1620	SEN1819	phoQ	sensory kinase protein in two-component regulatory system with PhoP, ligand is Mg+	phoQ	sensor protein PhoQ, regulator of virulence determinants	phoQ	sensor protein PhoQ, regulator of virulence determinants	0	2	2	2	2	2	2	2	2	2	2	2	2	2	2	2	2	2	2	2	2	2	2	2	2	2	2	2	2	2	2	2	2	2	2	2	2	2	2
SEN1818	STM1231	STY1271	SPA1619	SEN1818	phoP	response regulator in two-component regulatory system with PhoQ, transcribes genes expressed under low Mg+ concentration (OmpR family)	phoP	transcriptional regulatory protein PhoP, regulator of virulence determinants	phoP	transcriptional regulatory protein PhoP, regulator of virulence determinants	0	2	2	2	2	2	2	2	2	2	2	2	2	2	2	2	2	2	2	2	2	2	2	2	2	2	2	2	2	2	2	2	2	2	2	2	2	2	2
SEN1817	STM1232	STY1272	SPA1618	SEN1817	purB	adenylosuccinate lyase	purB	adenylosuccinate lyase	purB	adenylosuccinate lyase	2	2	2	2	2	2	2	2	2	2	2	2	2	2	2	2	2	2	2	2	2	2	2	2	2	2	2	2	2	2	2	2	2	2	2	2	2	2	2
SEN1816	STM1233	STY1273	SPA1617	SEN1816	ycfC	membrane associated protein of unknown function		conserved hypothetical protein	ycfC	conserved hypothetical protein	2	2	2	2	2	2	2	2	2	2	2	2	2	2	2	2	2	2	2	2	2	2	2	2	2	2	2	2	2	2	2	2	2	2	2	2	2	2	2
SEN1815	STM1234.S	STY1274	SPA1616	SEN1815	trmU	tRNA (5-methylaminomethyl-2-thiouridylate)-methyltransferase	trmU	tRNA (5-methylaminomethyl-2-thiouridylate)-methyltransferase	trmU	tRNA (5-methylaminomethyl-2-thiouridylate)-methyltransferase	2	2	2	2	2	2	2	2	2	2	2	2	2	2	2	2	2	2	2	2	2	2	2	2	2	2	2	2	2	2	2	2	2	2	2	2	2	2	2
SEN1814	STM1235	STY1275	SPA1615	SEN1814	ymfB	putative MutT-like protein		putative mutT family protein	ymfB	putative MutT-family protein	0	2	2	2	2	2	2	2	2	2	2	2	2	2	2	2	2	2	2	2	2	2	2	2	2	2	2	2	2	2	2	2	2	2	2	2	2	2	2
SEN1813	STM1236	STY1276	SPA1614	SEN1813		putative periplasmic protein		putative secreted protein		putative secreted protein	0	0	2	2	2	2	2	2	2	2	2	2	2	2	2	2	2	2	2	2	2	2	2	2	2	2	2	2	2	2	2	2	2	2	2	2	2	2	2
SEN1812	STM1237	STY1277	SPA1613	SEN1812	ymfC	putative ribosomal large subunit pseudouridine synthase	rluB	putative ribosomal large subunit pseudouridine synthase B	rluB	putative ribosomal large subunit pseudouridine synthase B	2	2	2	2	2	2	2	2	2	2	2	2	2	2	2	2	2	2	2	2	2	2	2	2	2	2	2	2	2	2	2	2	2	2	2	2	2	2	2
SEN1811	STM1238	STY1278	SPA1612	SEN1811	icdA	isocitrate dehydrogenase in e14 prophage, specific for NADP+	icdA	isocitrate dehydrogenase	icdA	isocitrate dehydrogenase	2	2	2	2	2	2	2	2	2	2	2	2	2	2	2	2	2	2	2	2	2	2	2	2	2	2	2	2	2	2	2	2	2	2	2	2	2	2	2
SEN1810	STM1239	STY1893	SPA1611	SEN1810		putative cytoplasmic protein		putative bacteriophage protein		putative bacteriophage protein	0	0	2	2	2	2	2	2	2	2	2	2	2	2	2	2	2	2	2	2	2	2	2	2	2	2	2	2	2	2	2	2	2	2	2	2	2	2	2
SEN1808	STM1240			SEN1808	envF	putative envelope lipoprotein					0	0	0	0	0	2	2	0	0	0	0	0	0	2	2	2	2	2	2	2	2	2	2	2	0	0	0	2	2	2	2	2	2	2	2	2	2	2	2
SEN1807	STM1241	STY1883	SPA1605	SEN1807	msgA	Macrophage survival gene; reduced mouse virulence	msgA	putative virulence protein	msgA	putative virulence protein	0	2	2	2	2	2	2	2	2	2	2	2	2	2	2	2	2	2	2	2	2	2	2	2	2	2	2	2	2	2	2	2	2	2	2	2	2	2	2
SEN1806	STM1242	STY1882	SPA1604	SEN1806	envE	putative envelope protein	envE	putative lipoprotein	envE	putative lipoprotein	0	2	2	2	2	2	2	2	2	2	2	2	2	2	2	2	2	2	2	2	2	2	2	2	2	2	2	2	2	2	2	2	2	2	2	2	2	2	2
SEN1805	STM1243	STY1881	SPA1603	SEN1805		homology with cold shock proteins	cspH	putative cold shock protein	cspH	putative cold shock protein	2	2	2	2	2	2	2	2	2	2	low	low	low	2	1	2	low	2	low	2	2	low	2	low	2	2	low	2	low	2	2	2	2	2	low	low	low	low	low
SEN1804	STM1244	STY1880a	SPA1602	SEN1804	pagD	PhoP regulated	pagD	putative outer membrane virulence protein	pagD	putative outer membrane virulence protein	0	0	2	2	2	2	2	2	2	2	2	1	1	2	2	2	2	2	2	2	2	2	2	2	2	2	2	2	2	2	2	2	2	2	2	2	2	2	2
SEN1803	STM1246	STY1878	SPA1599	SEN1803	pagC	PhoP regulated: reduced macrophage survival	pagC	outer membrane invasion protein	pagC	outer membrane invasion protein	0	2	2	2	2	2	2	2	2	2	2	2	2	2	2	2	2	2	2	2	2	2	2	2	2	2	2	2	2	2	2	2	2	2	2	2	2	2	2
SEN1802	STM1249	STY1875	SPA1595	SEN1802		putative periplasmic protein		putative secreted protein		putative secreted protein pseudogene	0	0	2	2	2	2	2	2	2	2	2	2	2	2	2	2	2	2	2	2	2	2	2	2	2	2	2	2	2	2	2	2	2	2	2	2	2	2	2
SEN1801	STM1250	STY1873		SEN1801		putative cytoplasmic protein		hypothetical protein			0	0	2	2	2	2	2	0	0	2	2	2	2	2	2	2	2	2	2	2	2	2	2	2	2	2	2	2	2	2	2	2	2	2	2	2	2	2	2
SEN1800	STM1251	STY1871		SEN1800		putative molecular chaperone (small heat shock protein)		putative heat shock protein			0	2	2	2	2	2	2	0	0	2	2	2	2	2	2	2	2	2	2	2	2	2	2	2	2	2	2	2	low	2	2	2	2	2	2	2	2	2	2
SEN1799	STM1252	STY1869	SPA1594	SEN1799		putative cytoplasmic protein		hypothetical protein		hypothetical protein	0	0	2	2	2	2	2	2	2	2	2	2	2	2	2	2	2	2	2	2	2	2	2	2	2	2	2	2	2	2	2	2	2	2	2	2	2	2	2
SEN1798	STM1253	STY1868	SPA1593	SEN1798		putative inner membrane protein		putative cytochrome		putative cytochrome	0	2	2	2	2	2	2	2	2	2	low	low	2	2	2	2	2	2	2	2	2	2	2	2	2	2	low	2	2	2	2	2	2	2	2	2	2	2	2
SEN1797	STM1254	STY1867	SPA1592	SEN1797		putative outer membrane lipoprotein		putative lipoprotein		putative lipoprotein	0	2	2	2	2	2	2	2	2	2	2	2	2	2	2	2	2	2	2	2	2	2	2	2	2	2	2	2	2	2	2	2	2	2	2	2	2	2	2
SEN1796	STM1255	STY1865	SPA1591	SEN1796		putative ABC transporter periplasmic binding protein		putative substrate-binding transport protein		putative substrate-binding transport protein	0	2	2	2	2	2	2	2	2	2	2	2	2	2	2	2	2	2	2	2	2	2	2	2	2	2	2	2	2	2	2	2	2	2	2	2	2	2	2
SEN1795	STM1256	STY1864	SPA1590	SEN1795		putative ABC transporter		putative inner membrane transport protein		putative inner membrane transport protein	0	2	2	2	2	2	2	2	2	2	2	2	2	2	2	2	2	2	2	2	2	2	2	2	2	2	2	2	2	2	2	2	2	2	2	2	2	2	2
SEN1794	STM1257	STY1863	SPA1589	SEN1794		putative ABC transporter		putative inner membrane transport protein		putative inner membrane transport protein	0	2	2	2	2	2	2	2	2	2	2	2	2	2	2	2	2	2	2	2	2	2	2	2	2	2	2	2	2	2	2	2	2	2	2	2	2	2	2
SEN1793	STM1258	STY1862	SPA1588	SEN1793		putative ATPase component of ABC-type transport system, contain duplicated ATPase domain		putative ABC transport ATP-binding protein		putative ABC transport ATP-binding protein	0	2	2	2	2	2	2	2	2	2	2	2	2	2	2	2	2	2	2	2	2	2	2	2	2	2	2	2	2	2	2	2	2	2	2	2	2	2	2
SEN1792	STM1259	STY1861	SPA1587	SEN1792		putative ATPase component of ABC-type transport system, contain duplicated ATPase domain		putative ABC transport ATP-binding subunit		putative ABC transport ATP-binding subunit	0	2	2	2	2	2	2	2	2	2	2	2	2	2	2	2	2	2	2	2	2	2	2	2	2	2	2	2	2	2	2	2	2	2	2	2	2	2	2
SEN1791	STM1260	STY1860	SPA1586	SEN1791		putative inner membrane protein		putative membrane protein		putative membrane protein	0	2	2	2	2	2	2	2	2	2	2	2	2	2	2	2	2	2	2	2	2	2	2	2	2	2	2	2	2	2	2	2	2	2	2	2	2	2	2
SEN1790	STM1261	STY1859	SPA1585	SEN1790		putative cytoplasmic protein		conserved hypothetical protein		conserved hypothetical protein	0	2	2	2	2	2	2	2	2	2	2	2	2	2	2	2	2	2	2	2	2	2	2	2	2	2	2	2	2	2	2	2	2	2	low	low	2	low	low
SEN1789	STM1263	STY1858	SPA1583	SEN1789		putative periplasmic protein		conserved hypothetical protein		conserved hypothetical protein	0	2	2	2	2	2	2	2	2	2	2	2	2	2	2	2	2	2	2	2	2	2	2	2	2	2	2	2	2	2	2	2	2	2	2	2	2	2	2
SEN1788	STM1264	STY1857	SPA1582	SEN1788	aadA	Aminoglycoside adenyltransferase	aadA	aminoglycoside-resistance protein	aadA	aminoglycoside-resistance protein	0	0	0	2	2	2	2	2	2	2	2	2	2	2	2	2	2	2	2	2	2	2	2	2	2	2	2	2	2	2	2	2	2	2	2	2	2	2	2
SEN1787	STM1265	STY1856	SPA1581	SEN1787		putative response regulators consisting of a CheY-like receiver domain and a HTH DNA-binding domain		putative regulatory protein		putative regulatory protein	0	2	2	2	2	2	2	2	2	2	2	2	2	2	2	2	2	2	2	2	2	2	2	2	2	2	2	2	2	2	2	2	2	2	2	2	2	2	2
SEN1786	STM1266	STY1855	SPA1580	SEN1786		putative transcriptional regulator		putative transcriptional regulator		putative transcriptional regulator	0	2	2	2	2	2	2	2	2	2	2	2	2	2	2	2	2	2	2	2	2	2	2	2	2	2	2	2	2	2	2	2	2	2	2	2	2	2	2
SEN1785	STM1267	STY1854	SPA1579	SEN1785		putative cytoplasmic protein		hypothetical protein		hypothetical protein	0	2	2	2	2	2	2	2	2	2	low	low	1	2	low	2	low	2	low	2	2	low	2	2	2	2	low	2	low	2	2	2	2	2	low	low	low	low	low
STM1268	STM1268					putative cytoplasmic protein					0	0	0	2	2	2	2	2	2	2	low	2	2	2	2	2	2	2	low	2	2	2	2	2	2	2	low	2	low	2	2	2	2	2	2	2	2	2	2
SEN1783	STM1269	STY1852	SPA1577	SEN1783		putative chorismate mutase	aroQ	putative chorismate mutase	aroQ	putative chorismate mutase	0	0	2	2	2	2	2	2	2	2	2	2	2	2	2	2	2	2	2	2	2	2	2	2	2	2	2	2	2	2	2	2	2	2	2	2	2	2	2
SEN1782	STM1270	STY1851	SPA1576	SEN1782	yeaS	paral putative transport protein		putative membrane transport protein	yeaS	putative membrane transport protein	0	2	2	2	2	2	2	2	2	2	2	2	2	2	2	2	2	2	2	2	2	2	2	2	2	2	2	2	2	2	2	2	2	2	2	2	2	2	2
SEN1781	STM1271	STY1850	SPA1575	SEN1781	yeaR	putative cytoplasmic protein		conserved hypothetical protein	yeaR	conserved hypothetical protein	0	2	2	2	2	2	2	2	2	2	2	2	2	2	2	2	2	2	2	2	2	2	2	2	2	2	2	2	2	2	2	2	2	2	2	2	2	2	2
SEN1780	STM1272	STY1849	SPA1574	SEN1780	yoaG	putative cytoplasmic protein		conserved hypothetical protein	yoaG	conserved hypothetical protein	0	0	2	2	2	2	2	2	2	2	low	low	low	2	low	2	low	2	low	2	2	low	2	low	2	2	low	2	2	2	2	2	2	2	low	low	2	low	low
SEN1779	STM1273	STY1848	SPA1573	SEN1779		putative nitric oxide reductase		putative membrane protein		putative membrane protein	0	2	2	2	2	2	2	2	2	2	2	2	2	2	2	2	2	2	2	2	2	2	2	2	2	2	2	2	2	2	2	2	2	2	2	2	2	2	2
SEN1778	STM1273.1n	STY1847	SPA1571	SEN1778		hypothetical protein		hypothetical protein		hypothetical protein	0	2	2	2	2	2	2	2	2	2	2	2	2	2	2	2	2	2	2	2	2	2	2	2	2	2	low	2	2	2	2	2	2	2	2	2	2	2	2
SEN1777	STM1274	STY1846	SPA1570	SEN1777	yeaQ	putative inner membrane protein		putative membrane protein	yeaQ	putative membrane protein	0	2	2	2	2	2	2	2	2	2	2	2	2	2	2	2	2	2	2	2	2	2	2	2	2	2	2	2	2	2	2	2	2	2	2	2	2	2	2
SEN1776	STM1275	STY1843	SPA1569	SEN1776	yaoF	putative hemolysin		conserved hypothetical protein	yaoF	conserved hypothetical protein	0	0	2	2	2	2	2	2	2	2	2	2	low	2	low	2	2	2	low	2	2	2	2	2	2	2	2	2	2	2	2	2	2	2	low	low	low	low	low
SEN1775	STM1276	STY1842	SPA1568	SEN1775		putative periplasmic protein		hypothetical protein		hypothetical protein	0	0	2	2	2	2	2	2	2	2	2	2	2	2	2	2	2	2	2	2	2	2	2	2	2	2	2	2	2	2	2	2	2	2	2	2	2	2	2
SEN1774	STM1277	STY1841	SPA1567	SEN1774	yeaO	putative cytoplasmic protein		putative bacteriophage protein	yeaO	putative bacteriophage protein	0	0	2	2	2	2	2	2	2	2	2	2	2	2	2	2	2	2	2	2	2	2	2	2	2	2	2	2	2	2	2	2	2	2	2	2	2	2	2
SEN1773	STM1278	STY1840	SPA1566	SEN1773	yeaN	putative MFS family transport protein (amino acid/amine transport)		putative membrane protein	yeaN	putative membrane protein	0	2	2	2	2	2	2	2	2	2	0	0	0	2	1	2	0	2	0	2	2	1	2	0	2	2	0	2	0	2	2	2	2	2	1	2	1	2	1
SEN1772	STM1279	STY1839	SPA1565	SEN1772	yeaM	putative regulator (AraC/XylS family)		putative transcriptional regulator	yeaM	putative transcriptional regulator	0	2	2	2	2	2	2	2	2	2	2	2	2	2	2	2	2	2	2	2	2	2	2	2	2	2	2	2	2	2	2	2	2	2	2	2	2	2	2
SEN1771	STM1280	STY1838	SPA1564	SEN1771	yeaL	putative inner membrane protein		putative membrane protein	yeaL	putative membrane protein	0	2	2	2	2	2	2	2	2	2	2	2	2	2	2	2	2	2	2	2	2	2	2	2	2	2	2	2	2	2	2	2	2	2	low	low	2	low	low
SEN1770	STM1282	STY1835	SPA1562	SEN1770	yeaK	putative cytoplasmic protein		conserved hypothetical protein	yeaK	conserved hypothetical protein	0	2	2	2	2	2	2	2	2	2	2	2	2	2	2	2	2	2	2	2	2	2	2	2	2	2	2	2	2	2	2	2	2	2	2	2	2	2	2
SEN1769	STM1283	STY1834	SPA1561	SEN1769	yeaJ	putative Methyl-accepting chemotaxis protein; Diguanylate cyclase/phosphodiesterase domain 1			yeaJ	putative Methyl-accepting chemotaxis protein; Diguanylate cyclase/phosphodiesterase domain 1	0	2	2	2	2	2	2	2	2	2	2	2	2	2	2	2	2	2	2	0	2	2	2	2	2	2	2	2	2	2	2	2	2	2	2	2	2	2	2
SEN1768	STM1284	STY1832	SPA1560	SEN1768	yeaH	putative cytoplasmic protein		conserved hypothetical protein	yeaH	conserved hypothetical protein	2	2	2	2	2	2	2	2	2	2	2	2	2	2	2	2	2	2	2	0	2	2	2	2	2	2	2	2	2	2	2	2	2	2	2	2	2	2	2
SEN1767	STM1285	STY1831	SPA1559	SEN1767	yeaG	putative Ser protein kinase		conserved hypothetical protein	yeaG	putative Ser protein kinase pseudogene	2	2	2	2	2	2	2	2	2	2	2	2	2	2	2	2	2	2	2	0	2	2	2	2	2	2	2	2	2	2	2	2	2	2	2	2	2	2	2
SEN1766	STM1286	STY1830	SPA1558	SEN1766	mipA	scaffolding protein for murein-synthesizing holoenzyme		putative outer membrane protein	mipA	putative outer membrane protein	2	2	2	2	2	2	2	2	2	2	2	2	2	2	2	2	2	2	2	0	2	2	2	2	2	2	2	2	2	2	2	2	2	2	2	2	2	2	2
SEN1765	STM1287	STY1829	SPA1557	SEN1765		arylsulfatase regulator		putative regulatory protein		arylsulfatase regulator	0	2	2	2	2	2	2	2	2	2	2	2	2	2	2	2	2	2	2	2	2	2	2	2	2	2	2	2	2	2	2	2	2	2	2	2	2	2	2
SEN1764	STM1288	STY1828	SPA1556	SEN1764		putative aldehyde reductase		putative oxidoreductase		putative oxidoreductase	0	2	2	2	2	2	2	2	2	2	2	2	2	2	2	2	2	2	2	2	2	2	2	2	2	2	2	2	2	2	2	2	2	2	2	2	2	2	2
SEN1763	STM1289	STY1827	SPA1555	SEN1763	yeaD	putative enzymes related to aldose 1-epimerase	yeaD		yeaD	putative enzymes related to aldose 1-epimerase	0	2	2	2	2	2	2	2	2	2	2	2	2	2	2	2	2	2	2	2	2	2	2	2	2	2	2	2	2	2	2	2	2	2	2	2	2	2	2
SEN1762	STM1290	STY1825	SPA1554	SEN1762	gapA	glyceraldehyde-3-phosphate dehydrogenase A	gapA	glyceraldehyde 3-phosphate dehydrogenase A	gapA	glyceraldehyde 3-phosphate dehydrogenase A	2	2	2	2	2	2	2	2	2	2	2	2	2	2	2	2	2	2	2	2	2	2	2	2	2	2	2	2	2	2	2	2	2	2	2	2	2	2	2
SEN1761	STM1291	STY1824	SPA1553	SEN1761	yeaA	putative domain frequently associated with peptide methionine sulfoxide reductase		conserved hypothetical protein	yeaA	conserved hypothetical protein	2	2	2	2	2	2	2	2	2	2	2	2	2	2	2	2	2	2	2	2	2	2	2	2	2	2	2	2	2	2	2	2	2	2	2	2	2	2	2
SEN1760	STM1292	STY1823	SPA1552	SEN1760	yeaC	putative cytoplasmic protein		conserved hypothetical protein	yeaC	conserved hypothetical protein	0	2	2	2	2	2	2	2	2	2	2	2	2	2	2	2	2	2	2	2	2	2	2	2	2	2	2	2	2	2	2	2	2	2	2	2	2	2	2
SEN1750	STM1293	STY1821	SPA1551	SEN1750	pncA	nicotinamidase/ pyrazinamidase	pncA	pyrazinamidase/nicotinamidase	pncA	pyrazinamidase/nicotinamidase	0	2	2	2	2	2	2	2	2	2	2	2	2	2	2	2	2	2	2	2	2	2	2	2	2	2	2	2	2	2	2	2	2	2	2	2	2	2	2
SEN1749	STM1294	STY1820	SPA1550	SEN1749	ansA	cytoplasmic L-asparaginase I	ansA	L-Asparaginase I	ansA	L-Asparaginase I	2	2	2	2	2	2	2	2	2	2	2	2	2	2	2	2	2	2	2	2	2	2	2	2	2	2	2	2	2	2	2	2	2	2	2	2	2	2	2
SEN1748	STM1295	STY1819	SPA1549	SEN1748	sppA	protease IV, a signal peptide peptidase	sppA	protease IV	sppA	protease IV	2	2	2	2	2	2	2	2	2	2	2	2	2	2	2	2	2	2	2	2	2	2	2	2	2	2	2	2	2	2	2	2	2	2	2	2	2	2	2
SEN1747	STM1296	STY1818	SPA1548	SEN1747	ydjA	putative oxidoreductase		putative nitroreductase	ydjA	putative nitroreductase	0	2	2	2	2	2	2	2	2	2	2	2	2	2	2	2	2	2	2	2	2	2	2	2	2	2	2	2	2	2	2	2	2	2	2	2	2	2	2
SEN1746	STM1297	STY1817	SPA1547	SEN1746	selD	selenophosphate synthase	selD	selenophosphate synthase	selD	selenophosphate synthase	0	2	2	2	2	2	2	2	2	2	2	2	2	2	2	2	2	2	2	2	2	2	2	2	2	2	2	2	2	2	2	2	2	2	2	2	2	2	2
SEN1745	STM1298	STY1816	SPA1546	SEN1745	topB	DNA topoisomerase III	topB	DNA topoisomerase III	topB	DNA topoisomerase III	2	2	2	2	2	2	2	2	2	2	2	2	2	2	2	2	2	2	2	2	2	2	2	2	2	2	2	2	2	2	2	2	2	2	2	2	2	2	2
SEN1744	STM1299	STY1815	SPA1545	SEN1744	gdhA	glutamate dehydrogenase, NADP-specific	gdhA	NADP-specific glutamate dehydrogenase	gdhA	NADP-specific glutamate dehydrogenase	2	2	2	2	2	2	2	2	2	2	2	2	2	2	2	2	2	2	2	2	2	2	2	2	2	2	2	2	2	2	2	2	2	2	2	2	2	low	low
SEN1743	STM1300	STY1814	SPA1544	SEN1743		putative periplasmic protein		putative exported protein		putative exported protein	0	0	2	2	2	2	2	2	2	2	2	2	2	2	2	2	2	2	2	2	2	2	2	2	2	2	2	2	2	2	2	2	2	2	2	2	2	2	2
SEN1742	STM1301	STY1813	SPA1543	SEN1742		putative mutator MutT protein		putative MutT-family protein		putative MutT-family protein	0	2	2	2	2	2	2	2	2	2	2	2	2	2	2	2	2	2	2	2	2	2	2	2	2	2	2	2	2	2	2	2	2	2	2	2	2	2	2
SEN1741	STM1302	STY1812	SPA1542	SEN1741	xthA	exonuclease III, may repair singlet oxygen induced lesions	xthA	exodeoxyribonuclease III	xthA	exodeoxyribonuclease III	2	2	2	2	2	2	2	2	2	2	2	2	2	2	2	2	2	2	2	2	2	2	2	2	2	2	2	2	2	2	2	2	2	2	2	2	2	2	2
SEN1740	STM1303	STY1811	SPA1541	SEN1740	astC	succinylornithine transaminase, also has acetylornitine transaminase activity	astC	succinylornithine transaminase	astC	succinylornithine transaminase	2	2	2	2	2	2	2	2	2	2	2	2	2	2	2	2	2	2	2	2	2	2	2	2	2	2	2	2	2	2	2	2	2	2	2	2	2	2	2
SEN1739	STM1304	STY1810	SPA1540	SEN1739	astA	arginine succinyltransferase	astA	arginine N-succinyltransferase	astA	arginine succinyltransferase	0	2	2	2	2	2	2	2	2	2	2	2	2	2	2	2	2	2	2	2	2	2	2	2	2	2	2	2	2	2	2	2	2	2	2	2	2	2	2
SEN1738	STM1305	STY1809	SPA1539	SEN1738	astD	succinylglutamic semialdehyde dehydrogenase	astD	succinylglutamic semialdehyde dehydrogenase	astD	succinylglutamic semialdehyde dehydrogenase	0	2	2	2	2	2	2	2	2	2	2	2	2	0	0	2	2	2	2	2	2	2	2	2	2	2	2	2	2	2	2	2	2	2	2	2	2	2	2
SEN1737	STM1306	STY1808	SPA1538	SEN1737	astB	succinylarginine dihydrolase	astB	succinylarginine dihydrolase	astB	succinylarginine dihydrolase	0	2	?	2	2	2	2	2	2	2	2	2	2	2	1	2	2	2	2	2	2	2	2	2	2	2	2	2	2	2	2	2	2	2	2	2	2	2	2
SEN1736	STM1307	STY1807	SPA1537	SEN1736	astE	succinylglutamate desuccinylase	astE	succinylglutamate desuccinylase	astE	succinylglutamate desuccinylase	0	2	2	2	2	2	2	2	2	2	2	2	2	2	2	2	2	2	2	2	2	2	2	2	2	2	2	2	2	2	2	2	2	2	2	2	2	2	2
SEN1735	STM1308	STY1805	SPA1536	SEN1735	spy	periplasmic protein related to spheroblast formation		putative exported protein	spy	putative exported protein	0	2	2	2	2	2	2	2	2	2	2	2	2	2	2	2	2	2	2	2	2	2	2	2	2	2	2	2	2	2	2	2	2	2	2	2	2	2	2
SEN1734	STM1309	STY1804	SPA1535	SEN1734		putative nuclease subunit of the excinuclease complex		conserved hypothetical protein		conserved hypothetical protein	0	2	2	2	2	2	2	2	2	2	2	2	2	2	2	2	2	2	2	2	2	2	2	2	2	2	2	2	2	2	2	2	2	2	2	2	2	2	2
SEN1733	STM1310	STY1803	SPA1534	SEN1733	nadE	NAD synthetase, prefers NH3 over glutamine	nadE	NH3-dependent NAD synthetase	nadE	NH3-dependent NAD synthetase	0	2	2	2	2	2	2	2	2	2	2	2	2	2	2	2	2	2	2	2	2	2	2	2	2	2	2	2	2	2	2	2	2	2	2	2	2	2	2
SEN1732	STM1311	STY1802	SPA1533	SEN1732	osmE	transcriptional activator of ntrL gene	osmE	osmotically inducible lipoprotein E precursor	osmE	osmotically inducible lipoprotein E precursor	2	2	2	2	2	2	2	2	2	2	2	2	2	2	2	2	2	2	2	2	2	2	2	2	2	2	2	2	2	2	2	2	2	2	2	2	2	2	2
SEN1731	STM1312	STY1801	SPA1532	SEN1731	celA	PTS family, sugar specific enzyme IIB for cellobiose, arbutin, and salicin	celA	PTS system, cellobiose-specific IIB component	celA	PTS system, cellobiose-specific IIB component	2	2	2	2	2	2	2	2	2	2	low	low	low	2	2	2	low	2	low	2	2	low	2	low	2	2	low	2	2	2	2	2	2	2	2	2	low	2	low
SEN1730	STM1313	STY1800	SPA1531	SEN1730	celB	PTS family, sugar specific enzyme II for cellobiose, arbutin, and salicin	celB	PTS system, cellobiose-specific IIC component	celB	PTS system, cellobiose-specific IIC component	2	2	2	2	2	2	2	2	2	2	2	2	2	2	2	2	2	2	2	2	2	2	2	2	2	2	2	2	2	2	2	2	2	2	2	2	2	2	2
SEN1729	STM1314	STY1799	SPA1530	SEN1729	celC	PTS family, sugar specific enzyme III for cellobiose, arbutin, and salicin	celC	phosphoenolpyruvate dependent phosphotransferase enzyme III-cellobiose	celC	phosphoenolpyruvate dependent phosphotransferase enzyme III-cellobiose	0	2	2	2	2	2	2	2	2	2	2	2	2	2	2	2	2	2	2	2	2	2	2	2	2	2	2	2	2	2	2	2	2	2	2	2	2	2	2
SEN1728	STM1315	STY1798	SPA1529	SEN1728	celD	transcriptional repressor of cel operon (AraC/XylS family)	celD	putative cel operon repressor	celD	putative cel operon repressor	0	2	2	2	2	2	2	2	2	2	2	2	2	2	2	2	2	2	2	2	2	2	2	2	2	2	2	2	2	2	2	2	2	2	2	2	2	2	2
SEN1727	STM1316	STY1797	SPA1528	SEN1727	celF	phospho-beta-glucosidase (cellobiose-6-phosphate hydrolase)	celF	phospho-beta-glucosidase B	celF	phospho-beta-glucosidase B	2	2	2	2	2	2	2	2	2	2	2	2	2	2	2	2	2	2	2	2	2	2	2	2	2	2	2	2	2	2	2	2	2	2	2	2	2	2	2
SEN1726	STM1317	STY1796	SPA1527	SEN1726	celG	putative glucosidase		conserved hypothetical protein	celG	conserved hypothetical protein	2	2	2	2	2	2	2	2	2	2	2	2	2	2	2	2	2	2	2	2	2	2	2	2	2	2	2	2	2	2	2	2	2	2	2	2	2	2	2
SEN1725	STM1318	STY1793	SPA1526	SEN1725	katE	catalase; hydroperoxidase HPII(III), RpoS dependent	katE	catalase HPII	katE	catalase HPII	2	2	2	2	2	2	2	2	2	2	2	2	2	2	2	2	2	2	2	2	2	2	2	2	2	2	2	2	2	2	2	2	2	2	2	2	2	2	2
SEN1724	STM1319	STY1792	SPA1525	SEN1724	cedA	cell division modulator, affects inhibition after overreplication of chromosome in dnaAcos mutants	cedA	cell division activator CedA	cedA	cell division activator CedA	0	2	2	2	2	2	2	2	2	2	2	low	low	2	1	2	2	2	2	2	2	2	2	low	2	2	2	2	low	2	2	2	2	2	low	low	2	low	low
SEN1723	STM1320	STY1791	SPA1524	SEN1723	ydjN	part of a kinase, putative domain shared with transporter		putative sodium:dicarboxylate symporter	ydjN	putative sodium:dicarboxylate symporter	0	2	2	2	2	2	2	2	2	2	2	2	2	2	2	2	2	2	2	2	2	2	2	2	2	2	2	2	2	2	2	2	2	2	2	2	2	2	2
SEN1722	STM1321	STY1790	SPA1523	SEN1722	ydjM	LexA regulated gene, putative SOS response		conserved hypothetical protein	ydjM	conserved hypothetical protein	0	2	2	2	2	2	2	2	2	2	2	2	2	2	2	2	2	2	2	2	2	2	2	2	2	2	2	2	2	2	2	2	2	2	2	2	2	2	2
SEN1721	STM1322	STY1789	SPA1522	SEN1721	yniC	putative enzyme		putative hydrolase	yniC	putative hydrolase	0	2	2	2	2	2	2	2	2	2	2	2	2	2	2	2	2	2	2	2	2	2	2	2	2	2	2	2	2	2	2	2	2	2	2	2	2	2	2
SEN1720	STM1323	STY1788	SPA1521	SEN1720	yniB	putative regulator		putative membrane protein	yniB	putative membrane protein	2	2	2	2	2	2	2	2	2	2	2	2	2	2	2	2	2	2	2	2	2	2	2	2	2	2	2	2	2	2	2	2	2	2	2	2	2	2	2
SEN1719	STM1324	STY1787	SPA1520	SEN1719		putative cytoplasmic protein		conserved hypothetical protein		conserved hypothetical protein	2	2	2	2	2	2	2	2	2	2	2	2	2	2	2	2	2	2	2	2	2	2	2	2	2	2	2	2	2	2	2	2	2	2	2	2	2	2	2
SEN1718	STM1325	STY1786	SPA1519	SEN1718	ydiZ	putative cytoplasmic protein		conserved hypothetical protein	ydiZ	conserved hypothetical protein	0	2	2	2	2	2	2	2	2	2	2	2	2	2	2	2	2	2	2	2	2	2	2	2	2	2	2	2	2	2	2	2	2	2	2	2	2	2	2
SEN1717	STM1326	STY1785	SPA1518	SEN1717	pfkB	6-phosphofructokinase II	pfkB	6-phosphofructokinase isozyme	pfkB	6-phosphofructokinase isozyme	2	2	2	2	2	2	2	2	2	2	2	2	2	2	2	2	2	2	2	2	2	2	2	2	2	2	2	2	2	2	2	2	2	2	2	2	2	2	2
SEN1716	STM1327	STY1784	SPA1517	SEN1716	ydiY	putative salt-induced outer membrane protein		putative outer membrane protein	ydiY	putative outer membrane protein	2	2	2	2	2	2	2	2	2	2	2	2	2	2	2	2	2	2	2	2	2	2	2	2	2	2	2	2	2	2	2	2	2	2	2	2	2	2	2
SEN1715	STM1328	STY1783	SPA1516	SEN1715		putative outer membrane protein		putative outer membrane protein		putative outer membrane protein	0	2	2	2	2	2	2	2	2	2	2	2	2	2	2	2	2	2	2	2	2	2	2	2	2	2	2	2	2	2	2	2	2	2	2	2	2	2	2
SEN1714	STM1329	STY1782	SPA1515	SEN1714		putative inner membrane protein		putative membrane protein		putative membrane protein	0	0	0	2	2	2	2	2	2	2	2	2	2	2	2	2	2	2	2	2	2	2	2	2	2	2	2	2	2	2	2	2	2	2	2	2	2	2	2
SEN1713	STM1330	STY1781	SPA1514	SEN1713		putative DNA/RNA non-specific endonuclease				putative DNA/RNA non-specific endonuclease	0	2	2	2	2	2	2	2	2	2	2	2	2	2	2	2	2	2	2	2	2	2	2	2	2	2	2	2	2	2	2	2	2	2	2	2	2	2	2
SEN1712	STM1332	STY1779	SPA1512	SEN1712	rfc	O-antigen polymerase	rfc	O-antigen polymerase	rfc	O-antigen polymerase	0	0	0	2	2	2	0	2	2	0	0	2	0	0	0	2	2	2	low	2	0	low	2	2	0	0	0	0	0	2	2	2	2	2	2	2	2	2	2
SEN1711	STM1333	STY1778	SPA1511	SEN1711	thrS	threonine tRNA synthetase	thrS	threonyl-tRNA synthetase	thrS	threonyl-tRNA synthetase	2	2	2	2	2	2	2	2	2	2	2	2	2	2	2	2	2	2	2	2	2	2	2	2	2	2	2	2	2	2	2	2	2	2	2	2	2	2	2
SEN1710	STM1334.c	STY1777	SPA1510	SEN1710	infC	protein chain initiation factor IF-3	infC	translation initiation factor IF-3	infC	translation initiation factor IF-3	2	2	2	2	2	2	2	2	2	2	2	2	2	2	2	2	2	2	2	2	2	2	2	2	2	2	2	2	2	2	2	2	2	2	2	2	2	2	2
SEN1709	STM1335	STY1776	SPA1508	SEN1709	rpmI	50S ribosomal subunit protein L35	rpmI	50S ribosomal subunit protein L35	rpmI	50S ribosomal subunit protein L35	2	2	2	2	2	2	2	2	2	2	2	2	2	2	2	2	2	2	2	2	2	2	2	2	2	2	2	2	2	2	2	2	2	2	2	2	2	2	2
SEN1708	STM1336	STY1775	SPA1507	SEN1708	rplT	50S ribosomal subunit protein L20	rplT	50S ribosomal subunit protein L20	rplT	50S ribosomal subunit protein L20	2	2	2	2	2	2	2	2	2	2	2	2	2	2	2	2	2	2	2	2	2	2	2	2	2	2	2	2	2	2	2	2	2	2	2	2	2	2	2
SEN1707	STM1337	STY1773	SPA1506	SEN1707	pheS	phenylalanine tRNA synthetase, alpha-subunit	pheS	phenylalanyl-tRNA synthetase alpha chain	pheS	phenylalanyl-tRNA synthetase alpha chain	2	2	2	2	2	2	2	2	2	2	2	2	2	2	2	2	2	2	2	2	2	2	2	2	2	2	2	2	2	2	2	2	2	2	2	2	2	2	2
SEN1706	STM1338	STY1772	SPA1505	SEN1706	pheT	phenylalanine tRNA synthetase, beta-subunit	pheT	phenylalanyl-tRNA synthetase beta chain	pheT	phenylalanyl-tRNA synthetase beta chain	2	2	2	2	2	2	2	2	2	2	2	2	2	2	2	2	2	2	2	2	2	2	2	2	2	2	2	2	2	2	2	2	2	2	2	2	2	2	2
SEN1705	STM1339	STY1771	SPA1504	SEN1705	himA	integration host factor (IHF), alpha subunit	himA	integration host factor alpha-subunit	himA	integration host factor alpha-subunit	2	2	2	2	2	2	2	2	2	2	2	2	2	2	2	2	2	2	2	2	2	2	2	2	2	2	2	2	2	2	2	2	2	2	low	low	2	low	low
SEN1704	STM1340	STY1770	SPA1503	SEN1704	btuC	ABC superfamily (membrane), vitamin B12 transport protein	btuC	vitamin B12 transport system permease	btuC	vitamin B12 transport system permease	0	2	2	2	2	2	2	2	2	2	2	2	2	2	2	2	2	2	2	2	2	2	2	no data	2	2	2	2	2	2	2	2	2	2	2	2	2	2	2
SEN1703	STM1341	STY1769	SPA1502	SEN1703	btuE	ABC superfamily (binding protein), vitamin B12 transport protein	btuE	putative glutathione peroxidase/vitamin B12 transport periplasmic protein BtuE	btuE	putative glutathione peroxidase/vitamin B12 transport periplasmic protein BtuE	0	2	2	2	2	2	2	2	2	2	2	2	2	2	2	2	2	2	2	2	2	2	2	2	2	2	2	2	2	2	2	2	2	2	2	2	2	2	2
SEN1702	STM1342	STY1768	SPA1501	SEN1702	btuD	ABC superfamily (binding protein), vitamin B12 transport protein	btuD	vitamin B12 ABC transport ATP-binding protein	btuD	vitamin B12 ABC transport ATP-binding protein	0	2	2	2	2	2	2	2	2	2	2	2	2	2	2	2	2	2	2	2	2	2	2	2	2	2	2	2	2	2	2	2	2	2	2	2	2	2	2
SEN1701	STM1343	STY1767	SPA1500	SEN1701	nlpC	lipoprotein	nlpC	putative lipoprotein	nlpC	putative lipoprotein	0	2	2	2	2	2	2	2	2	2	2	2	2	2	2	2	2	2	2	2	2	2	2	2	2	2	2	2	2	2	2	2	2	2	2	2	2	2	2
SEN1700	STM1344	STY1766	SPA1499	SEN1700	ydiV	putative Diguanylate cyclase/phosphodiesterase domain 1		conserved hypothetical protein	ydiV	conserved hypothetical protein	0	2	2	2	2	2	2	2	2	2	2	2	2	2	2	2	2	2	2	2	2	2	2	2	2	2	2	2	2	2	2	2	2	2	2	2	2	2	2
SEN1699	STM1345	STY1765	SPA1498	SEN1699	ydiU	putative cytoplasmic protein		conserved hypothetical protein	ydiU	conserved hypothetical protein	0	2	2	2	2	2	2	2	2	2	2	2	2	2	2	2	2	2	2	2	2	2	2	2	2	2	2	2	2	2	2	2	2	2	2	2	2	2	2
SEN1698	STM1346	STY1764	SPA1497	SEN1698	ydiE	putative cytoplasmic protein		conserved hypothetical protein	ydiE	conserved hypothetical protein	0	2	2	2	2	2	2	2	2	2	low	low	low	2	2	2	low	2	2	2	2	2	2	2	2	2	low	2	2	2	2	2	2	2	2	2	2	2	2
SEN1697	STM1347	STY1763	SPA1496	SEN1697	aroH	3-deoxy-D-arabinoheptulosonate-7-phosphate synthase (DAHP synthetase), tryptophan repressible	aroH	3-deoxy-D-arabinoheptulosonate 7-phosphate synthase	aroH	3-deoxy-D-arabinoheptulosonate 7-phosphate synthase	2	2	2	2	2	2	2	2	2	2	2	2	2	2	2	2	2	2	2	2	2	2	2	2	2	2	2	2	2	2	2	2	2	2	2	2	2	2	2
SEN1696	STM1348	STY1762	SPA1495	SEN1696	ydiA	putative inner membrane protein		conserved hypothetical protein	ydiA	conserved hypothetical protein	0	2	2	2	2	2	2	2	2	2	2	2	2	2	2	2	2	2	2	2	2	2	2	2	2	2	2	2	2	2	2	2	2	2	2	2	2	2	2
SEN1695	STM1349	STY1761	SPA1494	SEN1695	pps	phosphoenolpyruvate synthase	ppsA	phosphoenolpyruvate synthase	ppsA	phosphoenolpyruvate synthase	2	2	2	2	2	2	2	2	2	2	2	2	2	2	2	2	2	2	2	2	2	2	2	2	2	2	2	2	2	2	2	2	2	2	2	2	2	2	2
SEN1694	STM1350			SEN1694	ydiD	homologue of a plant pathogenicity factor					0	0	0	0	0	2	2	0	0	2	2	2	2	2	2	2	2	2	2	2	2	2	2	2	0	0	0	2	2	2	2	2	2	2	2	2	2	2	2
SEN1693	STM1351			SEN1693	ydiT	putative ferredoxin					0	0	0	0	0	2	2	0	0	2	2	2	2	2	low	2	2	2	2	2	2	2	2	2	0	0	0	2	2	2	2	2	2	2	low	low	2	low	low
SEN1692	STM1352			SEN1692	ydiS	flavoprotein					0	0	2	0	0	2	2	0	0	2	2	2	2	2	2	2	2	2	2	2	2	2	2	2	0	0	0	2	2	2	2	2	2	2	2	2	2	2	2
SEN1691	STM1353			SEN1691	ydiR	putative electron transfer flavoprotein					0	0	0	0	0	2	2	0	0	2	2	2	2	2	2	2	2	2	2	2	2	2	2	2	0	0	0	2	2	2	2	2	2	2	2	2	2	2	2
SEN1690	STM1354			SEN1690	ydiQ	putative electron transfer flavoprotein					0	0	0	0	0	2	2	0	0	2	2	2	2	2	2	2	2	2	2	2	2	2	2	2	0	0	0	2	2	2	2	2	2	2	2	2	2	2	2
SEN1689	STM1355			SEN1689	ydiP	putative transcription regulator, AraC family					0	0	0	0	0	2	2	0	0	2	2	2	2	2	2	2	1	2	2	2	2	2	2	2	0	0	0	2	2	2	2	2	2	2	2	2	2	1	2
SEN1688	STM1356			SEN1688	ydiO	putative acyl-CoA dehydrogenase					0	0	0	0	0	2	2	0	0	2	2	2	2	2	2	2	2	2	2	2	2	2	2	2	0	0	0	2	2	2	2	2	2	2	2	2	2	2	2
SEN1687	STM1357.S			SEN1687	ydiF	putative acetyl-CoA/acetoacetyl-CoA transferase beta subunit					0	0	0	0	0	2	2	0	0	2	2	2	2	2	2	2	2	2	2	2	2	2	2	2	0	0	0	2	2	2	2	2	2	2	2	2	2	2	2
SEN1686	STM1358			SEN1686	aroD	3-dehydroquinate dehydratase					0	0	0	0	0	2	2	0	0	2	2	2	2	2	2	2	2	2	2	2	2	2	2	2	0	0	0	2	2	2	2	2	2	2	2	2	2	2	2
SEN1685	STM1359			SEN1685	ydiB	putative shikimate 5-dehydrogenase					2	0	0	0	0	2	2	0	0	2	2	2	2	2	2	2	2	2	2	2	2	2	2	2	0	0	0	2	2	2	2	2	2	2	2	2	2	2	2
SEN1684	STM1360			SEN1684	ydiN	putative MFS family transport protein					0	0	0	0	0	2	2	0	0	2	2	2	2	2	2	2	2	2	2	2	2	2	2	2	0	0	0	2	2	2	2	2	2	2	2	2	2	2	2
SEN1683	STM1361			SEN1683	ydiM	putative MFS family transport protein					0	0	0	0	0	2	2	0	0	2	2	2	2	2	2	2	2	2	2	2	2	2	2	2	0	0	0	2	2	2	2	2	2	2	2	2	2	2	2
SEN1682	STM1362			SEN1682	ydiL	putative cytoplasmic protein					0	0	0	0	0	2	2	0	0	2	2	2	2	2	2	2	2	2	2	2	2	2	2	2	0	0	0	2	2	2	2	2	2	2	2	2	2	2	2
SEN1681	STM1364	STY1759	SPA1491	SEN1681	ydiK	putative permease		putative membrane protein	ydiK	putative membrane protein	2	2	2	2	2	2	2	2	2	2	2	2	2	2	no data	2	2	2	2	2	2	2	2	2	2	2	2	2	2	2	2	2	2	2	2	2	2	2	2
SEN1680	STM1365	STY1758	SPA1490	SEN1680	ydiJ	paral putative oxidase		conserved hypothetical FAD-binding protein	ydiJ	conserved hypothetical FAD-binding protein	0	2	2	2	2	2	2	2	2	2	2	2	2	2	2	2	2	2	2	2	2	2	2	2	2	2	2	2	2	2	2	2	2	2	2	2	2	2	2
SEN1679	STM1366	STY1757	SPA1489	SEN1679		putative protein PaaI, possibly involved in aromatic compounds catabolism		conserved hypothetical protein		conserved hypothetical protein	0	2	2	2	2	2	2	2	2	2	2	2	2	2	2	2	2	2	2	2	2	2	2	2	2	2	2	2	2	2	2	2	2	2	2	2	2	2	2
SEN1678	STM1367	STY1756	SPA1488	SEN1678	ydiH	putative cytoplasmic protein		conserved hypothetical protein	ydiH	conserved hypothetical protein	0	2	2	2	2	2	2	2	2	2	2	2	2	2	2	2	2	2	2	2	2	2	2	2	2	2	2	2	2	2	2	2	2	2	2	2	2	2	2
SEN1677	STM1368	STY1755	SPA1486	SEN1677		putative Na+-dicarboxylate symporter		putative transporter		putative transporter	0	2	2	2	2	2	2	2	2	2	2	2	2	2	2	2	2	2	2	2	2	2	2	2	2	2	2	2	2	2	2	2	2	2	2	2	2	2	2
SEN1676	STM1369	STY1754	SPA1485	SEN1676	sufA	putative HesB-like domain		conserved hypothetical protein	sufA	conserved hypothetical protein	0	2	2	2	2	2	2	2	2	2	2	2	2	2	2	2	2	2	2	2	2	2	2	2	2	2	2	2	2	2	2	2	2	2	2	2	2	2	2
SEN1675	STM1370	STY1753	SPA1484	SEN1675	sufB	putative ABC transporter		conserved hypothetical protein	sufB	conserved hypothetical protein	2	2	2	2	2	2	2	2	2	2	2	2	2	2	2	2	2	2	2	2	2	2	2	2	2	2	2	2	2	2	2	2	2	2	2	2	2	2	2
SEN1674	STM1371	STY1752	SPA1483	SEN1674	sufC	putative ABC superfamily (atp_bind) transport protein		putative ABC transport ATP-binding subunit	sufC	putative ABC transport ATP-binding subunit	2	2	2	2	2	2	2	2	2	2	2	2	2	2	2	2	2	2	2	2	2	2	2	2	2	2	2	2	2	2	2	2	2	2	2	2	2	2	2
SEN1673	STM1372	STY1751	SPA1482	SEN1673	sufD	required for stability of iron-sulfur component of FhuF		conserved hypothetical protein	sufD	pseudogene of conserved hypothetical protein required for stability of iron-sulfur component of FhuF	2	2	2	2	2	2	2	2	2	2	2	2	2	2	2	2	2	2	2	2	2	2	2	2	2	2	2	2	2	2	2	2	2	2	2	2	2	2	2
SEN1672	STM1373	STY1750	SPA1481	SEN1672	sufS	selenocysteine lyase		putative amintransferase	sufS	putative amintransferase pseudogene	0	2	2	2	2	2	2	2	2	2	2	2	2	2	2	2	2	2	2	2	2	2	2	2	2	2	2	2	2	2	2	2	2	2	2	2	2	2	2
SEN1671	STM1374	STY1749	SPA1480	SEN1671	ynhA	putative SufE protein probably involved in Fe-S center assembly		conserved hypothetical protein	ynhA	conserved hypothetical protein	0	0	2	2	2	2	2	2	2	2	2	2	2	2	2	2	2	2	2	2	2	2	2	2	2	2	2	2	2	2	2	2	2	2	2	2	2	2	2
SEN1670	STM1375	STY1748	SPA1479	SEN1670	ynhG	putative LysM domain	ynhG		ynhG	putative LysM domain	0	2	2	2	2	2	2	2	2	2	2	2	2	2	2	2	2	2	2	2	2	2	2	2	2	2	2	2	2	2	2	2	2	2	2	2	2	2	2
SEN1669	STM1376	STY1746	SPA1478	SEN1669	lppB	putative methyl-accepting chemotaxis protein	lppB	major outer membrane lipoprotein	lppB	major outer membrane lipoprotein	2	2	0	2	2	2	2	2	2	2	low	low	low	2	2	2	low	2	low	2	2	2	2	2	2	2	low	2	2	2	2	2	2	2	2	2	low	2	2
SEN1668	STM1377	STY1745	SPA1476	SEN1668	lpp	murein lipoprotein, links outer and inner membranes	lppA	major outer membrane lipoprotein	lppA	major outer membrane lipoprotein	2	2	2	2	2	2	2	2	2	2	low	low	low	2	2	2	low	2	low	2	2	2	2	low	2	2	low	2	low	2	2	2	2	2	2	2	low	2	low
SEN1667	STM1378	STY1744	SPA1475	SEN1667	pykF	pyruvate kinase I (formerly F), fructose stimulated	pykF	pyruvate kinase	pykF	pyruvate kinase	2	2	2	2	2	2	2	2	2	2	2	2	2	2	2	2	2	2	2	2	2	2	2	2	2	2	2	2	2	2	2	2	2	2	2	2	2	2	2
SEN1666	STM1379	STY1743	SPA1474	SEN1666	orf48	putative amino acid permease		putative amino acid permease	orf48	putative amino acid permease	0	2	2	2	2	2	2	2	2	2	2	2	2	2	2	2	2	2	2	2	2	2	2	2	2	2	2	2	2	2	2	2	2	2	2	2	2	2	2
SEN1665	STM1380	STY1742	SPA1473	SEN1665	orf32	putative hydrolase or acyltransferase			orf32	putative hydrolase or acyltransferase	0	2	0	2	2	2	2	2	2	2	2	2	2	2	2	2	2	2	2	2	2	2	2	2	2	2	2	2	2	2	2	2	2	2	2	2	2	2	2
SEN1664	STM1381	STY1741	SPA1472	SEN1664	orf245	putative cytoplasmic protein		Orf 245 protein	orf245	Orf 245 protein	0	2	0	2	2	2	2	2	2	2	2	2	2	2	2	2	2	2	2	2	2	2	2	2	2	2	2	2	2	2	2	2	2	2	2	2	2	2	2
SEN1663	STM1382	STY1739	SPA1471	SEN1663	orf408	putative regulatory protein, deoR family			orf408	putative regulatory protein, deoR family pseudogene	0	2	0	2	2	2	2	2	2	2	2	2	2	2	2	2	2	2	2	2	2	2	2	2	2	2	2	2	2	2	2	2	2	2	2	2	2	2	2
SEN1662	STM1383	STY1738	SPA1470	SEN1662	ttrA	Tetrathionate reductase complex, subunit A	ttrA	tetrathionate reductase subunit A	ttrA	tetrathionate reductase subunit A	0	2	2	2	2	2	2	2	2	2	2	2	2	2	2	2	2	2	2	2	2	2	2	2	2	2	2	2	2	2	2	2	2	2	2	2	2	2	2
SEN1661	STM1384	STY1737	SPA1469	SEN1661	ttrC	Tetrathionate reductase complex, subunit C	ttrC	tetrathionate reductase subunit C (membrane protein)	ttrC	tetrathionate reductase subunit C (membrane protein)	0	2	2	2	2	2	2	2	2	2	2	2	2	2	2	2	2	2	2	2	2	2	2	2	2	2	2	2	2	2	2	2	2	2	2	2	2	2	2
SEN1660	STM1385	STY1736	SPA1468	SEN1660	ttrB	Tetrathionate reductase complex, subunit B	ttrB	tetrathionate reductase subunit B	ttrB	tetrathionate reductase subunit B pseudogene	0	2	2	2	2	2	2	2	2	2	2	2	2	2	2	2	2	2	2	2	2	2	2	2	2	2	2	2	2	2	2	2	2	2	2	2	2	2	2
SEN1659	STM1386	STY1735	SPA1467	SEN1659	ttrS	Tetrathionate reductase complex: sensory transduction histidine kinase	ttrS		ttrS	hypothetical protein	0	2	2	2	2	2	2	2	2	2	2	2	2	2	2	2	2	2	2	2	2	2	2	2	2	2	2	2	2	2	2	2	2	2	2	2	2	2	2
SEN1658	STM1387	STY1733	SPA1466	SEN1658	ttrR	Tetrathionate reductase complex: response regulator	ttrR	putative two-component response regulator	ttrR	putative two-component response regulator	0	2	2	2	2	2	2	2	2	2	2	2	2	2	2	2	2	2	2	2	2	2	2	2	2	2	2	2	2	2	2	2	2	2	2	2	2	2	2
SEN1657	STM1388	STY1732	SPA1465	SEN1657	orf70	putative cytoplasmic protein	ydhZ	conserved hypothetical protein	ydhZ	conserved hypothetical protein	2	2	2	2	2	2	2	2	2	2	2	2	2	2	2	2	2	2	2	2	2	2	2	2	2	2	2	2	2	2	2	2	2	2	2	2	2	2	2
SEN1656	STM1389	STY1731	SPA1464	SEN1656	orf319	putative inner membrane protein		putative pathogenicity island protein	orf319	putative pathogenicity island protein	0	2	2	2	2	2	2	2	2	2	2	2	2	2	2	2	2	2	2	2	2	2	2	2	2	2	2	2	2	2	2	2	2	2	2	2	2	2	2
SEN1655	STM1390	STY1730	SPA1463	SEN1655	orf242	putative regulatory proteins, merR family		putative transcriptional regulator	orf242	putative transcriptional regulator	0	0	2	2	2	2	2	2	2	2	2	2	2	2	2	2	2	2	2	2	2	2	2	2	2	2	2	2	2	2	2	2	2	2	2	2	2	2	2
SEN1654	STM1391	STY1729	SPA1462	SEN1654	ssrB	Secretion system regulator: transcriptonal activator, homologous with degU/uvrY/bvgA	ssrB	putative two-component response regulator	ssrB	putative two-component response regulator	0	0	2	2	2	2	2	2	2	2	2	2	2	2	2	2	2	2	2	2	2	2	2	2	2	2	2	2	2	2	2	2	2	2	2	2	2	2	2
SEN1653	STM1392	STY1728	SPA1461	SEN1653	ssrA	Secretion system regulator:Sensor component	ssrA	putative two-component sensor kinase	ssrA	putative two-component sensor kinase	0	0	2	2	2	2	2	2	2	2	2	2	2	2	2	2	2	2	2	2	2	2	2	2	2	2	2	2	2	2	2	2	2	2	2	2	2	2	2
SEN1652	STM1393	STY1727	SPA1460	SEN1652	ssaB	Secretion system apparatus	spiC	putative pathogenicity island 2 secreted effector protein	spiC	putative pathogenicity island secreted effector protein	0	0	2	2	2	2	2	2	2	2	2	2	2	2	2	2	2	2	2	2	2	2	2	2	2	2	2	2	2	2	2	2	2	2	2	2	2	2	2
SEN1651	STM1394	STY1726	SPA1459	SEN1651	ssaC	Secretion system apparatus	spiA	putative outer membrane secretory protein	spiA	putative outer membrane secretory protein	0	0	2	2	2	2	2	2	2	2	2	2	2	2	2	2	2	2	2	2	2	2	2	2	2	2	2	2	2	2	2	2	2	2	2	2	2	2	2
SEN1650	STM1395	STY1725	SPA1458	SEN1650	ssaD	Secretion system apparatus	ssaD	putative pathogenicity island protein	ssaD	putative pathogenicity island protein	0	0	2	2	2	2	2	2	2	2	2	2	2	2	2	2	2	2	2	2	2	2	2	2	2	2	2	2	2	2	2	2	2	2	2	2	2	2	2
SEN1649	STM1396	STY1724	SPA1457	SEN1649	ssaE	Secretion system effector	ssaE	putative secretion system protein	ssaE	putative secretion system protein	0	0	2	2	2	2	2	2	2	2	low	2	2	2	2	2	2	2	2	2	2	2	2	2	2	2	2	2	2	2	2	2	2	2	2	2	2	2	2
SEN1648	STM1397	STY1723	SPA1456	SEN1648	sseA	Secretion system effector	sseA	putative pathogenicity island protein		putative pathogenicity island protein	0	0	2	2	2	2	2	2	2	2	2	2	2	2	2	2	2	2	2	2	2	2	2	2	2	2	2	2	2	2	2	2	2	2	2	2	2	2	2
SEN1647	STM1398	STY1722	SPA1455	SEN1647	sseB	Secretion system effector	sseB	putative pathogenicity island effector effector protein		putative pathogenicity island effector effector protein	0	0	2	2	2	2	2	2	2	2	2	2	2	2	2	2	2	2	2	2	2	2	2	2	2	2	2	2	2	2	2	2	2	2	2	2	2	2	2
SEN1646	STM1399	STY1721	SPA1454	SEN1646	sscA	Secretion system chaparone	sscA	putative Type III secretion system chaperone protein	sscA	putative Type III secretion system chaperone protein	0	0	2	2	2	2	2	2	2	2	2	2	2	2	2	2	2	2	2	2	2	2	2	2	2	2	2	2	2	2	2	2	2	2	2	2	2	2	2
SEN1645	STM1400	STY1720	SPA1453	SEN1645	sseC	Secretion system effector	sseC	putative pathogenicity island effector protein	sseC	putative pathogenicity island effector protein	0	0	2	2	2	2	2	2	2	2	2	2	1	2	2	2	2	2	2	2	2	2	2	2	2	2	2	2	2	2	2	2	2	2	2	2	2	2	2
SEN1644	STM1401	STY1719	SPA1452	SEN1644	sseD	Secretion system effector	sseD	putative pathogenicity island effector protein	sseD	putative pathogenicity island effector protein	0	0	0	2	2	2	2	2	2	2	2	2	2	2	2	2	2	2	2	2	2	2	2	2	2	2	2	2	2	2	2	2	2	2	2	2	2	2	2
SEN1643	STM1402	STY1718	SPA1451	SEN1643	sseE	Secretion system effector	sseE	putative pathogenicity island effector protein	sseE	putative pathogenicity island effector protein	0	0	2	2	2	2	2	2	2	2	2	2	2	2	2	2	2	2	2	2	2	2	2	2	2	2	2	2	2	2	2	2	2	2	2	2	2	2	2
SEN1642	STM1403	STY1717	SPA1450	SEN1642	sscB	Secretion system chaparone	sscB	putative pathogenicity island protein	sscB	putative pathogenicity island protein	0	0	2	2	2	2	2	2	2	2	2	2	2	2	2	2	2	2	2	2	2	2	2	2	2	2	2	2	2	2	2	2	2	2	2	2	2	2	2
SEN1641	STM1404	STY1716	SPA1449	SEN1641	sseF	Secretion system effector	sseF	putative pathogenicity island effector protein	sseF	putative pathogenicity island effector protein	0	0	2	2	2	2	2	2	2	2	2	2	2	2	1	2	2	2	2	2	2	2	2	2	2	2	2	2	2	2	2	2	2	2	2	2	2	2	2
SEN1640	STM1405	STY1715	SPA1448	SEN1640	sseG	Secretion system effector	sseG	putative pathogenicity island effector protein	sseG	putative pathogenicity island effector protein	0	0	0	2	2	2	2	2	2	2	2	2	2	2	2	2	2	2	2	2	2	2	2	2	2	2	2	2	2	2	2	2	2	2	2	2	2	2	2
SEN1639	STM1406	STY1714	SPA1447	SEN1639	ssaG	Secretion system apparatus	ssaG	putative pathogenicity island protein	ssaG	putative pathogenicity island protein	0	0	2	2	2	2	2	2	2	2	low	low	low	2	low	2	low	2	low	2	2	low	2	low	2	2	low	2	low	2	2	2	2	2	low	low	low	low	low
SEN1638	STM1407	STY1713	SPA1446	SEN1638	ssaH	Secretion system apparatus	ssaH	putative pathogenicity island protein	ssaH	putative pathogenicity island protein	0	0	2	2	2	2	2	2	2	2	2	2	2	2	2	2	2	2	2	2	2	2	2	2	2	2	2	2	2	2	2	2	2	2	2	2	2	2	2
SEN1637	STM1408	STY1712	SPA1445	SEN1637	ssaI	Secretion system apparatus	ssaI	putative pathogenicity island protein	ssaI	putative pathogenicity island protein	0	0	0	2	2	2	2	2	2	2	2	2	1	2	2	2	low	2	2	2	2	2	2	2	2	2	2	2	2	2	2	2	2	2	low	low	2	low	low
SEN1636	STM1409	STY1711	SPA1444	SEN1636	ssaJ	Secretion system apparatus: homology with the yscJ/mxiJ/prgK family of lipoproteins	ssaJ	putative pathogenicity island lipoprotein	ssaJ	putative pathogenicity island lipoprotein	0	0	2	2	2	2	2	2	2	2	2	2	2	2	2	2	2	2	2	2	2	2	2	2	2	2	2	2	2	2	2	2	2	2	2	2	2	2	2
SEN1635	STM1410	STY1710	SPA1443	SEN1635		putative cytoplasmic protein		putative pathogenicity island protein		putative pathogenicity island protein	0	0	2	2	2	2	2	2	2	2	2	2	2	2	2	2	2	2	2	2	2	2	2	2	2	2	2	2	2	2	2	2	2	2	2	2	2	2	2
SEN1634	STM1411	STY1709	SPA1442	SEN1634	ssaK	Secretion system apparatus		putative pathogenicity island protein	ssaK	putative pathogenicity island protein	0	0	2	2	2	2	2	2	2	2	2	2	2	2	2	2	2	2	2	2	2	2	2	2	2	2	2	2	2	2	2	2	2	2	2	2	2	2	2
SEN1633	STM1412	STY1708	SPA1441	SEN1633	ssaL	Secretion system apparatus	ssaL	putative secretion system protein	ssaL	putative secretion system protein	0	0	2	2	2	2	2	2	2	2	2	2	2	2	2	2	2	2	2	2	2	2	2	2	2	2	2	2	2	2	2	2	2	2	2	2	2	2	2
SEN1632	STM1413	STY1707	SPA1440	SEN1632	ssaM	Secretion system apparatus	ssaM	putative pathogenicity island protein	ssaM	putative pathogenicity island protein	0	0	2	2	2	2	2	2	2	2	2	2	2	2	2	2	2	2	2	2	2	2	2	2	2	2	2	2	2	2	2	2	2	2	2	2	2	2	2
SEN1631	STM1414	STY1706	SPA1439	SEN1631	ssaV	Secretion system apparatus: homology with the LcrD family of proteins	ssaV	putative type III secretion protein	ssaV	Secretion system apparatus: homology with the LcrD family of proteins	0	0	2	2	2	2	2	2	2	2	2	2	2	2	2	2	2	2	2	2	2	2	2	2	2	2	2	2	2	2	2	2	2	2	2	2	2	2	2
SEN1630	STM1415	STY1705	SPA1438	SEN1630	ssaN	Secretion system apparatus: homology with the YscN family of proteins	ssaN	putative type III secretion ATP synthase	ssaN	putative type III secretion ATP synthase	0	0	2	2	2	2	2	2	2	2	2	2	2	2	2	2	2	2	2	2	2	2	2	2	2	2	2	2	2	2	2	2	2	2	2	2	2	2	2
SEN1629	STM1416	STY1704	SPA1437	SEN1629	ssaO	Secretion system apparatus	ssaO	putative type III secretion protein	ssaO	putative type III secretion protein	0	0	0	2	2	2	2	2	2	2	2	2	2	2	2	2	2	2	2	2	2	2	2	2	2	2	2	2	2	2	2	2	2	2	2	2	2	2	2
SEN1628	STM1417	STY1703	SPA1436	SEN1628	ssaP	Secretion system apparatus	ssaP	putative type III secretion protein	ssaP	putative type III secretion protein	0	0	2	2	2	2	2	2	2	2	2	2	2	2	2	2	2	2	2	2	2	2	2	2	2	2	2	2	2	2	2	2	2	2	2	2	2	2	2
SEN1627	STM1418	STY1702	SPA1435	SEN1627	ssaQ	Secretion system apparatus	ssaQ	putative type III secretion protein	ssaQ	putative type III secretion protein	0	0	2	2	2	2	2	2	2	2	2	2	2	2	2	2	2	2	2	2	2	2	2	2	2	2	2	2	2	2	2	2	2	2	2	2	2	2	2
SEN1626	STM1419	STY1701	SPA1434	SEN1626	yscR	Secretion system apparatus: homology with YscR of the secretion system of Yersinia	yscR	putative type III secretion protein	yscR	putative type III secretion protein	0	0	2	2	2	2	2	2	2	2	2	2	2	2	2	2	2	2	2	2	2	2	2	2	2	2	2	2	2	2	2	2	2	2	2	2	2	2	2
SEN1625	STM1420	STY1700	SPA1433	SEN1625	ssaS	Secretion system apparatus: homology with YscS of the secretion system of Yersinia	ssaS	putative type III secretion protein	ssaS	putative type III secretion protein	0	0	2	2	2	2	2	2	2	2	2	2	2	2	2	2	2	2	2	2	2	2	2	2	2	2	2	2	2	2	2	2	2	2	low	low	2	low	low
SEN1624	STM1421	STY1699	SPA1432	SEN1624	ssaT	Secretion system apparatus: homology with YscT of the secretion system of Yersinia	ssaT	putative type III secretion protein	ssaT	putative type III secretion protein	0	0	2	2	2	2	2	2	2	2	2	2	2	2	2	2	2	2	2	2	2	2	2	2	2	2	2	2	2	2	2	2	2	2	2	2	2	2	2
SEN1623	STM1422	STY1698	SPA1431	SEN1623	ssaU	Secretion system apparatus: homology with YscU of the secretion system of Yersinia	ssaU	putative type III secretion protein	ssaU	putative type III secretion protein	0	0	2	2	2	2	2	2	2	2	2	2	2	2	2	2	2	2	2	2	2	2	2	2	2	2	2	2	2	2	2	2	2	2	2	2	2	2	2
SEN1622	STM1425	STY1697	SPA1428	SEN1622	ydhE	putative MATE family transport protein	ydhE	hypothetical integral membrane protein	ydhE	hypothetical integral membrane protein	2	2	2	2	2	2	2	2	2	2	2	2	2	2	2	2	2	2	2	2	2	2	2	2	2	2	2	2	2	2	2	2	2	2	2	2	2	2	2
SEN1621	STM1426	STY1696	SPA1427	SEN1621	ribE	riboflavin synthase, alpha chain	ribE	riboflavin synthase alpha chain	ribE	riboflavin synthase alpha chain	0	2	2	2	2	2	2	2	2	2	2	2	2	2	2	2	2	2	2	2	2	2	2	2	2	2	2	2	2	2	2	2	2	2	2	2	2	2	2
SEN1620	STM1427	STY1695	SPA1426	SEN1620	cfa	cyclopropane fatty acyl phospholipid synthase	cfa	cyclopropane-fatty-acyl-phospholipid synthase	cfa	cyclopropane-fatty-acyl-phospholipid synthase	2	2	2	2	2	2	2	2	2	2	2	2	2	2	2	2	2	2	2	2	2	2	2	2	2	2	2	2	2	2	2	2	2	2	2	2	2	2	2
SEN1619	STM1428	STY1694	SPA1425	SEN1619	ydhC	putative MFS family transport protein	ydhC	putative integral membrane transport protein	ydhC	putative integral membrane transport protein	0	2	2	2	2	2	2	2	2	2	2	2	2	2	2	2	2	2	2	2	2	2	2	2	2	2	2	2	2	2	2	2	2	2	2	2	2	2	2
STM1429	STM1429	STY1693	SPA1424	sePT4_1111_1112-1a01.w2k1111_start 0236302	ydhB	putative transcriptional regulator, LysR family	ydhB	putative transcriptional regulator	ydhB	putative transcriptional regulator	0	2	2	2	2	2	2	2	2	2	2	2	2	2	2	2	2	2	2	2	2	2	2	2	2	2	2	2	2	2	2	2	2	2	2	2	2	2	2
SEN1617	STM1430	STY1692	SPA1423	SEN1617	purR	transcriptional repressor for pur regulon, glyA, glnB, prsA, speA (GalR/LacI family)	purR	purine nucleotide synthesis repressor	purR	purine nucleotide synthesis repressor	2	2	2	2	2	2	2	2	2	2	2	2	2	2	2	2	2	2	2	2	2	2	2	2	2	2	2	2	2	2	2	2	2	2	2	2	low	2	2
SEN1616	STM1431	STY1691	SPA1422	SEN1616	sodB	superoxide dismutase, iron	sodB	superoxide dismutase	sodB	superoxide dismutase	0	2	2	2	2	2	2	2	2	2	2	2	2	2	2	2	2	2	2	2	2	2	2	2	2	2	2	2	2	2	2	2	2	2	2	2	2	2	2
SEN1615	STM1432	STY1690	SPA1421	SEN1615	ydhO	putative cell wall-associated hydrolase		putative secreted protein	ydhO	putative secreted protein	2	2	2	2	2	2	2	2	2	2	2	2	2	2	2	2	2	2	2	2	2	2	2	2	2	2	2	2	2	2	2	2	2	2	2	2	2	2	2
SEN1614	STM1433	STY1689	SPA1420	SEN1614	ydhD	putative glutaredoxin protein	ydhD	conserved hypothetical protein	ydhD	conserved hypothetical protein	2	2	2	2	2	2	2	2	2	2	2	2	2	2	2	2	2	2	2	2	2	2	2	2	2	2	2	2	2	2	2	2	2	2	2	2	2	2	2
SEN1613	STM1434	STY1688	SPA1419	SEN1613	rnt	RNase T, degrades tRNA, has exonuclease and ssDNAse activity	rnt	ribonuclease T	rnt	ribonuclease T	2	2	2	2	2	2	2	2	2	2	2	2	2	2	2	2	2	2	2	2	2	2	2	2	2	2	2	2	2	2	2	2	2	2	2	2	2	2	2
SEN1612	STM1435	STY1687	SPA1418	SEN1612	gloA	glyoxalase I, nickel isomerase	gloA	lactoylglutathione lyase	gloA	lactoylglutathione lyase	0	2	2	2	2	2	2	2	2	2	2	2	2	2	2	2	2	2	2	2	2	2	2	2	2	2	2	2	2	2	2	2	2	2	2	2	2	2	2
SEN1611	STM1436	STY1686	SPA1417	SEN1611	nemA	N-ethylmaleimide reductase	nemA	N-ethylmaleimide reductase	nemA	N-ethylmaleimide reductase	0	2	2	2	2	2	2	2	2	2	2	2	2	2	2	2	2	2	2	2	2	2	2	2	2	2	2	2	2	2	2	2	2	2	2	2	2	2	2
SEN1610	STM1437	STY1685	SPA1416	SEN1610	ydhM	putative transcriptional repressor (TetR/AcrR family)		putative TetR-family transcriptional regulator	ydhM	putative TetR-family transcriptional regulator	0	2	2	2	2	2	2	2	2	2	low	2	2	2	low	2	2	2	low	2	2	low	2	low	2	2	2	2	low	2	2	2	2	2	2	2	low	2	2
SEN1609	STM1438	STY1684	SPA1415	SEN1609	ydhL	putative oxidoreductase		conserved hypothetical protein	ydhL	conserved hypothetical protein	0	2	2	2	2	2	2	2	2	2	2	2	2	2	2	2	2	2	2	2	2	2	2	2	2	2	2	2	2	2	2	2	2	2	2	2	2	2	2
SEN1608	STM1439	STY1683	SPA1414	SEN1608	ydhF	putative aldo/keto reductase		putative oxidoreductase	ydhF	putative oxidoreductase	2	2	2	2	2	2	2	2	2	2	2	2	2	2	2	2	2	2	2	2	2	2	2	2	2	2	2	2	2	2	2	2	2	2	2	2	2	2	2
SEN1607	STM1440	STY1682	SPA1413	SEN1607	sodC	copper/zinc superoxide dismutase	sodC	copper-zinc superoxide dismutase	sodC	copper-zinc superoxide dismutase	0	2	2	2	2	2	2	2	2	2	2	2	2	2	low	2	2	2	2	2	2	2	2	2	2	2	2	2	low	2	2	2	2	2	low	low	low	low	low
SEN1606	STM1441	STY1681	SPA1412	SEN1606		putative inner membrane protein		putative membrane protein		putative membrane protein	0	2	2	2	2	2	2	2	2	2	2	2	2	2	2	2	2	2	2	2	2	2	2	2	2	2	2	2	2	2	2	2	2	2	2	2	2	2	2
SEN1605	STM1442	STY1680	SPA1411	SEN1605	ydhJ	putative multidrug resistance efflux pump		putative HlyD-family protein	ydhJ	putative HlyD-family protein	0	2	2	2	2	2	2	2	2	2	2	2	2	2	2	2	2	2	2	2	2	2	2	2	2	2	2	2	2	2	2	2	2	2	2	2	2	2	2
SEN1604	STM1443	STY1679	SPA1410	SEN1604	ydhI	putative inner membrane protein		conserved hypothetical protein	ydhI	conserved hypothetical protein	0	2	2	2	2	2	2	2	2	2	2	2	2	2	2	2	2	2	2	2	2	2	2	2	2	2	2	2	2	2	2	2	2	2	2	2	2	2	2
SEN1603	STM1444	STY1678	SPA1409	SEN1603	slyA	transcriptional regulator for hemolysin (MarR family)	slyA	transcriptional regulator	slyA	transcriptional regulator	2	2	2	2	2	2	2	2	2	2	2	2	2	2	2	2	2	2	2	2	2	2	2	2	2	2	2	2	2	2	2	2	2	2	2	2	2	2	2
SEN1602	STM1445	STY1677	SPA1408	SEN1602	slyB	putative outer membrane lipoprotein	slyB	outer membrane lipoprotein SlyB precursor	slyB	outer membrane lipoprotein SlyB precursor	0	2	2	2	2	2	2	2	2	2	2	2	2	2	2	2	2	2	2	2	2	2	2	2	2	2	2	2	2	2	2	2	2	2	2	2	2	2	2
SEN1601	STM1446	STY1676	SPA1407	SEN1601	ydhH	putative cytoplasmic protein		conserved hypothetical protein	ydhH	conserved hypothetical protein	0	2	2	2	2	2	2	2	2	2	2	2	2	2	2	2	2	2	2	2	2	2	2	2	2	2	2	2	2	2	2	2	2	2	2	2	2	2	2
SEN1600	STM1447	STY1675	SPA1406	SEN1600	ydhA	putative outer membrane lipoprotein	ydhA	putative lipoprotein	ydhA	putative lipoprotein	0	2	2	2	2	2	2	2	2	2	2	2	2	2	2	2	2	2	2	2	2	2	2	2	2	2	2	2	2	2	2	2	2	2	2	2	2	2	2
SEN1599	STM1448	STY1674	SPA1405	SEN1599	pdxH	pyridoxine 5'-phosphate oxidase	pdxH	pyridoxamine 5'-phosphate oxidase	pdxH	pyridoxamine 5'-phosphate oxidase	2	2	2	2	2	2	2	2	2	2	2	2	2	2	2	2	2	2	2	2	2	2	2	2	2	2	2	2	2	2	2	2	2	2	2	2	2	2	2
SEN1598	STM1449	STY1673	SPA1404	SEN1598	tyrS	tyrosine tRNA synthetase	tyrS	tyrosyl-tRNA synthetase	tyrS	tyrosyl-tRNA synthetase	2	2	2	2	2	2	2	2	2	2	2	2	2	2	2	2	2	2	2	2	2	2	2	2	2	2	2	2	2	2	2	2	2	2	2	2	2	2	2
SEN1597	STM1450	STY1672	SPA1403	SEN1597	pdxY	pyridoxal kinase 2/pyridoxine kinase	pdxY	pyridoxamine kinase	pdxY	pyridoxamine kinase	0	2	2	2	2	2	2	2	2	2	2	2	2	2	2	2	2	2	2	2	2	2	2	2	2	2	2	2	2	2	2	2	2	2	2	2	2	2	2
SEN1596	STM1451	STY1671	SPA1402	SEN1596	gst	glutathionine S-transferase	gst	glutathione S-transferase	gst	glutathione S-transferase	2	2	2	2	2	2	2	2	2	2	2	2	2	2	2	2	2	2	2	2	2	2	2	2	2	2	2	2	2	2	2	2	2	2	2	2	2	2	2
SEN1595	STM1452	STY1670	SPA1401	SEN1595	ydgR	putative POT family, peptide transport protein		putative proton/oligopeptide symporter	ydgR	putative proton/oligopeptide symporter	2	2	2	2	2	2	2	2	2	2	2	2	2	2	2	2	2	2	2	2	2	2	2	2	2	2	2	2	2	2	2	2	2	2	2	2	2	2	2
SEN1594	STM1453	STY1669	SPA1400	SEN1594	nth	endonuclease III; DNA glycosylase/apyrimidinic (AP) lyase	nth	endonuclease III	nth	endonuclease III	0	2	2	2	2	2	2	2	2	2	2	2	2	2	2	2	2	2	2	2	2	2	2	2	2	2	2	2	2	2	2	2	2	2	2	2	2	2	2
SEN1593	STM1454	STY1668	SPA1399	SEN1593	ydgQ	putative NADH-quinone reductase, membrane protein	ydgQ	conserved hypothetical protein	ydgQ	conserved hypothetical protein	0	2	2	2	2	2	2	2	2	2	2	2	2	2	2	2	2	2	2	2	2	2	2	2	2	2	2	2	2	2	2	2	2	2	2	2	2	2	2
SEN1592	STM1455	STY1667	SPA1398	SEN1592	ydgP	putative Na+-transporting NADH:ubiquinone oxidoreductase gamma subunit		conserved hypothetical protein	ydgP	conserved hypothetical protein	0	2	2	2	2	2	2	2	2	2	2	2	2	2	2	2	2	2	2	2	2	2	2	2	2	2	2	2	2	2	2	2	2	2	2	2	2	2	2
SEN1591	STM1456	STY1666	SPA1397	SEN1591	ydgO	putative oxidoreductase		putative membrane protein	ydgO	putative membrane protein	2	2	2	2	2	2	2	2	2	2	2	2	2	2	2	2	2	2	2	2	2	2	2	2	2	2	2	2	2	2	2	2	2	2	2	2	2	2	2
SEN1590	STM1457	STY1665	SPA1396	SEN1590		putative respiratory-chain NADH dehydrogenase		putative NADH reducing dehydrogenase		putative NADH reducing dehydrogenase	2	2	2	2	2	2	2	2	2	2	2	2	2	2	2	2	2	2	2	2	2	2	2	2	2	2	2	2	2	2	2	2	2	2	2	2	2	2	2
SEN1589	STM1458	STY1664	SPA1395	SEN1589	ydgM	putative alternative beta subunit of Na+-transporting NADH:ubiquinone oxidoreductase		putative ferredoxin-like protein, cytoplasmic membrane	ydgM	putative ferredoxin-like protein, cytoplasmic membrane	2	2	2	2	2	2	2	2	2	2	2	2	2	2	2	2	2	2	2	2	2	2	2	2	2	2	2	2	2	2	2	2	2	2	low	low	2	low	low
SEN1588	STM1459	STY1663	SPA1394	SEN1588		putative oxidoreductase, inner membrane protein		putative membrane protein		putative membrane protein	2	2	2	2	2	2	2	2	2	2	2	2	2	2	2	2	2	2	2	2	2	2	2	2	2	2	2	2	2	2	2	2	2	2	2	2	2	2	2
SEN1587	STM1460	STY1662	SPA1393	SEN1587	ydgK	putative inner membrane protein		putative membrane protein	ydgK	putative membrane protein	0	2	2	2	2	2	2	2	2	2	2	2	2	2	2	2	2	2	2	2	2	2	2	2	2	2	2	2	2	2	2	2	2	2	2	2	2	2	2
SEN1586	STM1461.S	STY1661	SPA1392	SEN1586	ydgT	putative cytoplasmic protein		conserved hypothetical protein	ydgT	conserved hypothetical protein	0	2	2	2	2	2	2	2	2	2	low	2	1	2	2	2	low	2	low	2	2	low	2	low	2	2	low	2	low	2	2	2	2	2	low	low	low	low	low
SEN1585	STM1462.S	STY1660	SPA1391	SEN1585	ydgJ	putative oxidoreductase		putative oxidoreductase	ydgJ	putative oxidoreductase	2	2	2	2	2	2	2	2	2	2	2	2	2	2	2	2	2	2	2	2	2	2	2	2	2	2	2	2	2	2	2	2	2	2	2	2	2	2	2
SEN1584	STM1463	STY1658	SPA1390	SEN1584	add	adenosine deaminase	add	adenosine deaminase	add	adenosine deaminase pseudogene	0	2	2	2	2	2	2	2	2	2	2	2	2	2	2	2	2	2	2	2	2	2	2	2	2	2	2	2	2	2	2	2	2	2	2	2	2	2	2
STM1464	STM1464				malY	pseudogene; in-frame stop following codon 16					0	2	2	2	2	0	0	2	2	2	low	low	low	0	low	2	low	2	low	2	2	2	2	low	2	2	low	2	2	2	2	2	2	2	2	2	low	2	2
SEN1583	STM1466	STY1656	SPA1389	SEN1583	ydgA	putative periplasmic protein		conserved hypothetical protein	ydgA	conserved hypothetical protein	0	2	2	2	2	2	2	2	2	2	2	2	2	2	2	2	2	2	2	2	2	2	2	2	2	2	2	2	2	2	2	2	2	2	2	2	2	2	2
SEN1582	STM1467	STY1655	SPA1388	SEN1582	manA	mannose-6-phosphate isomerase	manA	mannose-6-phosphate isomerase	manA	mannose-6-phosphate isomerase	2	2	2	2	2	2	2	2	2	2	2	2	2	2	2	2	2	2	2	2	2	2	2	2	2	2	2	2	2	2	2	2	2	2	2	2	2	2	2
SEN1581	STM1468	STY1654	SPA1387	SEN1581	fumA	fumarase A (fumarate hydratase class I), aerobic isozyme	fumA	Fumarate hydratase class I, aerobic	fumA	Fumarate hydratase class I, aerobic	2	2	2	2	2	2	2	2	2	2	2	2	2	2	2	2	2	2	2	2	2	2	2	2	2	2	2	2	2	2	2	2	2	2	2	2	2	2	2
SEN1579	STM1469	STY1653	SPA1386	SEN1579	fumC	fumarase C (fumarate hydratase Class II)	fumC	fumarate hydratase class II	fumC	fumarate hydratase class II	0	2	2	2	2	2	2	2	2	2	2	2	2	2	2	2	2	2	2	2	2	2	2	2	2	2	2	2	2	2	2	2	2	2	2	2	2	2	2
SEN1578	STM1470	STY1652	SPA1385	SEN1578	tus	replication termination protein	tus	DNA replication terminus site-binding protein; DNA sequence-specific contrahelicase	tus	DNA replication terminus site-binding protein; DNA sequence-specific contrahelicase	0	2	2	2	2	2	2	2	2	2	2	2	2	2	2	2	2	2	2	2	2	2	2	2	2	2	2	2	2	2	2	2	2	2	2	2	2	2	2
SEN1577	STM1471	STY1651	SPA1384	SEN1577	rstB	sensory histidine kinase in two-component regulatory system with RstA	rstB	two component sensor kinase	rstB	two component sensor kinase	0	2	2	2	2	2	2	2	2	2	2	2	2	2	2	2	2	2	2	2	2	2	2	2	2	2	2	2	2	2	2	2	2	2	2	2	2	2	2
SEN1576	STM1472	STY1650	SPA1383	SEN1576		putative periplasmic protein		conserved hypothetical protein		conserved hypothetical protein	0	2	0	2	2	2	2	2	2	2	2	2	2	2	2	2	2	2	2	2	2	2	2	2	2	2	2	2	2	2	2	2	2	2	2	2	2	2	2
SEN1575	STM1473	STY1649	SPA1382	SEN1575	ompN	outer membrane protein N, non-specific porin		outer membrane protein	ompN	outer membrane protein	2	2	2	2	2	2	2	2	2	2	1	2	1	2	2	2	1	2	2	2	2	2	2	1	2	2	2	2	1	2	2	2	2	2	2	2	2	2	2
SEN1574	STM1475	STY1647	SPA1380	SEN1574	rstA	response regulator in two-component regulatory system with RstB (OmpR family)	rstA	putative two-component response regulator	rstA	putative two-component response regulator	0	2	2	2	2	2	2	2	2	2	2	2	2	2	2	2	2	2	2	2	2	2	2	2	2	2	2	2	2	2	2	2	2	2	2	2	2	2	2
SEN1573	STM1476	STY1646	SPA1379	SEN1573	ydgC	putative inner membrane protein		putative membrane protein	ydgC	putative membrane protein	2	2	2	2	2	2	2	2	2	2	2	low	low	2	2	2	2	2	2	2	2	2	2	low	2	2	2	2	2	2	2	2	2	2	2	2	2	2	2
SEN1572	STM1477	STY1645	SPA1378	SEN1572	ydgI	putative amino acid transporter		putative amino acid permease	ydgI	putative amino acid permease	0	2	2	2	2	2	2	2	2	2	2	2	2	2	2	2	2	2	2	2	2	2	2	2	2	2	2	2	2	2	2	2	2	2	2	2	2	2	2
SEN1571	STM1478	STY1590	SPA1377	SEN1571	ydgH	putative periplasmic protein		putative exported protein	ydgH	putative exported protein	2	2	2	2	2	2	2	2	2	2	2	2	2	2	2	2	2	2	2	2	2	2	2	2	2	2	2	2	2	2	2	2	2	2	2	2	2	2	2
SEN1570	STM1479	STY1589	SPA1376	SEN1570	pntA	pyridine nucleotide transhydrogenase (proton pump), alpha subunit	pntA	pyridine nucleotide transhydrogenase subunit-alpha	pntA	pyridine nucleotide transhydrogenase subunit-alpha	2	2	2	2	2	2	2	2	2	2	2	2	2	2	2	2	2	2	2	2	2	2	2	2	2	2	2	2	2	2	2	2	2	2	2	2	2	2	2
SEN1569	STM1480	STY1588	SPA1375	SEN1569	pntB	pyridine nucleotide transhydrogenase (proton pump), beta subunit	pntB	pyridine nucleotide transhydrogenase subunit-beta	pntB	pyridine nucleotide transhydrogenase subunit-beta	2	2	2	2	2	2	2	2	2	2	2	2	2	2	2	2	2	2	2	2	2	2	2	2	2	2	2	2	2	2	2	2	2	2	2	2	2	2	2
SEN1568	STM1481	STY1587	SPA1374	SEN1568		putative membrane transport protein		putative membrane protein		putative membrane protein	2	2	0	2	2	2	2	2	2	2	2	2	2	2	2	2	2	2	2	2	2	2	2	2	2	2	2	2	2	2	2	2	2	2	2	2	2	2	2
SEN1567	STM1482	STY1585	SPA1372	SEN1567	ydgF	putative membrane transporter of cations and cationic drugs		putative conserved membrane protein	ydgF	putative conserved membrane protein	0	2	2	2	2	2	2	2	2	2	low	low	2	2	1	2	low	2	2	0	2	2	2	2	2	2	low	2	2	2	2	2	2	2	2	2	2	2	2
SEN1566	STM1483	STY1584	SPA1371	SEN1566	ydgE	putative membrane transporter of cations and cationic drugs		putative membrane protein	ydgE	putative membrane transporter pseudogene	0	0	2	2	2	2	2	2	2	2	2	2	2	2	2	2	2	2	2	0	2	2	2	2	2	2	2	2	2	2	2	2	2	2	2	2	2	2	2
SEN1565	STM1484	STY1583	SPA1370	SEN1565		putative protease		putative secreted protein		putative secreted protein	0	2	2	2	2	2	2	2	2	2	2	2	2	2	2	2	2	2	2	2	2	2	2	2	2	2	2	2	2	2	2	2	2	2	2	2	2	2	2
SEN1564	STM1486	STY1579	SPA1368	SEN1564	ynfM	putative MFS familty transport protein		putative membrane transport protein	ynfM	putative membrane transport protein	0	2	2	2	2	2	2	2	2	2	2	2	2	2	2	2	2	2	2	2	2	2	2	2	2	2	2	2	2	2	2	2	2	2	2	2	2	2	2
SEN1563	STM1487	STY1578	SPA1367	SEN1563	ynfL	putative transcriptional regulator, LysR family		putative regulatory protein	ynfL	putative regulatory protein	0	2	2	2	2	2	2	2	2	2	2	2	2	2	2	2	2	2	2	2	2	2	2	2	2	2	2	2	2	2	2	2	2	2	2	2	2	2	2
SEN1562	STM1488	STY1576	SPA1366	SEN1562	mlc	transcriptional repressor of ptsG and ptsHI, global repressor of carbohydrate metabolism (pts operon) (NagC/XylR family)		putative regulatory protein	mlc	putative regulatory protein	0	2	2	2	2	2	2	2	2	2	2	2	2	2	2	2	2	2	2	2	2	2	2	2	2	2	2	2	2	2	2	2	2	2	2	2	2	2	2
SEN1561	STM1489	STY1575	SPA1365	SEN1561	ynfK	putative dethiobiotin synthase		putative dethiobiotin synthetase	ynfK	putative dethiobiotin synthetase	2	2	2	2	2	2	2	2	2	2	2	2	2	2	2	2	2	2	2	2	2	2	2	2	2	2	2	2	2	2	2	2	2	2	2	2	2	2	2
SEN1560	STM1490	STY1574	SPA1364	SEN1560		putative chloride channel protein		putative voltage gated chloride channel protein		putative voltage gated chloride channel protein pseudogene	0	2	2	2	2	2	2	2	2	2	2	2	2	2	2	2	2	2	2	2	2	2	2	2	2	2	2	2	2	2	2	2	2	2	2	2	2	2	2
SEN1559	STM1491	STY1573	SPA1363	SEN1559		ABC-type proline/glycine betaine transport systems, ATPase component		putative ABC transporter ATP/GTP-binding protein		putative ABC transporter ATP/GTP-binding protein	0	2	2	2	2	2	2	2	2	2	2	2	2	2	2	2	2	2	2	2	2	2	2	2	2	2	2	2	2	2	2	2	2	2	2	2	2	2	2
SEN1558	STM1492	STY1572	SPA1362	SEN1558		putative binding-protein-dependent transport system, inner membrane component		putative ABC transporter membrane protein		putative ABC transporter membrane protein	0	2	2	2	2	2	2	2	2	2	2	2	2	2	2	2	2	2	2	2	2	2	2	2	2	2	2	2	2	2	2	2	2	2	2	2	2	2	2
SEN1557	STM1493	STY1571	SPA1361	SEN1557		putative periplasmic component, ABC transport system		putative ABC transporter periplasmic binding protein		putative ABC transporter periplasmic binding protein	0	2	2	2	2	2	2	2	2	2	2	2	2	2	2	2	2	2	2	2	2	2	2	2	2	2	2	2	2	2	2	2	2	2	2	2	2	2	2
SEN1556	STM1494	STY1570	SPA1360	SEN1556		ABC-type transport systems, permease components		putative ABC transporter membrane protein		putative ABC transporter membrane protein	0	2	2	2	2	2	2	2	2	2	2	2	2	2	2	2	2	2	2	2	2	2	2	2	2	2	2	2	2	2	2	2	2	2	2	2	2	2	2
SEN1555	STM1495	STY1569	SPA1359	SEN1555	ynfI	putative component of anaerobic dehydrogenases		conserved hypothetical protein	ynfI	conserved hypothetical protein	0	2	2	2	2	2	2	2	2	2	2	2	2	2	2	2	2	2	2	2	2	2	2	2	2	2	2	2	2	2	2	2	2	2	2	2	2	2	2
SEN1554	STM1496	STY1568	SPA1358	SEN1554		putative dimethylsulfoxide reductase	dmsC	putative dimethyl sulphoxide reductase subunit	dmsC	putative dimethyl sulphoxide reductase subunit	2	2	2	2	2	2	2	2	2	2	2	2	2	2	2	2	2	2	2	2	2	2	2	2	2	2	2	2	2	2	2	2	2	2	2	2	2	2	2
SEN1552	STM1498	STY1566		SEN1552		putative dimethyl sulphoxide reductase	dmsA2	putative dimethyl sulphoxide reductase subunit			0	0	2	2	2	2	2	0	0	2	2	2	2	2	2	2	2	2	2	2	2	2	2	2	2	2	2	2	2	2	2	2	2	2	2	2	2	2	2
SEN1551	STM1499	STY1565	SPA1356	SEN1551		putative dimethyl sulphoxide reductase, chain A1	dmsA1	putative dimethyl sulphoxide reductase subunit	dmsA	putative dimethyl sulfoxide reductase subunit	2	0	2	2	2	2	2	2	2	2	2	2	2	2	2	2	2	2	2	2	2	2	2	2	2	2	2	2	2	2	2	2	2	2	2	2	2	2	2
SEN1550	STM1500	STY1563	SPA1355	SEN1550	ynfD	putative outer membrane protein			ynfD	putative outer membrane protein	0	2	2	2	2	2	2	2	2	2	2	2	2	2	2	2	2	2	2	2	2	2	2	2	2	2	2	2	2	2	2	2	2	2	2	2	2	2	2
SEN1549	STM1501	STY1562	SPA1354	SEN1549	ynfC	putative inner membrane lipoprotein		conserved hypothetical protein	ynfC	conserved hypothetical protein	0	2	2	2	2	2	2	2	2	2	2	2	2	2	2	2	2	2	2	2	2	2	2	2	2	2	2	2	2	2	2	2	2	2	2	2	2	2	2
SEN1548	STM1502	STY1561	SPA1353	SEN1548	speG	spermidine N1-acetyltransferase	speG	spermidine N1-acetyltransferase	speG	spermidine N1-acetyltransferase	2	2	2	2	2	2	2	2	2	2	2	2	2	2	2	2	2	2	2	2	2	2	2	2	2	2	2	2	2	2	2	2	2	2	2	2	2	2	2
SEN1547	STM1503	STY1560	SPA1352	SEN1547	ynfB	putative periplasmic protein		putative secreted protein	ynfB	putative secreted protein	0	2	2	2	2	2	2	2	2	2	2	2	2	2	2	2	2	2	2	2	2	2	2	2	2	2	2	2	2	2	2	2	2	2	2	2	2	2	2
SEN1546	STM1504	STY1558	SPA1351	SEN1546	ynfA	putative inner membrane lipoprotein		putative membrane protein	ynfA	putative membrane protein	0	0	2	2	2	2	2	2	2	2	2	2	2	2	2	2	2	2	2	2	2	2	2	2	2	2	2	2	2	2	2	2	2	2	2	2	2	2	2
SEN1545	STM1505	STY1556	SPA1350	SEN1545	rspA	putative dehydratase, starvation sensing protein	rspA	starvation sensing protein RspA	rspA	starvation sensing protein RspA	0	2	2	2	2	2	2	2	2	2	2	2	2	2	2	2	2	2	2	2	2	2	2	2	2	2	2	2	2	2	2	2	2	2	2	2	2	2	2
SEN1544	STM1506	STY1555	SPA1349	SEN1544	rspB	putative dehydrogenase	rspB	starvation sensing protein RspB	rspB	putative dehydrogenase	0	0	2	2	2	2	2	2	2	2	2	2	2	2	2	2	2	2	2	2	2	2	2	2	2	2	2	2	2	2	2	2	2	2	2	2	2	2	2
SEN1543	STM1508	STY1553	SPA1347	SEN1543	ydfI	putative mannitol dehydrogenase		putative D-mannonate oxidoreductase	ydfI	putative mannitol dehydrogenase	0	2	2	2	2	2	2	2	2	2	2	2	2	2	2	2	2	2	2	2	2	2	2	2	2	2	2	2	2	2	2	2	2	2	2	2	2	2	2
SEN1542	STM1509	STY1552	SPA1346	SEN1542	ydfZ	putative cytoplasmic protein		conserved hypothetical protein	ydfZ	conserved hypothetical protein	0	2	2	2	2	2	2	2	2	2	2	2	2	2	2	2	2	2	low	2	2	low	2	2	2	2	2	2	low	2	2	2	2	2	2	2	2	2	2
SEN1541	STM1510	STY1551	SPA1345	SEN1541	ydfH	putative regulatory protein, gntR family		putative regulatory protein	ydfH	putative regulatory protein	0	2	2	2	2	2	2	2	2	2	2	2	2	2	2	2	2	2	2	2	2	2	2	2	2	2	2	2	2	2	2	2	2	2	2	2	2	2	2
SEN1540	STM1511	STY1550	SPA1344	SEN1540	ydfG	putative oxidoreductase		putative oxidoreductase	ydfG	putative oxidoreductase	0	2	2	2	2	2	2	2	2	2	2	2	2	2	2	2	2	2	2	2	2	2	2	2	2	2	2	2	2	2	2	2	2	2	2	2	2	2	2
SEN1539	STM1512	STY1549	SPA1343	SEN1539	dcp	dipeptidyl carboxypeptidase II	dcp	dipeptidyl carboxypeptidase II	dcp	dipeptidyl carboxypeptidase II	0	2	2	2	2	2	2	2	2	2	2	2	2	2	2	2	2	2	2	2	2	2	2	2	2	2	2	2	2	2	2	2	2	2	2	2	2	2	2
SEN1538	STM1513	STY1548	SPA1342	SEN1538		putative cytoplasmic protein		conserved hypothetical protein		conserved hypothetical protein	0	2	2	2	2	2	2	2	2	2	2	2	2	2	2	2	2	2	2	2	2	2	2	2	2	2	2	2	2	2	2	2	2	2	2	2	2	2	2
SEN1537	STM1514	STY1547	SPA1341	SEN1537	ydeJ	putative Competence-damaged protein		conserved hypothetical protein	ydeJ	conserved hypothetical protein	0	0	2	2	2	2	2	2	2	2	2	2	2	2	2	2	2	2	2	2	2	2	2	2	2	2	2	2	2	2	2	2	2	2	2	2	2	2	2
SEN1536	STM1515	STY1545	SPA1340	SEN1536	ydeI	putative periplasmic protein		putative periplasmic protein	ydeI	putative periplasmic protein	0	2	2	2	2	2	2	2	2	2	2	2	2	2	2	2	2	2	2	2	2	2	2	2	2	2	2	2	2	2	2	2	2	2	2	2	2	2	2
SEN1535	STM1516	STY1544	SPA1338	SEN1535	ydeE	putative MFS family transport protein		putative membrane protein	ydeE	putative membrane protein	0	2	2	2	2	2	2	2	2	2	2	2	2	2	2	2	2	2	2	2	2	2	2	2	2	2	2	2	2	2	2	2	2	2	2	2	2	2	2
SEN1534	STM1517	STY1543		SEN1534	ydeD	putative permease, integral membrane protein		putative membrane protein			0	2	0	2	2	2	2	0	0	2	2	2	2	2	2	2	2	2	2	2	2	2	2	2	2	2	2	2	2	2	2	2	2	2	2	2	2	2	2
SEN1533	STM1518	STY1542	SPA1337	SEN1533	marB	multiple antibiotic resistance protein	marB	multiple antibiotic resistance protein MarB	marB	multiple antibiotic resistance protein MarB	0	0	0	2	2	2	2	2	2	2	2	2	2	2	2	2	2	2	2	2	2	2	2	2	2	2	2	2	2	2	2	2	2	2	2	2	2	2	2
SEN1532	STM1519.S	STY1541	SPA1336	SEN1532	marA	transcriptional activator	marA	multiple antibiotic resistance protein MarA	marA	multiple antibiotic resistance protein MarA	2	2	2	2	2	2	2	2	2	2	2	2	2	2	2	2	2	2	2	2	2	2	2	2	2	2	2	2	2	2	2	2	2	2	2	2	2	2	2
SEN1531	STM1520	STY1540	SPA1335	SEN1531	marR	transcriptional repressor of marRAB operon, multiple antibiotic resistance protein	marR	multiple antibiotic resistance protein MarR	marR	multiple antibiotic resistance protein MarR	0	2	2	2	2	2	2	2	2	2	2	2	2	2	2	2	2	2	2	2	2	2	2	2	2	2	2	2	2	2	2	2	2	2	2	2	2	2	2
SEN1530	STM1521	STY1539	SPA1334	SEN1530	marC	putative MarC Transporter, multiple antibiotic resistance protein		putative membrane protein	marC	putative membrane protein	0	2	2	2	2	2	2	2	2	2	2	2	2	2	2	2	2	2	2	2	2	2	2	2	2	2	2	2	2	2	2	2	2	2	2	2	2	2	2
SEN1529	STM1522	STY1538	SPA1333	SEN1529	ydeA	MFS family, L-arabinose/isopropyl-beta-D-thiogalactopyranoside export protein, contributes to control of arabinose regulon		putative membrane transport protein	ydeA	putative membrane transport protein	2	2	2	2	2	2	2	2	2	2	2	2	2	2	2	2	2	2	2	2	2	2	2	2	2	2	2	2	2	2	2	2	2	2	2	2	2	2	2
SEN1528	STM1523	STY1537	SPA1332	SEN1528	yneJ	putative transcriptional regulator, LysR family		putative regulatory protein	yneJ	putative regulatory protein	0	2	2	2	2	2	2	2	2	2	2	2	2	2	2	2	2	2	2	2	2	2	2	2	2	2	2	2	2	2	2	2	2	2	2	2	2	2	2
SEN1527	STM1524	STY1536	SPA1331	SEN1527	yneI	putative succinate-semialdehyde dehydrogenase		putative aldehyde-dehydrogenase	yneI	putative aldehyde-dehydrogenase	0	2	2	2	2	2	2	2	2	2	2	2	2	2	2	2	2	2	2	2	2	2	2	2	2	2	2	2	2	2	2	2	2	2	2	2	2	2	2
SEN1526	STM1525		SPA1330	SEN1526	yneH	putative glutaminase			yneH	hypothetical protein	0	2	2	2	2	2	2	2	2	2	2	2	2	2	2	2	2	2	2	2	2	2	2	2	2	2	2	2	2	2	2	2	2	2	2	2	2	2	2
SEN1525	STM1526	STY1535	SPA1329	SEN1525	yneG	putative cytoplasmic protein		conserved hypothetical protein	yneG	conserved hypothetical protein	0	2	2	2	2	2	2	2	2	2	2	2	2	2	2	2	2	2	2	2	2	2	2	2	2	2	2	2	2	2	2	2	2	2	2	2	2	2	2
SEN1524	STM1527	STY1534	SPA1328	SEN1524		putative inner membrane protein		putative membrane protein		putative membrane protein	0	2	0	2	2	2	2	2	2	2	2	2	2	2	2	2	2	2	2	2	2	2	2	2	2	2	2	2	2	2	2	2	2	2	2	2	2	2	2
SEN1523	STM1528	STY1533	SPA1327	SEN1523		putative outer membrane protein		putative exported protein		putative exported protein	0	2	2	2	2	2	2	2	2	2	2	2	2	2	2	2	2	2	2	2	2	2	2	2	2	2	2	2	2	2	2	2	2	2	2	2	2	2	2
SEN1522	STM1530	STY1532	SPA1326	SEN1522		putative outer membrane protein				putative outer membrane protein	0	2	2	2	2	2	2	2	2	2	2	2	2	2	2	2	2	2	2	2	2	2	2	2	2	2	2	2	2	2	2	2	2	2	2	2	2	2	2
SEN1521	STM1531		SPA1325	SEN1521		putative hydrogenase				putative hydrogenase	0	0	2	0	0	2	2	2	2	2	2	2	2	2	2	2	2	2	2	2	2	2	2	2	2	2	2	2	2	2	2	2	2	2	2	2	2	2	2
SEN1520	STM1532	STY1531	SPA1324	SEN1520		putative dehydrogenase protein		putative ATP/GTP-binding protein		putative ATP/GTP-binding protein	0	2	2	2	2	2	2	2	2	2	2	2	2	2	2	2	2	2	2	2	2	2	2	2	2	2	2	2	2	2	2	2	2	2	2	2	2	2	2
SEN1519	STM1533	STY1530	SPA1323	SEN1519		putative hydrogenase	hyaF2	hydrogenase-1 operon protein HyaF2	hyaF	hydrogenase-1 operon protein HyaF2	0	2	2	2	2	2	2	2	2	2	2	2	2	2	2	2	2	2	2	2	2	2	2	2	2	2	2	2	2	2	2	2	2	2	2	2	2	2	2
SEN1518	STM1534	STY1529	SPA1322	SEN1518		putative hydrogenase	hyaE2	hydrogenase-1 operon protein HyaE2	hyaE	hydrogenase-1 operon protein HyaE2	0	2	2	2	2	2	2	2	2	2	2	2	2	2	2	2	2	2	2	2	2	2	2	2	2	2	2	2	2	2	2	2	2	2	2	2	2	2	2
SEN1517	STM1535	STY1528	SPA1321	SEN1517		putative hydrogenase protein		hydrogenase isoenzymes formation protein		hydrogenase isoenzymes formation protein pseudogene	0	2	2	2	2	2	2	2	2	2	2	2	2	2	2	2	2	2	2	2	2	low	2	2	2	2	2	2	2	2	2	2	2	2	2	2	low	2	2
SEN1516	STM1536	STY1527	SPA1320	SEN1516		putative hydrogenase maturation protease	hyaD2	hydrogenase 1 maturation protease	hyaD	hydrogenase 1 maturation protease	0	2	2	2	2	2	2	2	2	2	2	2	2	2	2	2	2	2	2	2	2	2	2	2	2	2	2	2	2	2	2	2	2	2	2	2	2	2	2
SEN1515	STM1537	STY1526	SPA1319	SEN1515		putative Ni/Fe-hydrogenase 1 b-type cytochrome subunit	hyaC2	Ni/Fe-hydrogenase 1 b-type cytochrome subunit HyaC2	hyaC	Ni/Fe-hydrogenase 1 b-type cytochrome subunit HyaC2	0	2	2	2	2	2	2	2	2	2	2	2	2	2	2	2	2	2	2	2	2	2	2	2	2	2	2	2	2	2	2	2	2	2	2	2	2	2	2
SEN1514	STM1538	STY1525	SPA1318	SEN1514		putative hydrogenase-1 large subunit	hyaB2		hyaB	hydrogenase-1 large subunit	0	2	2	2	2	2	2	2	2	2	2	2	2	2	2	2	2	2	2	2	2	2	2	2	2	2	2	2	2	2	2	2	2	2	2	2	2	2	2
SEN1513	STM1539	STY1523	SPA1317	SEN1513		putative hydrogenase-1 small subunit	hyaA2	uptake hydrogenase small subunit	hyaA	uptake hydrogenase small subunit	0	2	2	2	2	2	2	2	2	2	2	2	2	2	2	2	2	2	2	2	2	2	2	2	2	2	2	2	2	2	2	2	2	2	2	2	2	2	2
SEN1512	STM1540	STY1522		SEN1512		putative hydrolase		putative secreted hydrolase			0	2	0	2	2	2	2	2	2	2	2	2	2	0	1	2	2	2	2	2	2	2	2	2	2	2	2	2	2	2	2	2	2	2	2	2	2	2	2
SEN1511	STM1541	STY1521		SEN1511		putative regulatory protein, gntR family		putative regulatory protein			0	2	0	2	2	2	2	0	0	2	2	2	2	0	2	2	2	2	2	2	2	2	2	2	2	2	2	2	2	2	2	2	2	2	2	2	2	2	2
SEN1510	STM1542	STY1520		SEN1510		putative zinc-binding dehydrogenase		putative alcohol dehydrogenase			0	2	0	2	2	2	2	0	0	2	2	2	2	0	1	2	2	2	2	2	2	2	2	2	2	2	2	2	2	2	2	2	2	2	2	2	2	2	2
SEN1509	STM1543	STY1519		SEN1509		putative transport protein		membrane transport protein			0	2	2	2	2	2	2	0	0	2	2	2	2	2	1	2	2	2	2	2	2	2	2	2	2	2	2	2	2	2	2	2	2	2	2	2	2	2	2
SEN1508	STM1544	STY1518		SEN1508	pqaA	PhoPQ-regulated protein	pqaA	hypothetical protein			0	2	2	2	2	2	0	0	0	2	2	2	2	2	0	2	2	2	2	2	2	2	2	2	2	2	2	2	2	2	2	2	2	2	2	2	2	2	2
SEN1507	STM1545	STY1517		SEN1507		putative multidrug efflux protein		putative multidrug efflux protein			0	2	0	2	2	2	0	0	0	2	2	2	2	2	0	2	0	2	2	0	2	2	2	2	2	2	2	2	2	2	2	2	2	2	2	2	2	2	2
SEN1506	STM1546	STY1515		SEN1506		putative monooxygenase					0	2	0	2	2	2	2	0	0	2	2	2	2	2	1	0	1	2	2	0	2	2	2	2	2	2	2	2	2	2	2	2	2	2	2	2	2	2	2
SEN1505	STM1547	STY1514	SPA1316	SEN1505		putative marR-family transcriptional regulator		putative regulatory protein		putative regulatory protein	0	2	0	2	2	2	0	2	2	2	2	2	2	0	2	0	0	2	2	0	2	2	2	2	2	2	2	2	2	2	2	2	2	2	2	2	2	2	2
SEN1504	STM1548.s	STY1513	SPA1315	SEN1504		putative S-adenosylmethionine/tRNA-ribosyltransferase-isomerase		putative isomerase			0	0	0	2	2	2	0	2	2	2	2	2	2	0	0	0	0	2	2	0	2	2	2	2	2	2	2	2	2	2	2	2	2	2	2	2	2	2	2
SEN1503	STM1549			SEN1503		putative translation initiation inhibitor					0	2	0	2	2	2	0	0	0	2	2	2	2	0	0	0	0	2	1	0	2	2	2	2	2	2	2	2	2	2	2	2	2	0	2	2	2	2	2
SEN1502	STM1550			SEN1502		putative cytoplasmic protein					0	0	0	2	2	2	0	0	0	2	2	2	2	0	0	2	0	2	0	0	2	2	2	2	2	2	2	2	2	2	2	2	2	0	2	2	2	2	2
STM1551	STM1551					putative cytoplasmic protein					0	0	0	0	0	0	0	0	0	2	low	low	low	0	low	0	low	0	low	0	2	low	2	2	2	2	low	0	low	2	2	2	2	0	2	2	low	2	2
SEN1501	STM1551.1n		SPA1315	SEN1501		hypothetical protein					0	0	0	2	2	0	2	2	2	2	2	2	1	2	0	2	1	2	2	2	2	2	2	2	2	2	2	2	2	2	2	2	2	0	low	low	2	low	low
STM1552	STM1552					putative cytoplasmic protein					0	0	0	0	0	0	0	0	0	0	0	0	0	0	0	0	0	0	0	0	0	0	2	2	0	0	0	0	0	2	2	2	2	0	2	2	2	2	2
SEN1500	STM1555			SEN1500		putative transcriptional regulator					0	0	2	0	0	2	2	2	2	2	2	2	2	0	2	2	2	2	2	2	2	2	2	2	2	2	2	2	2	2	2	2	2	2	1	1	2	2	2
SEN1499	STM1556	STY1508	SPA1314	SEN1499		putative Na+/H+ antiporter		putative transport protein (pseudogene)		putative transport protein (pseudogene) pseudogene	0	0	2	2	2	2	2	2	2	2	2	2	2	0	2	2	2	2	2	0	2	2	2	2	2	2	2	2	2	2	2	2	2	2	2	2	2	2	2
SEN1498	STM1557	STY1507	SPA1313	SEN1498		putative aminotransferase		putative aminotransferase		putative aminotransferase	0	0	2	2	2	2	2	2	2	2	2	2	2	0	2	2	2	2	2	2	2	2	2	2	2	2	2	2	2	2	2	2	2	2	2	2	2	2	2
SEN1497	STM1558	STY1505	SPA1312	SEN1497		putative glycosyl hydrolase	glgX	putative glycogen debranching protein		putative glycogen debranching protein homolog	0	2	2	2	2	2	2	2	2	2	2	2	2	0	2	2	2	2	2	2	2	2	2	2	2	2	2	2	2	2	2	2	2	2	2	2	2	2	2
SEN1496	STM1559	STY1504	SPA1311	SEN1496		putative glycosyl hydrolase		putative hydrolase		putative hydrolase	0	2	2	2	2	2	2	2	2	2	2	2	2	2	2	2	2	2	2	2	2	2	2	2	2	2	2	2	2	2	2	2	2	2	2	2	2	2	2
SEN1495	STM1560	STY1503	SPA1310	SEN1495		putative alpha amylase		putative hydrolase		putative hydrolase	0	2	2	2	2	2	2	2	2	2	2	2	2	2	2	2	2	2	2	2	2	2	2	2	2	2	2	2	2	2	2	2	2	2	2	2	2	2	2
SEN1494	STM1561	STY1502	SPA1309	SEN1494		putative outer membrane or secreted lipoprotein		putative secreted protein		putative secreted protein	0	2	2	2	2	2	2	2	2	2	2	2	2	2	2	2	2	2	2	2	2	2	2	2	2	2	2	2	2	2	2	2	2	2	2	2	2	2	2
SEN1493	STM1562	STY1501	SPA1308	SEN1493		putative periplasmic transport protein		putative secreted protein		putative secreted protein	0	2	2	2	2	2	2	2	2	2	2	2	2	2	2	2	2	2	2	2	2	2	2	2	2	2	2	2	2	2	2	2	2	2	2	2	2	2	2
SEN1492	STM1563	STY1497	SPA1305	SEN1492	osmC	putative resistance protein, osmotically inducible	osmC	osmotically inducible protein C	osmC	osmotically inducible protein C	2	2	2	2	2	2	2	2	2	2	2	2	2	2	2	2	2	2	2	2	2	2	2	2	2	2	2	2	2	2	2	2	2	2	2	2	2	2	2
SEN1491	STM1564	STY1496	SPA1304	SEN1491	yddX	putative cytoplasmic protein		conserved hypothetical protein	yddX	conserved hypothetical protein	0	2	2	2	2	2	2	2	2	2	low	2	2	2	2	2	2	2	2	2	2	2	2	2	2	2	2	2	2	2	2	2	2	2	2	2	low	2	2
SEN1490	STM1565	STY1495	SPA1303	SEN1490	rpsV	30S ribosomal subunit protein S22	rpsV	30S ribosomal protein S22	rpsV	30S ribosomal protein S22	0	2	2	2	2	2	2	2	2	2	low	low	low	2	2	2	low	2	low	2	2	low	2	low	2	2	low	2	low	2	2	2	2	2	low	low	low	low	low
SEN1489	STM1566	STY1494	SPA1302	SEN1489	sfcA	NAD-linked malate dehydrogenase	sfcA	NAD-linked malic enzyme; malate oxidoreductase	sfcA	NAD-linked malic enzyme; malate oxidoreductase	0	2	2	2	2	2	2	2	2	2	2	2	2	2	2	2	2	2	2	2	2	2	2	2	2	2	2	2	2	2	2	2	2	2	2	2	2	2	2
SEN1488	STM1567	STY1493	SPA1301	SEN1488	adhP	alcohol dehydrogenase, propanol preferring	adhP	alcohol dehydrogenase	adhP	alcohol dehydrogenase	2	2	2	2	2	2	2	2	2	2	2	2	2	2	2	2	2	2	2	2	2	2	2	2	2	2	2	2	2	2	2	2	2	2	2	2	2	2	2
SEN1487	STM1568		SPA1300	SEN1487	fdnI	formate dehydrogenase-N, cytochrome B556(Fdn) gamma subunit, nitrate-inducible			fdnI	formate dehydrogenase-N, cytochrome B556(Fdn) gamma subunit, nitrate-inducible	2	2	2	0	0	2	2	2	2	2	2	2	2	2	2	2	2	2	2	2	2	2	2	2	2	2	2	2	2	2	2	2	2	2	2	2	2	2	2
SEN1486	STM1569		SPA1299	SEN1486	fdnH	formate dehydrogenase-N, Fe-S beta subunit, nitrate-inducible			fdnH	formate dehydrogenase-N, Fe-S beta subunit, nitrate-inducible	2	2	2	0	0	2	2	2	2	2	2	2	2	2	2	2	2	2	2	2	2	2	2	2	2	2	2	2	2	2	2	2	2	2	2	2	2	2	2
SEN1485	STM1570	STY1492	SPA1298	SEN1485	fdnG	putative molybdopterin oxidoreductases	fdnG		fdnG	putative molybdopterin oxidoreductases	2	2	2	2	2	2	2	2	2	2	2	2	2	2	2	2	2	2	2	2	2	2	2	2	2	2	2	2	2	2	2	2	2	2	2	2	2	2	2
SEN1484	STM1571		SPA1297	SEN1484	yddG	putative permease			yddG	putative permease	0	2	2	0	0	2	2	2	2	2	2	2	2	2	2	2	2	2	2	2	2	2	2	2	2	2	2	2	2	2	2	2	2	2	2	2	2	2	2
SEN1483	STM1572		SPA1296	SEN1483	nmpC	new outer membrane protein; predicted bacterial porin			nmpC	new outer membrane protein; predicted bacterial porin	2	2	2	2	2	2	2	2	2	2	2	2	2	2	2	2	2	2	2	2	2	2	2	2	2	2	2	2	2	2	2	2	2	2	2	2	2	2	2
SEN1482	STM1573.Sc	STY1491a	SPA1295	SEN1482		putative cytoplasmic protein				putative cytoplasmic protein	0	0	2	2	2	2	2	2	2	2	2	2	2	2	2	2	2	2	2	2	2	2	2	2	2	2	2	2	2	2	2	2	2	2	2	2	2	2	2
SEN1481	STM1574	STY1491	SPA1294	SEN1481	smvA	Methyl viologen resistance	smvA	methyl viologen resistance protein SmvA	smvA	methyl viologen resistance protein SmvA	0	2	2	2	2	2	2	2	2	2	2	2	2	2	2	2	2	2	2	2	2	2	2	2	2	2	2	2	2	2	2	2	2	2	2	2	2	2	2
SEN1480	STM1575	STY1490	SPA1293	SEN1480		putative transcriptional regulator, TetR family		putative regulatory protein		putative regulatory protein	0	2	2	2	2	2	2	2	2	2	2	2	2	2	low	2	2	2	2	2	2	2	2	2	2	2	2	2	2	2	2	2	2	2	low	low	2	low	low
SEN1479	STM1576	STY1489	SPA1292	SEN1479	narU	MFS superfamily, nitrate extrusion protein	narU	nitrite extrusion protein	narU	nitrite extrusion protein	0	2	2	2	2	2	2	2	2	2	2	2	2	2	2	2	2	2	2	2	2	2	2	2	2	2	2	2	2	2	2	2	2	2	2	2	2	2	2
SEN1478	STM1577	STY1488	SPA1291	SEN1478	narZ	nitrate reductase 2, alpha subunit	narZ	respiratory nitrate reductase 2 alpha chain	narZ	respiratory nitrate reductase 2 alpha chain	2	2	2	2	2	2	2	2	2	2	2	2	2	2	2	2	2	2	2	2	2	2	2	2	2	2	2	2	2	2	2	2	2	2	2	2	2	2	2
SEN1477	STM1578	STY1487	SPA1290	SEN1477	narY	nitrate reductase 2, beta subunit	narY	respiratory nitrate reductase 2 beta chain	narY	respiratory nitrate reductase 2 beta chain	2	2	2	2	2	2	2	2	2	2	2	2	2	2	2	2	2	2	2	2	2	2	2	2	2	2	2	2	2	2	2	2	2	2	2	2	2	2	2
SEN1476	STM1579	STY1486	SPA1289	SEN1476	narW	nitrate reductase 2, delta subunit, assembly function	narW	respiratory nitrate reductase 2 delta chain	narW	respiratory nitrate reductase 2 delta chain pseudogene	0	0	0	2	2	2	2	2	2	2	2	2	2	2	2	2	2	2	2	2	2	2	2	2	2	2	2	2	2	2	2	2	2	2	2	2	2	2	2
SEN1475	STM1580	STY1485	SPA1288	SEN1475	narV	nitrate reductase 2, gamma subunit	narV	respiratory nitrate reductase 2 gamma chain	narV	nitrate reductase 2, gamma subunit	2	2	0	2	2	2	2	2	2	2	2	2	2	2	2	2	2	2	2	2	2	2	2	2	2	2	2	2	2	2	2	2	2	2	2	2	2	2	2
SEN1474	STM1581	STY1484	SPA1287	SEN1474	yddE	putative phenazine biosynthesis protein		conserved hypothetical protein	yddE	conserved hypothetical protein	0	2	0	2	2	2	2	2	2	2	2	2	2	2	2	2	2	2	2	2	2	2	2	2	2	2	2	2	2	2	2	2	2	2	2	2	2	2	2
SEN1473	STM1582	STY1483	SPA1286	SEN1473	nhoA	putative arylamine N-acetyltransferase		N-hydroxyarylamine O-acetyltransferase	nhoA	N-hydroxyarylamine O-acetyltransferase	0	2	0	2	2	2	2	2	2	2	2	2	2	2	2	2	2	2	2	2	2	2	2	2	2	2	2	2	2	2	2	2	2	2	2	2	2	2	2
SEN1472	STM1583	STY1482	SPA1285	SEN1472		putative cytoplasmic protein		hypothetical protein		hypothetical protein	0	0	0	2	2	2	2	2	2	2	2	2	2	2	1	2	2	2	2	2	2	2	2	2	2	2	2	2	2	2	2	2	2	2	2	2	2	2	2
SEN1471	STM1584	STY1481	SPA1284	SEN1471	ansP	APC family, L-asparagine transport protein	ansP	L-asparagine permease	ansP	L-asparagine permease	0	2	0	2	2	2	2	2	2	2	low	low	low	2	low	2	low	2	low	2	2	low	2	low	2	2	low	2	low	2	2	2	2	2	low	low	low	low	low
SEN1470	STM1585	STY1480	SPA1283	SEN1470		putative outer membrane lipoprotein		putative lipoprotein		putative lipoprotein	0	2	0	2	2	2	2	2	2	2	low	low	low	2	2	2	low	2	low	2	2	low	2	low	2	2	low	2	low	2	2	2	2	2	low	low	2	low	low
SEN1469	STM1586	STY1479	SPA1282	SEN1469		putative periplasmic protein		possible ATP-binding protein		possible ATP-binding protein	0	2	2	2	2	2	2	2	2	2	2	2	2	2	1	2	2	2	2	2	2	2	2	2	2	2	2	2	2	2	2	2	2	2	2	2	2	2	2
SEN1468	STM1587	STY1478	SPA1281	SEN1468	yncD	paral putative outer membrane receptor		probable TonB-dependent receptor YncD precursor	yncD	probable TonB-dependent receptor	0	2	2	2	2	2	2	2	2	2	2	2	2	2	2	2	2	2	2	2	2	2	2	2	2	2	2	2	2	2	2	2	2	2	2	2	2	2	2
SEN1467	STM1588	STY1477	SPA1280	SEN1467	yncC	putative regulatory protein, gntR family		putative regulatory protein	yncC	putative regulatory protein	0	2	2	2	2	2	2	2	2	2	2	2	2	2	2	2	2	2	2	2	2	2	2	2	2	2	2	2	2	2	2	2	2	2	2	2	2	2	2
SEN1466	STM1589	STY1476	SPA1279	SEN1466	yncB	putative NADP-dependent oxidoreductase		putative NADP-dependent oxidoreductase	yncB	putative NADP-dependent oxidoreductase	0	2	2	2	2	2	2	2	2	2	2	2	2	2	2	2	2	2	2	2	2	2	2	2	2	2	2	2	2	2	2	2	2	2	2	2	2	2	2
SEN1465	STM1590	STY1475	SPA1278	SEN1465	yncA	putative acyltransferase		putative acetyltransferase	yncA	putative acetyltransferase	0	0	2	2	2	2	2	2	2	2	2	2	2	2	2	2	2	2	2	2	2	2	2	2	2	2	2	2	2	2	2	2	2	2	2	2	2	2	2
SEN1464	STM1591	STY1474	SPA1277	SEN1464	ydcZ	putative inner membrane protein		putative membrane protein	ydcZ	putative membrane protein	0	0	2	2	2	2	2	2	2	2	2	2	2	2	2	2	2	2	2	2	2	2	2	2	2	2	2	2	2	2	2	2	2	2	2	2	2	2	2
SEN1463	STM1592	STY1473	SPA1276	SEN1463	ydcY	putative cytoplasmic protein		conserved hypothetical protein	ydcY	conserved hypothetical protein	0	2	2	2	2	2	2	2	2	2	low	2	low	2	2	2	low	2	2	2	2	2	2	low	2	2	2	2	2	2	2	2	2	2	low	low	low	low	low
SEN1462	STM1593	STY1472	SPA1275	SEN1462	srfA	ssrAB activated gene	srfA	putative virulence effector protein	srfA	putative virulence effector protein	0	2	2	2	2	2	2	2	2	2	2	2	2	2	2	2	2	2	2	2	2	2	2	2	2	2	2	2	2	2	2	2	2	2	2	2	2	2	2
SEN1461	STM1594	STY1471	SPA1274	SEN1461	srfB	ssrAB activated gene	srfB	putative virulence effector protein	srfB	putative virulence effector protein	0	2	2	2	2	2	2	2	2	2	2	2	2	2	2	2	2	2	2	2	2	2	2	2	2	2	2	2	2	2	2	2	2	2	2	2	2	2	2
SEN1460	STM1595	STY1470	SPA1273	SEN1460	srfC	ssrAB activated gene: predicted coiled-coil structure	srfC	putative virulence effector protein	srfC	putative virulence effector protein	0	2	2	2	2	2	2	2	2	2	2	2	2	2	2	2	2	2	2	2	2	2	2	2	2	2	2	2	2	2	2	2	2	2	2	2	2	2	2
SEN1459	STM1596		SPA1272	SEN1459	ydcX	putative inner membrane protein			ydcX	putative inner membrane protein	0	2	2	2	2	2	2	2	2	2	low	2	1	2	low	2	low	2	2	2	2	2	2	low	2	2	low	2	2	2	2	2	2	2	2	2	2	2	2
SEN1458	STM1597	STY1467	SPA1271	SEN1458	ydcW	putative aldehyde dehydrogenase		putative aldehyde dehydrogenase	ydcW	putative aldehyde dehydrogenase	0	2	2	2	2	2	2	2	2	2	2	2	2	2	2	2	2	2	2	2	2	2	2	2	2	2	2	2	2	2	2	2	2	2	2	2	2	2	2
SEN1457	STM1598	STY1466	SPA1270	SEN1457	ydcR	putative regulatory protein, gntR family		putative regulatory protein	ydcR	putative regulatory protein	0	2	2	2	2	2	2	2	2	2	2	2	2	2	2	2	2	2	2	2	2	2	2	2	2	2	2	2	2	2	2	2	2	2	2	2	2	2	2
SEN1456	STM1599	STY1465	SPA1269	SEN1456	pdgL	Periplasmic dipeptidase for D-ala-D-ala digestion in peptidoglycan	pcgL	D-alanyl-D-alanine dipeptidase	pcgL	D-alanyl-D-alanine dipeptidase	0	0	2	2	2	2	2	2	2	2	2	2	2	2	2	2	2	2	2	2	2	2	2	2	2	2	2	2	2	2	2	2	2	2	2	2	2	2	2
SEN1455	STM1601	STY1463	SPA1267	SEN1455	ugtL	putative membrane protein: homology with chitinase from Schizosaccharomyces	ugtL	putative membrane protein	ugtL	putative membrane protein	0	0	0	2	2	2	2	2	2	2	2	2	2	2	2	2	2	2	2	2	2	2	2	2	2	2	2	2	2	2	2	2	2	2	2	2	2	2	2
SEN1454	STM1602	STY1462	SPA1266	SEN1454	sifB	Salmonella translocated effector: translocated by SPI-2	sifB	putative virulence effector protein	sifB	putative virulence effector protein pseudogene	0	0	0	2	2	2	2	2	2	2	2	2	2	2	2	2	2	2	2	2	2	2	2	2	2	2	2	2	2	2	2	2	2	2	2	2	2	2	2
SEN1453	STM1603	STY1461	SPA1265	SEN1453	yncJ	putative periplasmic protein		conserved hypothetical protein	yncJ	conserved hypothetical protein	0	0	2	2	2	2	2	2	2	2	2	2	2	2	low	2	2	2	2	2	2	2	2	low	2	2	2	2	2	2	2	2	2	2	2	2	2	2	2
SEN1452	STM1604	STY1460	SPA1264	SEN1452	ydcP	putative collagenase		putative peptidase	ydcP	putative peptidase	0	2	2	2	2	2	2	2	2	2	2	2	2	2	2	2	2	2	2	2	2	2	2	2	2	2	2	2	2	2	2	2	2	2	2	2	2	2	2
SEN1451	STM1605	STY1459		SEN1451	ydcN	putative oxidoreductase/putative repressor		putative DNA-binding protein			0	2	2	2	2	2	2	2	2	2	2	2	2	2	2	2	2	2	2	2	2	2	2	2	2	2	2	2	2	2	2	2	2	2	2	2	2	2	2
SEN1450	STM1606	STY1458	SPA1263	SEN1450		putative benzoate membrane transport protein		putative benzoate membrane transport protein		putative benzoate membrane transport protein pseudogene	0	2	2	2	2	2	2	2	2	2	2	2	2	2	2	2	2	2	2	2	2	2	2	2	2	2	2	2	2	2	2	2	2	2	2	2	2	2	2
SEN1449	STM1607	STY1457	SPA1262	SEN1449		putative outer membrane lipoprotein		putative lipoprotein		putative lipoprotein	2	2	2	2	2	2	2	2	2	2	2	2	2	2	2	2	2	2	2	2	2	2	2	2	2	2	2	2	2	2	2	2	2	2	2	2	2	2	2
SEN1448	STM1608	STY1456	SPA1261	SEN1448	tehB	paral putative methyltransferase; tellurite resistance	tehB	tellurite resistance protein TehB	tehB	tellurite resistance protein TehB	0	2	2	2	2	2	2	2	2	2	2	2	2	2	2	2	2	2	2	2	2	2	2	2	2	2	2	2	2	2	2	2	2	2	2	2	2	2	2
SEN1447	STM1609	STY1455	SPA1260	SEN1447	tehA	TDT family, K+-tellurite ethidium and proflavin transport protein	tehA	tellurite resistance protein TehA	tehA	tellurite resistance protein TehA	0	2	2	2	2	2	2	2	2	2	2	2	2	2	2	2	2	2	2	2	2	2	2	2	2	2	2	2	2	2	2	2	2	2	2	2	2	2	2
SEN1446	STM1610	STY1454	SPA1259	SEN1446	ydcK	putative nucleoside-diphosphate-sugar pyrophosphorylases involved in lipopolysaccharide biosynthesis		putative transferase	ydcK	putative transferase	0	0	2	2	2	2	2	2	2	2	2	2	2	2	2	2	2	2	2	2	2	2	2	2	2	2	2	2	2	2	2	2	2	2	2	2	2	2	2
SEN1445	STM1611	STY1453	SPA1258	SEN1445	rimL	acetyl transferase, modifies N-terminal serine of 50S ribosomal subunit protein L7/L12	rimL	ribosomal-protein-serine acetyltransferase	rimL	ribosomal-protein-serine acetyltransferase	0	2	2	2	2	2	2	2	2	2	2	2	2	2	2	2	2	2	2	2	2	2	2	2	2	2	2	2	2	2	2	2	2	2	2	2	2	2	2
SEN1444	STM1612	STY1452	SPA1257	SEN1444		putative cellulase protein		conserved hypothetical protein		conserved hypothetical protein	2	2	2	2	2	2	2	2	2	2	2	2	2	2	2	2	2	2	2	2	2	2	2	2	2	2	2	2	2	2	2	2	2	2	2	2	2	2	2
SEN1443	STM1613	STY1451	SPA1256	SEN1443		putative PTS system, enzymeIIB component		putative phosphotransferase enzyme		putative phosphotransferase enzyme	0	2	0	2	2	2	2	2	2	2	2	2	2	2	2	2	2	2	2	2	2	2	2	2	2	2	2	2	2	2	2	2	2	2	2	2	2	2	2
SEN1442	STM1614	STY1450	SPA1255	SEN1442		putative PTS system enzyme IIC component		putative phosphotransferase enzyme	sgcC	putative phosphotransferase enzyme	2	2	0	2	2	2	2	2	2	2	2	2	2	2	2	2	2	2	2	2	2	2	2	2	2	2	2	2	2	2	2	2	2	2	2	2	2	2	2
SEN1441	STM1615	STY1449	SPA1254	SEN1441		putative nucleoside triphosphatase		conserved hypothetical protein	sgcQ	conserved hypothetical protein	0	2	0	2	2	2	2	2	2	2	2	2	2	2	2	2	2	2	2	2	2	2	2	2	2	2	2	2	2	2	2	2	2	2	2	2	2	2	2
SEN1440	STM1616	STY1448	SPA1253	SEN1440		putative Sugar Specific PTS Enzyme II		putative phosphotransferase enzyme	sgcA	putative phosphotransferase enzyme	0	2	0	2	2	2	2	2	2	2	2	2	2	2	2	2	2	2	2	2	2	2	2	2	2	2	2	2	2	2	2	2	2	2	2	2	2	2	2
SEN1439	STM1617	STY1447	SPA1252	SEN1439		putative ribulose-phosphate 3-epimerase		putative ribulose-5-phosphate 3-epimerase		putative ribulose-5-phosphate 3-epimerase	0	2	0	2	2	2	2	2	2	2	2	2	2	2	2	2	2	2	2	2	2	2	2	2	2	2	2	2	2	2	2	2	2	2	2	2	2	2	2
SEN1438	STM1618	STY1446	SPA1251	SEN1438		putative transcriptional repressor of sgc operon (DeoR family)		putative regulatory protein	sgcR	putative regulatory protein	0	2	0	2	2	2	2	2	2	2	2	2	2	2	2	2	2	2	2	2	2	2	2	2	2	2	2	2	2	2	2	2	2	2	2	2	2	2	2
SEN1437	STM1619	STY1445	SPA1250	SEN1437		cryptic aminoglycoside resistance gene	aac	aminoglycoside 6'-N-acetyltransferase	aac	aminoglycoside 6'-N-acetyltransferase	0	0	0	2	2	2	2	2	2	2	2	2	2	2	2	2	2	2	2	2	2	2	2	2	2	2	2	2	2	2	2	2	2	2	2	2	2	2	2
SEN1431	STM1621	STY1443	SPA1248	SEN1431		putative periplasmic protein		putative exported protein		putative exported protein	0	2	0	2	2	2	2	2	2	2	2	2	2	2	2	2	2	2	2	2	2	2	2	2	2	2	2	2	2	2	2	2	2	2	2	2	2	2	2
SEN1430	STM1622	STY1442	SPA1247	SEN1430	ydcG	paral putative periplasmic glucans biosynthesis protein		putative exported protein	ydcG	putative exported protein	2	2	2	2	2	2	2	2	2	2	2	2	2	2	2	2	2	2	2	2	2	2	2	2	2	2	2	2	2	2	2	2	2	2	2	2	2	2	2
SEN1429	STM1623	STY1441	SPA1246	SEN1429		putative carboxylesterase		putative esterase	ydcF	putative inner membrane protein	0	2	2	2	2	2	2	2	2	2	2	2	2	2	2	2	2	2	2	2	2	2	2	2	2	2	2	2	2	2	2	2	2	2	2	2	2	low	low
SEN1428	STM1624	STY1440		SEN1428		putative cytoplasmic protein					0	2	2	2	2	2	2	0	0	2	2	2	2	2	2	2	2	2	2	2	2	2	2	2	2	2	2	2	2	2	2	2	2	2	2	2	2	2	2
SEN1427	STM1625			SEN1427	ydcI	putative transcriptional regulators, LysR family					0	2	2	0	0	2	2	0	0	2	2	2	2	2	2	2	2	2	2	2	2	2	2	2	2	2	2	2	2	2	2	2	2	2	2	2	2	2	2
SEN1426	STM1626			SEN1426	trg	methyl-accepting chemotaxis protein III, ribose and galactose sensor receptor					0	2	2	0	0	2	2	0	0	2	2	2	2	2	2	2	2	2	2	2	2	2	2	2	2	2	2	2	2	2	2	2	2	2	2	2	2	2	2
SEN1425	STM1627			SEN1425		alcohol dehydrogenase class III					0	2	2	0	0	2	2	0	0	2	2	2	2	2	2	2	2	2	2	2	2	2	2	2	2	2	2	2	2	2	2	2	2	2	2	2	2	2	2
SEN1424	STM1628			SEN1424		putative cytoplasmic protein					0	2	2	0	0	2	2	0	0	2	low	low	low	2	low	2	low	2	low	2	2	2	2	low	2	2	low	2	low	2	2	2	2	2	low	low	low	low	low
STM1629	STM1629			sePT4_1111_1112-1a01.w2k1111_start 0449043	STM1629	putative dipicolinate reductase					0	0	0	0	0	2	2	0	0	2	2	2	2	2	2	2	2	2	2	2	2	2	2	2	2	2	2	2	2	2	2	2	2	2	2	2	2	2	2
SEN1423	STM1630			SEN1423		putative inner membrane protein					0	0	2	0	0	2	2	0	0	2	2	2	2	2	2	2	2	2	2	2	2	2	2	2	2	2	2	2	2	2	2	2	2	2	2	2	2	2	2
SEN1422	STM1631			SEN1422	sseJ	Salmonella translocated effector: regulated by SPI-2					0	0	0	2	2	2	2	0	0	2	2	2	1	2	2	2	2	2	2	2	2	2	2	2	2	2	2	2	2	2	2	2	2	2	2	2	2	2	2
SEN1421	STM1632	STY1439		SEN1421		putative inner membrane protein		putative membrane protein			0	0	0	2	2	2	2	0	0	2	2	2	2	2	2	2	2	2	2	2	2	2	2	2	2	2	2	2	2	2	2	2	2	2	2	2	2	2	2
SEN1420	STM1633	STY1438		SEN1420		putative periplasmic binding protein		putative periplasmic amino acid-binding protein			0	2	0	2	2	2	2	0	0	2	2	2	2	2	2	2	2	2	2	2	2	2	2	2	2	2	2	2	2	2	2	2	2	2	2	2	2	2	2
SEN1419	STM1634	STY1437		SEN1419		putative amino acid ABC transporter permease component		putative ABC amino acid transporter permease			0	2	0	2	2	2	2	0	0	2	2	2	2	2	2	2	2	2	2	2	2	2	2	2	2	2	2	2	2	2	2	2	2	2	2	2	2	2	2
SEN1418	STM1635	STY1436		SEN1418		putative ABC-type polar amino acid transport system, ATPase component		ABC transporter ATP-binding subunit			0	0	0	2	2	2	2	0	0	2	2	2	2	2	2	2	2	2	2	2	2	2	2	2	2	2	2	2	2	2	2	2	2	2	2	2	2	2	2
SEN1417	STM1636	STY1435		SEN1417		putative ABC-type transport system probable membrane spanning protein		putative amino acid ABC transporter			0	0	0	2	2	2	2	0	0	2	2	2	2	2	2	2	2	2	2	2	2	2	2	2	2	2	2	2	2	2	2	2	2	2	2	2	2	2	2
SEN1415	STM1637	STY1434		SEN1415		putative inner membrane protein		putative membrane protein			0	0	0	2	2	2	2	0	0	2	2	2	2	2	2	2	2	2	2	2	2	2	2	2	2	2	2	2	2	2	2	2	2	2	2	2	2	2	2
SEN1414	STM1638	STY1433		SEN1414		putative SAM-dependent methyltransferases		conserved hypothetical protein			0	2	2	2	2	2	2	0	0	2	2	2	2	2	2	2	2	2	2	2	2	2	2	2	2	2	2	2	2	2	2	2	2	2	2	2	2	2	2
SEN1413	STM1639	STY1431		SEN1413	cybB	cytochrome b(561)		putative cytochrome			0	2	2	2	2	2	2	0	0	2	2	2	2	2	2	2	2	2	2	2	2	2	2	2	2	2	2	2	2	2	2	2	2	2	2	2	2	2	2
SEN1412	STM1640	STY1429	SPA1246	SEN1412	ydcF	putative inner membrane protein		conserved hypothetical protein	ydcF	putative inner membrane protein	0	2	2	2	2	2	2	2	2	2	2	2	2	2	2	2	2	2	2	2	2	2	2	2	2	2	2	2	2	2	2	2	2	2	2	2	2	2	2
SEN1411	STM1641	STY1428	SPA1245	SEN1411	hrpA	helicase, ATP-dependent	hrpA	ATP-dependent helicase HrpA	hrpA	ATP-dependent helicase HrpA	0	2	2	2	2	2	2	2	2	2	2	2	2	2	2	2	2	2	2	2	2	2	2	2	2	2	2	2	2	2	2	2	2	2	2	2	2	2	2
SEN1410	STM1642	STY1427	SPA1244	SEN1410	acpD	acyl carrier protein phosphodiesterase	acpD	acyl carrier protein phosphodiesterase	acpD	acyl carrier protein phosphodiesterase	2	2	2	2	2	2	2	2	2	2	2	2	2	2	low	2	2	2	2	2	2	2	2	2	2	2	2	2	2	2	2	2	2	2	2	2	2	2	2
SEN1409	STM1643	STY1426	SPA1243	SEN1409		putative inner membrane protein		hypothetical protein		hypothetical protein	0	0	2	2	2	2	2	2	2	2	2	2	2	2	1	2	2	2	2	2	2	2	2	2	2	2	2	2	2	2	2	2	2	2	2	2	2	2	2
SEN1408	STM1644	STY1425	SPA1242	SEN1408	ydbL	putative periplasmic protein		putative secreted protein	ydbL	putative secreted protein	0	2	2	2	2	2	2	2	2	2	2	2	2	2	2	2	2	2	2	2	2	2	2	2	2	2	2	2	2	2	2	2	2	2	2	2	2	2	2
SEN1407	STM1645	STY1424	SPA1241	SEN1407	ynbE	putative outer membrane lipoprotein		putative lipoprotein	ynbE	putative lipoprotein	0	2	0	2	2	2	2	2	2	2	low	1	2	2	low	2	2	2	low	2	2	low	2	low	2	2	low	2	low	2	2	2	2	2	low	low	low	low	low
SEN1406	STM1646	STY1423	SPA1240	SEN1406	ydbH	putative periplasmic protein		putative exported protein	ydbH	putative periplasmic protein	0	2	2	2	2	2	2	2	2	2	2	2	2	2	2	2	2	2	2	2	2	2	2	2	2	2	2	2	2	2	2	2	2	2	2	2	2	2	2
SEN1405	STM1647	STY1422	SPA1239	SEN1405	ldhA	fermentative D-lactate dehydrogenase, NAD-dependent	ldhA	D-lactate dehydrogenase	ldhA	D-lactate dehydrogenase	0	2	2	2	2	2	2	2	2	2	2	2	2	2	2	2	2	2	2	2	2	2	2	2	2	2	2	2	2	2	2	2	2	2	2	2	2	2	2
SEN1404	STM1648	STY1421	SPA1238	SEN1404	hslJ	heat shock protein hslJ	hslJ	heat shock protein	hslJ	heat shock protein	0	2	2	2	2	2	2	2	2	2	2	2	2	2	2	2	2	2	2	2	2	low	2	2	2	2	2	2	2	2	2	2	2	2	2	2	low	2	2
SEN1403	STM1649	STY1420	SPA1237	SEN1403		putative cytoplasmic protein		conserved hypothetical protein		conserved hypothetical protein	0	0	0	2	2	2	2	2	2	2	2	2	2	2	2	2	2	2	2	2	2	2	2	2	2	2	2	2	2	2	2	2	2	2	2	2	2	2	2
SEN1402	STM1650			SEN1402		putative reverse transcriptase					0	2	2	2	2	2	2	2	2	2	2	2	low	2	1	2	2	2	2	2	2	2	2	2	2	2	2	2	2	2	2	2	2	2	low	low	2	low	low
SEN1401	STM1651	STY1419	SPA1236	SEN1401	nifJ	putative pyruvate-flavodoxin oxidoreductase		probable pyruvate-flavodoxin oxidoreductase	nifJ	probable pyruvate-flavodoxin oxidoreductase	0	2	2	2	2	2	2	2	2	2	low	low	low	2	low	2	low	2	low	2	2	low	2	low	2	2	low	2	low	2	2	2	2	2	low	low	low	low	low
SEN1400	STM1652	STY1416	SPA1234	SEN1400	ynaF	putative universal stress protein		conserved hypothetical protein	ynaF	conserved hypothetical protein	2	2	2	2	2	2	2	2	2	2	2	2	2	2	2	2	2	2	2	2	2	2	2	2	2	2	2	2	2	2	2	2	2	2	2	2	2	2	2
SEN1399	STM1653	STY1415	SPA1233	SEN1399		putative membrane transporter of cations		putative multidrug transporter		putative multidrug transporter	0	0	2	2	2	2	2	2	2	2	2	2	2	2	low	2	2	2	2	2	2	2	2	2	2	2	2	2	2	2	2	2	2	2	low	low	2	low	low
SEN1377	STM1654	STY1412	SPA1231	SEN1377	ydaO	putative ATPase		conserved hypothetical protein	ydaO	conserved hypothetical protein	2	2	2	2	2	2	2	2	2	2	2	2	2	2	2	2	2	2	2	2	2	2	2	2	2	2	2	2	2	2	2	2	2	2	2	2	2	2	2
SEN1376	STM1655	STY1410	SPA1230	SEN1376	dbpA	ATP-dependent RNA helicase, stimulated by 23S rRNA	dbpA		dbpA	ATP-dependent RNA helicase, stimulated by 23S rRNA	2	2	2	2	2	2	2	2	2	2	2	2	2	2	2	2	2	2	2	2	2	2	2	2	2	2	2	2	2	2	2	2	2	2	2	2	2	2	2
SEN1375	STM1656	STY1409	SPA1228	SEN1375		putative Zn transport protein		putative membrane transport protein		putative membrane transport protein	0	2	2	2	2	2	2	2	2	2	2	2	2	2	2	2	2	2	2	2	2	2	2	2	2	2	2	2	2	2	2	2	2	2	2	2	2	2	2
SEN1374	STM1657	STY1408	SPA1227	SEN1374		putative methyl-accepting chemotaxis protein		putative chemo-receptor protein		putative chemo-receptor protein pseudogene	0	0	2	2	2	2	2	2	2	2	2	2	2	2	2	2	2	2	2	2	2	2	2	2	2	2	2	2	2	2	2	2	2	2	2	2	2	2	2
SEN1373	STM1658	STY1406	SPA1226	SEN1373	ydaL	putative Smr domain		conserved hypothetical protein	ydaL	conserved hypothetical protein	0	2	2	2	2	2	2	2	2	2	2	2	2	2	2	2	2	2	2	2	2	2	2	2	2	2	2	2	2	2	2	2	2	2	2	2	2	2	2
SEN1372	STM1659	STY1405	SPA1225	SEN1372	ogt	O-6-alkylguanine-DNA/cysteine-protein methyltransferase	ogt	O6-methylguanine-DNA-alkyltransferase	ogt	O6-methylguanine-DNA-alkyltransferase	2	2	2	2	2	2	2	2	2	2	2	2	2	2	no data	2	2	2	2	2	2	2	2	2	2	2	2	2	2	2	2	2	2	2	2	2	2	2	2
SEN1371	STM1660.S	STY1404	SPA1224	SEN1371	fnr	transcriptional regulator	fnr	fumarate and nitrate reduction regulatory protein	fnr	fumarate and nitrate reduction regulatory protein	2	2	2	2	2	2	2	2	2	2	2	2	2	2	2	2	2	2	2	2	2	2	2	2	2	2	2	2	2	2	2	2	2	2	2	2	2	2	2
SEN1370	STM1661	STY1403	SPA1223	SEN1370	ydaA	putative universal stress protein		conserved hypothetical protein	ydaA	conserved hypothetical protein	2	2	2	2	2	2	2	2	2	2	2	2	2	2	2	2	2	2	2	2	2	2	2	2	2	2	2	2	2	2	2	2	2	2	2	2	2	2	2
SEN1369	STM1662	STY1402	SPA1222	SEN1369	ynaJ	putative inner membrane protein		putative membrane protein	ynaJ	putative membrane protein	0	2	2	2	2	2	2	2	2	2	2	2	2	2	2	2	2	2	2	2	2	2	2	2	2	2	2	2	2	2	2	2	2	2	2	2	2	2	2
SEN1368	STM1663	STY1401	SPA1221	SEN1368	ynaI	putative integral membrane protein		putative membrane protein	ynaI	putative membrane protein	0	2	2	2	2	2	2	2	2	2	2	2	2	2	2	2	2	2	2	2	2	2	2	2	2	2	2	2	2	2	2	2	2	2	2	2	2	2	2
SEN1367	STM1664	STY1400	SPA1220	SEN1367		putative transcriptional regulator		conserved hypothetical DNA-binding protein		conserved hypothetical DNA-binding protein	0	0	2	2	2	2	2	2	2	2	2	2	2	2	2	2	2	2	2	2	2	2	2	2	2	2	2	2	2	2	2	2	2	2	2	2	2	2	2
SEN1366	STM1665	STY1399	SPA1219	SEN1366		putative cytoplasmic protein		conserved hypothetical protein		conserved hypothetical protein	0	2	2	2	2	2	2	2	2	2	2	2	2	2	2	2	2	2	2	2	2	2	2	2	2	2	2	2	2	2	2	2	2	2	2	2	2	2	2
SEN1365A	STM1666	STY1398	SPA1218	SEN1365A		pseudogene; in-frame stop following codon 24		hypothetical protein		hypothetical protein	0	2	2	2	2	2	2	2	2	2	2	2	2	2	2	2	2	2	2	0	2	2	2	2	2	2	2	2	2	2	2	2	2	2	2	2	2	2	2
SEN1365	STM1667	STY1397	SPA1217	SEN1365		putative thiol peroxidase		putative thiol peroxidase		putative thiol peroxidase	0	2	0	2	2	2	2	2	2	2	2	2	2	2	2	2	2	2	2	2	2	2	2	2	2	2	2	2	2	2	2	2	2	2	2	2	2	2	2
SEN1364	STM1668	STY1396	SPA1216	SEN1364		putative outer membrane or exported		putative exported protein		putative exported protein	0	0	2	2	2	2	2	2	2	2	1	0	0	2	2	2	2	2	2	2	2	2	2	0	2	2	1	2	2	2	2	2	2	2	2	2	2	2	2
SEN1363	STM1669	STY1395	SPA1215	SEN1363		homology to invasin C of Yersinia; intimin		invasin-like protein			0	2	2	2	2	2	2	2	2	2	2	2	2	2	2	2	2	2	2	2	2	2	2	2	2	2	2	2	2	2	2	2	2	2	2	2	2	2	2
SEN1362	STM1670	STY1394	SPA1214	SEN1362		putative serine/threonine protein kinase		putative lipoprotein		putative lipoprotein	0	2	2	2	2	2	2	2	2	2	2	2	2	2	2	2	2	2	2	2	2	2	2	2	2	2	2	2	2	2	2	2	2	2	2	2	2	2	2
SEN1361	STM1671	STY1393	SPA1213	SEN1361		putative bacterial regulatory helix-turn-helix proteins, araC family		putative transcriptional regulator		putative transcriptional regulator	0	0	2	2	2	2	2	2	2	2	2	2	2	2	2	2	2	2	2	2	2	2	0	2	2	2	2	2	2	2	2	2	2	2	2	2	2	2	2
SEN1360	STM1673	STY1391	SPA1211	SEN1360		putative outer membrane lipoprotein		putative lipoprotein		putative lipoprotein	0	2	2	2	2	2	2	2	2	2	2	2	2	2	2	2	2	2	2	2	2	2	2	2	2	2	2	2	2	2	2	2	2	2	2	2	2	2	2
SEN1359	STM1674	STY1390	SPA1210	SEN1359		putative bacterial regulatory helix-turn-helix proteins, araC family		putative transcriptional regulator		putative transcriptional regulator	0	0	0	2	2	2	2	2	2	2	2	2	2	2	2	2	2	2	2	2	2	2	2	2	2	2	2	2	2	2	2	2	2	2	2	2	2	2	2
SEN1358	STM1675	STY1389	SPA1209	SEN1358		putative short-chain alcohol dehydrogenase		putative oxidoreductase	yjgI	putative oxidoreductase	0	2	0	2	2	2	2	2	2	2	2	2	2	2	2	2	2	2	2	2	2	2	2	2	2	2	2	2	2	2	2	2	2	2	2	2	2	2	2
SEN1357	STM1676	STY1388	SPA1208	SEN1357		putative aldo/keto reductase family		putative oxidoreductase		putative oxidoreductase	0	2	0	2	2	2	2	2	2	2	2	2	2	2	2	2	2	2	2	2	2	2	2	2	2	2	2	2	2	2	2	2	2	2	2	2	2	2	2
SEN1356	STM1677	STY1386	SPA1207	SEN1356		putative transcriptional regulator, LysR family		putative transcriptional regulator		putative transcriptional regulator	0	2	0	2	2	2	2	2	2	2	2	2	2	2	0	2	2	2	2	2	2	2	2	2	2	2	2	2	2	2	2	2	2	2	2	2	2	2	2
SEN1355	STM1678	STY1385	SPA1206	SEN1355		putative 2'-hydroxyisoflavone reductase		putative oxidoreductase		putative oxidoreductase pseudogene	0	2	0	2	2	2	2	2	2	2	2	2	2	2	0	2	2	2	2	2	2	2	2	2	2	2	2	2	2	2	2	2	2	2	2	2	2	2	2
SEN1354	STM1679	STY1384	SPA1205	SEN1354	mppA	periplasmic murein tripeptide transport protein, also negative regulator of mulitple antibiotic resistance	mppA	periplasmic murein peptide-binding protein MppA	mppA	periplasmic murein peptide-binding protein MppA	0	2	2	2	2	2	2	2	2	2	2	2	2	2	0	2	2	2	2	2	2	2	2	2	2	2	2	2	2	2	2	2	2	2	2	2	2	2	2
SEN1353	STM1680	STY1383	SPA1204	SEN1353	ycjI	putative carboxypeptidase		conserved hypothetical protein	ycjI	conserved hypothetical protein	0	2	2	2	2	2	2	2	2	2	2	2	2	2	0	2	2	2	2	2	2	2	2	2	2	2	2	2	2	2	2	2	2	2	2	2	2	2	2
SEN1352	STM1681	STY1382	SPA1203	SEN1352	ycjG	putative chloromuconate cycloisomerase (muconate cycloisomerase)		putative mandelate racemase / muconate lactonizing enzyme family protein	ycjG	putative mandelate racemase	0	2	2	2	2	2	2	2	2	2	2	2	2	2	1	2	2	2	2	2	2	2	2	2	2	2	2	2	2	2	2	2	2	2	2	2	2	2	2
SEN1351	STM1682	STY1381	SPA1202	SEN1351	tpx	thiol peroxidase	tpx	thiol peroxidase	tpx	thiol peroxidase	0	2	2	2	2	2	2	2	2	2	2	2	2	2	2	2	2	2	2	2	2	2	2	2	2	2	2	2	2	2	2	2	2	2	2	2	2	2	2
STM1683	STM1683	STY1378	SPA1201	sePT4_1111_1112-1a01.w2k1111_start 0518014	tyrR	transcriptional regulator of aromatic amino acid biosynthesis genes (aroF, aroG, tyrA) and aromatic amino acid transport, has intrinsic ATPase and phosphatase activity (EBP family)	tyrR	transcriptional regulatory protein TyrR	tyrR	transcriptional regulatory protein TyrR	0	2	2	2	2	2	2	2	2	2	2	2	2	2	2	2	2	2	2	2	2	2	2	2	2	2	2	2	2	2	2	2	2	2	2	2	2	2	2
SEN1349	STM1684	STY1377	SPA1200	SEN1349	ycjF	putative inner membrane protein		putative membrane protein	ycjF	putative membrane protein	2	2	2	2	2	2	2	2	2	2	2	2	2	2	2	2	2	2	2	2	2	2	2	2	2	2	2	2	2	2	2	2	2	2	2	2	2	2	2
SEN1348	STM1685	STY1376	SPA1199	SEN1348	ycjX	putative ATPase		putative ATP-binding protein	ycjX	putative ATP-binding protein	0	2	2	2	2	2	2	2	2	2	2	2	2	2	2	2	2	2	2	2	2	2	2	2	2	2	2	2	2	2	2	2	2	2	2	2	2	2	2
SEN1347	STM1686	STY1375	SPA1198	SEN1347	pspE	phage shock protein	pspE	phage shock protein E precursor	pspE	phage shock protein E precursor	0	0	0	2	2	2	2	2	2	2	low	low	low	2	2	2	low	2	2	2	2	2	2	2	2	2	low	2	2	2	2	2	2	2	2	2	2	2	2
SEN1346	STM1687	STY1374	SPA1197	SEN1346	pspD	phage shock protein	pspD	phage shock protein D	pspD	phage shock protein D	0	2	2	2	2	2	2	2	2	2	2	low	low	2	low	2	2	2	low	2	2	2	2	low	2	2	2	2	low	2	2	2	2	2	2	2	low	2	2
SEN1345	STM1688	STY1373	SPA1196	SEN1345	pspC	phage shock protein; regulatory gene, activates expression of psp operon with PspB	pspC	phage shock protein C	pspC	phage shock protein C	2	2	2	2	2	2	2	2	2	2	2	2	2	2	2	2	2	2	low	2	2	2	2	2	2	2	2	2	2	2	2	2	2	2	2	2	2	2	2
SEN1344	STM1689	STY1372	SPA1195	SEN1344	pspB	phage shock protein; regulatory gene, activates expression of psp operon with PspC	pspB	phage shock protein B	pspB	phage shock protein B	0	2	2	2	2	2	2	2	2	2	2	2	2	2	low	2	2	2	low	2	2	low	2	low	2	2	low	2	low	2	2	2	2	2	low	low	low	low	low
SEN1343	STM1690	STY1371	SPA1194	SEN1343	pspA	phage shock protein; negative regulatory gene for the psp opreon	pspA	phage shock protein A	pspA	phage shock protein A	2	2	2	2	2	2	2	2	2	2	2	2	2	2	2	2	2	2	2	2	2	2	2	2	2	2	2	2	2	2	2	2	2	2	2	2	2	2	2
SEN1342	STM1691	STY1370	SPA1193	SEN1342	pspF	transcription activator	pspF	psp operon transcriptional activator PspF	pspF	psp operon transcriptional activator PspF	0	2	2	2	2	2	2	2	2	2	2	2	2	2	2	2	2	2	2	2	2	2	2	2	2	2	2	2	2	2	2	2	2	2	2	2	2	2	2
SEN1341	STM1692	STY1369	SPA1192	SEN1341	sapA	ABC superfamily (periplasm), peptide transport protein	sapA	peptide transport periplasmic protein SapA precursor	sapA	peptide transport periplasmic protein SapA precursor	0	2	2	2	2	2	2	2	2	2	2	2	2	2	2	2	2	2	2	2	2	2	2	2	2	2	2	2	2	2	2	2	2	2	2	2	2	2	2
SEN1340	STM1693	STY1368	SPA1191	SEN1340	sapB	ABC superfamily (membrane), peptide transport protein	sapB	peptide transport system permease protein SapB	sapB	peptide transport system permease protein SapB	2	2	2	2	2	2	2	2	2	2	2	2	2	2	2	2	2	2	2	2	2	2	2	2	2	2	2	2	2	2	2	2	2	2	2	2	2	2	2
SEN1339	STM1694	STY1357	SPA1182	SEN1339	sapC	ABC superfamily (membrane), peptide transport protein	sapC	peptide transport system permease protein SapC	sapC	peptide transport system permease protein SapC	2	2	2	2	2	2	2	2	2	2	2	2	2	2	2	2	2	2	2	2	2	2	2	2	2	2	2	2	2	2	2	2	2	2	2	2	2	2	2
SEN1338	STM1695	STY1356	SPA1181	SEN1338	sapD	ABC superfamily (atp-binding), peptide transport protein	sapD	peptide transport system ATP-binding protein SapD	sapD	peptide transport system ATP-binding protein SapD	2	2	2	2	2	2	2	2	2	2	2	2	2	2	2	2	2	2	2	2	2	2	2	2	2	2	2	2	2	2	2	2	2	2	2	2	2	2	2
SEN1337	STM1696	STY1355	SPA1180	SEN1337	sapF	ABC superfamily (atp-binding), peptide transport protein	sapF	peptide transport system ATP-binding protein SapF	sapF	peptide transport system ATP-binding protein SapF	0	2	2	2	2	2	2	2	2	2	2	2	2	2	2	2	2	2	2	2	2	2	2	2	2	2	2	2	2	2	2	2	2	2	2	2	2	2	2
SEN1336	STM1697	STY1354	SPA1179	SEN1336		putative Diguanylate cyclase/phosphodiesterase domain 2		conserved hypothetical protein		conserved hypothetical protein	0	0	2	2	2	2	2	2	2	2	2	2	2	2	2	2	2	2	2	2	2	2	2	2	2	2	2	2	2	2	2	2	2	2	2	2	2	2	2
SEN1335	STM1698	STY1353	SPA1178	SEN1335		putative inner membrane protein		hypothetical protein		hypothetical protein pseudogene	0	0	2	2	2	2	2	2	2	2	2	2	2	2	2	2	2	2	2	2	2	2	2	2	2	2	2	2	2	2	2	2	2	2	2	2	2	2	2
SEN1334	STM1698A			SEN1334		putative protein					0	0	0	2	2	2	2	2	2	2	low	low	low	2	low	2	low	2	low	2	2	low	2	low	2	2	low	2	low	2	2	2	2	2	low	low	low	low	low
SEN1333	STM1699			SEN1333	ycjE	putative cytoplasmic protein					0	0	2	2	2	2	2	2	2	2	2	2	2	2	2	2	2	2	2	2	2	2	2	2	2	2	2	2	2	2	2	2	2	2	2	low	2	2	2
SEN1332	STM1700	STY1352	SPA1177	SEN1332	fabI	enoyl-[acyl-carrier-protein] reductase (NADH)	fabI	enoyl-[acyl-carrier-protein] reductase (NADH)	fabI	enoyl-[acyl-carrier-protein] reductase (NADH)	2	2	2	2	2	2	2	2	2	2	2	2	2	2	2	2	2	2	2	2	2	2	2	2	2	2	2	2	2	2	2	2	2	2	2	2	2	2	2
SEN1331	STM1701	STY1351	SPA1176	SEN1331	yciW	putative cytoplasmic protein		conserved hypothetical protein	yciW	conserved hypothetical protein	0	2	0	2	2	2	2	2	2	2	2	2	2	2	2	2	2	2	2	2	2	2	2	2	2	2	2	2	2	2	2	2	2	2	2	2	2	2	2
SEN1330	STM1702	STY1350	SPA1175	SEN1330	rnb	RNase II, mRNA degradation	rnb	exoribonuclease II	rnb	exoribonuclease II	2	2	2	2	2	2	2	2	2	2	2	2	2	2	2	2	2	2	2	2	2	2	2	2	2	2	2	2	2	2	2	2	2	2	2	2	2	2	2
SEN1329	STM1703	STY1349	SPA1174	SEN1329	yciR	putative PAS/PAC domain; diguanylate cyclase/phosphodiesterase domain 1; Diguanylate cyclase/phosphodiesterase domain 2		conserved hypothetical protein	yciR	conserved hypothetical protein	0	2	0	2	2	2	2	2	2	2	2	2	2	2	2	2	2	2	2	2	2	2	2	2	2	2	2	2	2	2	2	2	2	2	2	2	2	2	2
SEN1328	STM1704	STY1347	SPA1172	SEN1328	yciT	putative regulatory protein, deoR family		putative regulatory protein	yciT	putative regulatory protein	0	2	2	2	2	2	2	2	2	2	2	2	2	2	2	2	2	2	2	2	2	2	2	2	2	2	2	2	2	2	2	2	2	2	2	2	2	2	2
SEN1327	STM1706	STY1345	SPA1170	SEN1327	yciH	putative translation initiation factor SUI1		putative translation initiaiton factor	yciH	putative translation initiaiton factor	0	2	2	2	2	2	2	2	2	2	2	2	2	2	1	2	2	2	2	2	2	2	2	2	2	2	2	2	2	2	2	2	2	2	2	2	2	2	2
SEN1326	STM1707	STY1344	SPA1169	SEN1326	pyrF	orotidine-5'-phosphate decarboxylase	pyrF	orotidine-5'-P decarboxylase	pyrF	orotidine-5'-P decarboxylase	2	2	2	2	2	2	2	2	2	2	2	2	2	2	2	2	2	2	2	2	2	2	2	2	2	2	2	2	2	2	2	2	2	2	2	2	2	2	2
SEN1325	STM1708	STY1343	SPA1168	SEN1325	yciM	putative N-acetylglucosaminyl transferase		conserved hypothetical protein	yciM	conserved hypothetical protein	0	2	2	2	2	2	2	2	2	2	2	2	2	2	2	2	2	2	2	2	2	2	2	2	2	2	2	2	2	2	2	2	2	2	2	2	2	2	2
SEN1324	STM1709	STY1342	SPA1167	SEN1324	yciS	putative inner membrane protein		conserved hypothetical protein	yciS	conserved hypothetical protein	2	2	2	2	2	2	2	2	2	2	2	2	2	2	2	2	2	2	2	2	2	2	2	2	2	2	2	2	2	2	2	2	2	2	2	2	2	2	2
SEN1323	STM1710	STY1341	SPA1166	SEN1323	pgpB	phosphatidylglycerophosphate phosphatase B	pgpB	phosphatidylglycerophosphatase B	pgpB	phosphatidylglycerophosphatase B	0	2	2	2	2	2	2	2	2	2	2	2	2	2	2	2	2	2	2	2	2	2	2	2	2	2	2	2	2	2	2	2	2	2	2	2	2	2	2
SEN1322	STM1711	STY1340	SPA1165	SEN1322	ribA	GTP cyclohydrolase II	ribA	GTP cyclohydrolase II	ribA	GTP cyclohydrolase II	2	2	2	2	2	2	2	2	2	2	2	2	2	2	2	2	2	2	2	2	2	2	2	2	2	2	2	2	2	2	2	2	2	2	2	2	2	2	2
SEN1321	STM1712	STY1339	SPA1164	SEN1321	acnA	aconitate hydratase 1	acnA	aconitate hydratase 1 (citrate hydro-lyase 1)	acnA	aconitate hydratase 1 (citrate hydro-lyase 1)	2	2	2	2	2	2	2	2	2	2	2	2	2	2	2	2	2	2	2	2	2	2	2	2	2	2	2	2	2	2	2	2	2	2	2	2	2	2	2
SEN1320	STM1713	STY1337	SPA1163	SEN1320	cysB	transcriptional regulator for cysteine regulon (LysR familiy)	cysB	cys regulon transcriptional activator	cysB	cys regulon transcriptional activator	0	2	2	2	2	2	2	2	2	2	2	2	2	2	2	2	2	2	2	2	2	2	2	2	2	2	2	2	2	2	2	2	2	2	2	2	2	2	2
SEN1319	STM1714	STY1336	SPA1162	SEN1319	topA	DNA topoisomerase type I, omega protein	topA	DNA topoisomerase I, omega protein I	topA	DNA topoisomerase I, omega protein I	2	2	2	2	2	2	2	2	2	2	2	2	2	2	2	2	2	2	2	2	2	2	2	2	2	2	2	2	2	2	2	2	2	2	2	2	2	2	2
SEN1318	STM1715	STY1335	SPA1161	SEN1318	yciN	putative cytoplasmic protein		conserved hypothetical protein	yciN	conserved hypothetical protein	0	2	2	2	2	2	2	2	2	2	2	2	2	2	low	2	2	2	low	2	2	low	2	2	2	2	2	2	2	2	2	2	2	2	low	low	low	low	low
SEN1317	STM1716	STY1334	SPA1160	SEN1317	sohB	putative peptidase		putative protease	sohB	putative protease	0	2	2	2	2	2	2	2	2	2	2	2	2	2	2	2	2	2	2	2	2	2	2	2	2	2	2	2	2	2	2	2	2	2	2	2	2	2	2
SEN1316	STM1717	STY1333	SPA1159	SEN1316	yciK	putative oxoacyl-(acyl carrier protein) reductase		hypothetical oxidoreductase	yciK	hypothetical oxidoreductase	2	2	2	2	2	2	2	2	2	2	2	2	2	2	2	2	2	2	2	2	2	2	2	2	2	2	2	2	2	2	2	2	2	2	2	2	2	2	2
SEN1315	STM1718	STY1332	SPA1158	SEN1315	btuR	cob(I)alamin and cobinamide adenolsyltransferase	btuR	COB(I) alamin adenosyltransferase	btuR	COB(I) alamin adenosyltransferase	0	2	2	2	2	2	2	2	2	2	2	2	2	2	2	2	2	2	2	2	2	2	2	2	2	2	2	2	2	2	2	2	2	2	2	2	2	2	2
SEN1314	STM1719	STY1331	SPA1157	SEN1314	yciL	putative ribosomal large subunit pseudouridine synthase		putative pseudouridine synthase	yciL	putative pseudouridine synthase	0	2	2	2	2	2	2	2	2	2	2	2	2	2	2	2	2	2	2	2	2	2	2	2	2	2	2	2	2	2	2	2	2	2	2	2	2	2	2
SEN1313	STM1720	STY1330	SPA1156	SEN1313	yciO	putative translation factor		conserved hypothetical protein	yciO	conserved hypothetical protein	0	2	2	2	2	2	2	2	2	2	2	2	2	2	2	2	2	2	2	2	2	2	2	2	2	2	2	2	2	2	2	2	2	2	2	2	2	2	2
SEN1312	STM1721	STY1329	SPA1155	SEN1312	trpH	trpR controlled transcriptional unit in the 5' upstream region of the trp operon	trpH	conserved hypothetical protein	trpH	conserved hypothetical protein	2	2	2	2	2	2	2	2	2	2	2	2	2	2	2	2	2	2	2	2	2	2	2	2	2	2	2	2	2	2	2	2	2	2	2	2	2	2	2
SEN1311	STM1723	STY1328	SPA1154	SEN1311	trpE	anthranilate synthase, component I	trpE	anthranilate synthase component I	trpE	anthranilate synthase component I	2	2	2	2	2	2	2	2	2	2	2	2	2	2	2	2	2	2	low	2	2	2	2	2	2	2	2	2	2	2	2	2	2	2	2	2	2	2	2
SEN1310	STM1724	STY1327	SPA1153	SEN1310	trpD	anthranilate synthase, component II, bifunctional: glutamine amidotransferase and phosphoribosylanthranilate transferase	trpD	anthranilate synthase component II; anthranilate phosphoribosyltransferase	trpD	anthranilate synthase component II; anthranilate phosphoribosyltransferase	2	2	2	2	2	2	2	2	2	2	2	2	2	2	2	2	2	2	2	2	2	2	2	2	2	2	2	2	2	2	2	2	2	2	2	2	2	2	2
SEN1309	STM1725	STY1326	SPA1152	SEN1309	trpC	bifunctional: N-(5-phosphoribosyl)anthranilate isomerase; indole-3-glycerolphosphate synthetase	trpC	indole-3-glycerol phosphate synthase	trpC	indole-3-glycerol phosphate synthase	2	2	2	2	2	2	2	2	2	2	2	2	2	2	2	2	2	2	2	2	2	2	2	2	2	2	2	2	2	2	2	2	2	2	2	2	2	2	2
SEN1308	STM1726	STY1325	SPA1151	SEN1308	trpB	tryptophan synthase, beta protein	trpB	tryptophan synthase beta chain	trpB	tryptophan synthase beta chain	2	2	2	2	2	2	2	2	2	2	2	2	2	2	2	2	2	2	2	2	2	2	2	2	2	2	2	2	2	2	2	2	2	2	2	2	2	2	2
SEN1307	STM1727	STY1324	SPA1150	SEN1307	trpA	tryptophan synthase, alpha protein	trpA	tryptophan synthase alpha chain	trpA	tryptophan synthase alpha chain	2	2	2	2	2	2	2	2	2	2	2	2	2	2	2	2	2	2	2	2	2	2	2	2	2	2	2	2	2	2	2	2	2	2	2	2	2	2	2
SEN1306	STM1728	STY1323	SPA1149	SEN1306	yciG	putative cytoplasmic protein		conserved hypothetical protein	yciG	conserved hypothetical protein	2	2	2	2	2	2	2	2	2	2	2	2	2	2	2	2	low	2	2	2	2	2	2	2	2	2	2	2	2	2	2	2	2	2	2	2	2	2	2
SEN1305	STM1729	STY1322	SPA1148	SEN1305	yciF	putative cytoplasmic protein		conserved hypothetical protein	yciF	conserved hypothetical protein	0	2	2	2	2	2	2	2	2	2	2	2	2	2	2	2	2	2	2	2	2	2	2	2	2	2	2	2	2	2	2	2	2	2	2	2	2	2	2
SEN1304	STM1730	STY1321	SPA1147	SEN1304	yciE	putative cytoplasmic protein		conserved hypothetical protein	yciE	conserved hypothetical protein	0	2	2	2	2	2	2	2	2	2	2	2	2	2	2	2	2	2	2	2	2	2	2	2	2	2	2	2	2	2	2	2	2	2	2	2	2	2	2
SEN1303	STM1731	STY1320	SPA1146	SEN1303		putative catalase		conserved hypothetical protein		conserved hypothetical protein	0	2	2	2	2	2	2	2	2	2	2	2	2	2	2	2	2	2	2	2	2	2	2	2	2	2	2	2	2	2	2	2	2	2	2	2	2	2	2
SEN1302	STM1732	STY1319	SPA1145	SEN1302	ompW	outer membrane protein W; colicin S4 receptor; putative transporter		putative outer membrane protein	ompW	putative outer membrane protein	0	2	2	2	2	2	2	2	2	2	2	2	2	2	2	2	2	2	2	2	2	2	2	2	2	2	2	2	2	2	2	2	2	2	2	2	2	2	2
SEN1301	STM1733	STY1318	SPA1144	SEN1301		putative ferredoxin		conserved hypothetical protein		conserved hypothetical protein	2	2	2	2	2	2	2	2	2	2	2	2	2	2	2	2	2	2	2	2	2	2	2	2	2	2	2	2	2	2	2	2	2	2	2	2	2	2	2
SEN1300	STM1734	STY1317	SPA1143	SEN1300	yciC	putative inner membrane protein	yciC	putative membrane protein	yciC	putative membrane protein	2	2	2	2	2	2	2	2	2	2	2	2	2	2	2	2	2	2	2	2	2	2	2	2	2	2	2	2	2	2	2	2	2	2	2	2	2	2	2
SEN1299	STM1735	STY1316	SPA1142	SEN1299	yciB	putative intracellular septation protein	ispZ	putative intracellular septation protein	ispZ	putative intracellular septation protein	0	2	2	2	2	2	2	2	2	2	2	2	2	2	2	2	2	2	2	2	2	2	2	2	2	2	2	2	2	2	2	2	2	2	2	2	2	2	2
SEN1298	STM1736	STY1315	SPA1141	SEN1298	yciA	putative Acyl-CoA hydrolase	yciA	putative acyl-coA hydrolase	yciA	putative acyl-coA hydrolase	0	2	2	2	2	2	2	2	2	2	2	2	low	2	2	2	2	2	low	2	2	2	2	2	2	2	2	2	2	2	2	2	2	2	low	low	low	low	low
SEN1297	STM1737	STY1314	SPA1140	SEN1297	tonB	energy transducer; uptake of iron, cyanocobalimin; sensitivity to phages, colicins	tonB	TonB protein	tonB	TonB protein	2	2	2	2	2	2	2	2	2	2	2	2	2	2	2	2	2	2	2	2	2	2	2	2	2	2	2	2	2	2	2	2	2	2	2	2	2	2	2
SEN1296	STM1738	STY1313	SPA1139	SEN1296	yciI	putative cytoplasmic protein		conserved hypothetical protein	yciI	conserved hypothetical protein	0	2	2	2	2	2	2	2	2	2	2	2	2	2	2	2	2	2	2	2	2	2	2	low	2	2	2	2	2	2	2	2	2	2	low	low	2	low	low
SEN1295	STM1739	STY1312	SPA1138	SEN1295	cls	cardiolipin synthase	cls	cardiolipin synthetase	cls	cardiolipin synthetase	0	2	2	2	2	2	2	2	2	2	2	2	2	2	2	2	2	2	2	2	2	2	2	2	2	2	2	2	2	2	2	2	2	2	2	2	2	2	2
SEN1294	STM1741	STY1310	SPA1136	SEN1294		putative voltage-gated potassium channel		possible membrane transport protein		possible membrane transport protein	0	2	2	2	2	2	2	2	2	2	2	2	2	2	2	2	2	2	2	2	2	2	2	2	2	2	2	2	2	2	2	2	2	2	2	2	2	2	2
SEN1293	STM1742	STY1309	SPA1135	SEN1293	oppF	ABC superfamily (atp-binding), oligopeptide transport protein	oppF	oligopeptide transport ATP-binding protein OppF	oppF	oligopeptide transport ATP-binding protein OppF	0	2	2	2	2	2	2	2	2	2	2	2	2	2	2	2	2	2	2	2	2	2	2	2	2	2	2	2	2	2	2	2	2	2	2	2	2	2	2
SEN1292	STM1743	STY1308	SPA1134	SEN1292	oppD	ABC superfamily (atp-binding), oligopeptide transport protein	oppD	oligopeptide transport ATP-binding protein OppD	oppD	oligopeptide transport ATP-binding protein OppD	0	2	2	2	2	2	2	2	2	2	2	2	2	2	2	2	2	2	2	2	2	2	2	2	2	2	2	2	2	2	2	2	2	2	2	2	2	2	2
SEN1291	STM1744	STY1306	SPA1133	SEN1291	oppC	ABC superfamily (membrane), oligopeptide transport protein	oppC		oppC	ABC superfamily (membrane), oligopeptide transport protein	2	2	2	2	2	2	2	2	2	2	2	2	2	2	2	2	2	2	2	2	2	2	2	2	2	2	2	2	2	2	2	2	2	2	2	2	2	2	2
SEN1290	STM1745	STY1305	SPA1132	SEN1290	oppB	ABC superfamily (membrane), oligopeptide transport protein	oppB	oligopeptide transport system permease protein OppB	oppB	oligopeptide transport system permease protein OppB	0	2	2	2	2	2	2	2	2	2	2	2	2	2	2	2	2	2	low	2	2	2	2	2	2	2	2	2	2	2	2	2	2	2	2	2	2	2	2
SEN1289	STM1746.S	STY1304	SPA1131	SEN1289	oppA	oligopeptide transport protein	oppA	periplasmic oligopeptide-binding protein precursor	oppA	periplasmic oligopeptide-binding protein precursor	0	2	2	2	2	2	2	2	2	2	2	2	2	2	2	2	2	2	2	2	2	2	2	2	2	2	2	2	2	2	2	2	2	2	2	2	2	2	2
SEN1288	STM1748	STY1303	SPA1130	SEN1288	ychE	putative integral membrane proteins of the MarC family		putative membrane protein	ychE	putative membrane protein	0	0	2	2	2	2	2	2	2	2	2	2	2	2	2	2	2	2	2	2	2	2	2	2	2	2	2	2	2	2	2	2	2	2	2	2	2	2	2
SEN1287	STM1749	STY1302	SPA1129	SEN1287	adhE	iron-dependent alcohol dehydrogenase of the multifunctional alcohol dehydrogenase AdhE	adh	alcohol dehydrogenase	adh	alcohol dehydrogenase	2	2	2	2	2	2	2	2	2	2	2	2	2	2	2	2	2	2	2	2	2	2	2	2	2	2	2	2	2	2	2	2	2	2	2	2	2	2	2
SEN1286	STM1750	STY1301	SPA1128	SEN1286	tdk	thymidine kinase	tdk	thymidine kinase	tdk	thymidine kinase	0	2	2	2	2	2	2	2	2	2	2	2	2	2	2	2	2	2	2	2	2	2	2	2	2	2	2	2	2	2	2	2	2	2	2	2	2	2	2
SEN1285	STM1751	STY1299	SPA1127	SEN1285	hns	DNA-binding protein HLP-II (HU, BH2, HD, NS); pleiotropic regulator	hns	DNA-binding protein (histone-like protein Hlp-II)	hns	DNA-binding protein (histone-like protein Hlp-II)	2	2	2	2	2	2	2	2	2	2	2	2	2	2	2	2	2	2	2	2	2	2	2	2	2	2	2	2	2	2	2	2	2	2	2	2	2	2	2
SEN1284	STM1752	STY1298	SPA1126	SEN1284	galU	glucose-1-phosphate uridylyltransferase	galU	glucose-1-phosphate uridylyltransferase	galU	glucose-1-phosphate uridylyltransferase	2	2	2	2	2	2	2	2	2	2	2	2	2	2	2	2	2	2	2	2	2	2	2	2	2	2	2	2	2	2	2	2	2	2	2	2	2	2	2
SEN1283	STM1753	STY1297	SPA1125	SEN1283	hnr	Response regulator in protein turnover: mouse virulence		putative regulatory protein	hnr	putative regulatory protein	2	2	2	2	2	2	2	2	2	2	2	2	2	2	2	2	2	2	2	2	2	2	2	2	2	2	2	2	2	2	2	2	2	2	2	2	2	2	2
SEN1282	STM1754	STY1296	SPA1124	SEN1282	ychK	putative phosphoesterase		conserved hypothetical protein	ychK	conserved hypothetical protein	2	2	2	2	2	2	2	2	2	2	2	2	2	2	2	2	2	2	2	2	2	2	2	2	2	2	2	2	2	2	2	2	2	2	2	2	2	2	2
SEN1281	STM1755	STY1295	SPA1123	SEN1281	ychJ	putative cytoplasmic protein			ychJ	putative cytoplasmic protein	0	2	2	2	2	2	2	2	2	2	2	2	2	2	2	2	2	2	2	2	2	2	2	2	2	2	2	2	2	2	2	2	2	2	2	2	2	2	2
SEN1280	STM1756	STY1294	SPA1122	SEN1280	purU	formyltetrahydrofolate hydrolase	purU	formyltetrahydrofolate deformylase	purU	formyltetrahydrofolate deformylase	2	2	2	2	2	2	2	2	2	2	2	2	2	2	2	2	2	2	2	2	2	2	2	2	2	2	2	2	2	2	2	2	2	2	2	2	2	2	2
STM1758	STM1758				rtT	regulatory RNA					0	2	0	0	0	2	2	0	0	2	1	2	1	2	2	2	low	2	2	0	2	1	2	low	0	0	0	2	2	2	2	2	2	2	2	2	2	2	2
SEN1279	STM1760	STY1292	SPA1113	SEN1279		putative TPR repeat protein		putative secreted protein		putative secreted protein	0	0	0	2	2	2	2	2	2	0	0	0	0	2	2	2	2	2	2	2	2	2	2	2	0	0	0	2	2	2	2	2	2	2	2	2	2	2	2
SEN1278	STM1761	STY1291	SPA1112	SEN1278	narI	nitrate reductase 1, cytochrome b(NR), gamma subunit	narI	respiratory nitrate reductase 1 gamma chain	narI	respiratory nitrate reductase 1 gamma chain	2	2	2	2	2	2	2	2	2	2	2	2	2	2	2	2	2	2	2	2	2	2	2	2	2	2	2	2	2	2	2	2	2	2	2	2	2	2	2
SEN1277	STM1762	STY1290	SPA1111	SEN1277	narJ	nitrate reductase 1, delta subunit, chaperone required for molybdenum cofactor assembly in nitrate reductase 1	narJ	respiratory nitrate reductase 1 delta chain	narJ	respiratory nitrate reductase 1 delta chain	2	2	2	2	2	2	2	2	2	2	2	2	2	2	2	2	2	2	2	2	2	2	2	2	2	2	2	2	2	2	2	2	2	2	2	2	2	2	2
SEN1276	STM1763	STY1289	SPA1110	SEN1276	narH	nitrate reductase 1, FeS (beta) subunit	narH	respiratory nitrate reductase 1 beta chain	narH	respiratory nitrate reductase 1 beta chain	2	2	2	2	2	2	2	2	2	2	2	2	2	2	2	2	2	2	2	2	2	2	2	2	2	2	2	2	2	2	2	2	2	2	2	2	2	2	2
SEN1275	STM1764	STY1288	SPA1109	SEN1275	narG	nitrate reductase 1, alpha subunit	narG	respiratory nitrate reductase 1 alpha chain	narG	respiratory nitrate reductase 1 alpha chain	2	2	2	2	2	2	2	2	2	2	2	2	2	2	2	2	2	2	2	2	2	2	2	2	2	2	2	2	2	2	2	2	2	2	2	2	2	2	2
SEN1274	STM1765	STY1287	SPA1108	SEN1274	narK	MFS superfamily, nitrite extrusion protein	narK	nitrite extrusion protein (nitrite facilitator)	narK	nitrite extrusion protein (nitrite facilitator)	0	2	2	2	2	2	2	2	2	2	2	2	2	2	2	2	2	2	2	2	2	2	2	2	2	2	2	2	2	2	2	2	2	2	2	2	2	2	2
SEN1273	STM1766	STY1286	SPA1107	SEN1273	narX	sensory histidine kinase in two component regulatory system with NarL, senses nitrate/nitrite, regulates anaerobic respiration and fermentation	narX	nitrate/nitrite sensor protein NarX	narX	nitrate/nitrite sensor protein NarX	0	2	2	2	2	2	2	2	2	2	2	2	2	2	2	2	2	2	2	2	2	2	2	2	2	2	2	2	2	2	2	2	2	2	2	2	low	2	2
SEN1272	STM1767	STY1285	SPA1106	SEN1272	narL	response regulator in two-component regulatory system with NarX (or NarQ), regulates anaerobic respiration and fermentation (LuxR/UhpA familiy)	narL	nitrate/nitrite response regulator protein NarL	narL	nitrate/nitrite response regulator protein NarL	0	2	2	2	2	2	2	2	2	2	2	2	2	2	2	2	2	2	2	2	2	2	2	2	2	2	2	2	2	2	2	2	2	2	2	2	2	2	2
SEN1271	STM1768	STY1284	SPA1105	SEN1271	ychP	putative invasin		putative invasin	ychP	putative invasin	0	0	2	2	2	2	2	2	2	2	2	2	2	2	2	2	2	2	2	2	2	2	2	2	2	2	2	2	2	2	2	2	2	2	2	2	2	2	2
SEN1270	STM1769	STY1283	SPA1104	SEN1270	ychN	putative ACR involved in intracellular sulfur reduction		conserved hypothetical protein	ychN	conserved hypothetical protein	0	2	2	2	2	2	2	2	2	2	2	2	2	2	2	2	2	2	2	2	2	2	2	2	2	2	2	2	2	2	2	2	2	2	2	2	2	2	2
SEN1269	STM1770	STY1282	SPA1103	SEN1269	chaB	cation transport regulator	chaB	cation transport regulator ChaB	chaB	cation transport regulator ChaB pseudogene	0	2	2	2	2	2	2	2	2	2	2	2	low	2	2	2	2	2	2	2	2	2	2	2	2	2	2	2	2	2	2	2	2	2	2	2	2	2	2
SEN1268	STM1771	STY1281	SPA1102	SEN1268	chaA	CaCA family, sodium-calcium/proton antiporter	chaA	putative calcium/proton antiporter	chaA	putative calcium/proton antiporter	2	2	2	2	2	2	2	2	2	2	2	2	2	2	2	2	2	2	2	2	2	2	2	2	2	2	2	2	2	2	2	2	2	2	2	2	2	2	2
SEN1267	STM1772	STY1897	SPA1101	SEN1267	kdsA	3-deoxy-D-manno-octulosonic acid 8-P synthetase	kdsA	2-dehydro-3-deoxyphosphooctonate aldolase	kdsA	2-dehydro-3-deoxyphosphooctonate aldolase	2	2	2	2	2	2	2	2	2	2	2	2	2	2	2	2	2	2	2	2	2	2	2	2	2	2	2	2	2	2	2	2	2	2	2	2	2	2	2
SEN1266	STM1773	STY1898	SPA1100	SEN1266	ychA	putative transcriptional regulator		putative regulator	ychA	putative regulator	2	2	2	2	2	2	2	2	2	2	2	2	2	2	2	2	2	2	2	2	2	2	2	2	2	2	2	2	2	2	2	2	2	2	2	2	2	2	2
SEN1265	STM1774	STY1899	SPA1099	SEN1265	sirC	Regulation of invasion genes		putative regulator	sirC	putative regulator	2	2	2	2	2	2	2	2	2	2	2	2	2	2	2	2	2	2	2	2	2	2	2	2	2	2	2	2	2	2	2	2	2	2	2	2	2	2	2
SEN1264	STM1775	STY1900	SPA1098	SEN1264	hemK	putative protoporphyrinogen oxidase	hemK	HemK protein, putative protoporphyrinogen oxidase	hemK	HemK protein, putative protoporphyrinogen oxidase	0	2	2	2	2	2	2	2	2	2	2	2	2	2	2	2	2	2	2	2	2	2	2	2	2	2	2	2	2	2	2	2	2	2	2	2	2	2	2
SEN1263	STM1776	STY1901	SPA1097	SEN1263	prfA	peptide chain release factor RF-1	prfA	peptide chain release factor 1 (RF-1)	prfA	peptide chain release factor 1 (RF-1)	2	2	2	2	2	2	2	2	2	2	2	2	2	2	2	2	2	2	2	2	2	2	2	2	2	2	2	2	2	2	2	2	2	2	2	2	2	2	2
SEN1262	STM1777	STY1902	SPA1096	SEN1262	hemA	glutamyl tRNA reductase	hemA	glutamyl-tRNA reductase	hemA	glutamyl-tRNA reductase	2	2	2	2	2	2	2	2	2	2	2	2	2	2	2	2	2	2	2	2	2	2	2	2	2	2	2	2	2	2	2	2	2	2	2	2	2	2	2
SEN1261	STM1778	STY1904	SPA1095	SEN1261	lolB	outer membrane lipoprotein	hemM	outer membrane lipoprotein	hemM	outer membrane lipoprotein	2	2	2	2	2	2	2	2	2	2	2	2	2	2	2	2	2	2	2	2	2	2	2	2	2	2	2	2	2	2	2	2	2	2	2	2	2	2	2
SEN1260	STM1779	STY1905	SPA1094	SEN1260	ipk	isopentenyl monophosphate kinase	ipk	isopentenyl monophosphate kinase	ipk	isopentenyl monophosphate kinase	2	2	2	2	2	2	2	2	2	2	2	2	2	2	2	2	2	2	2	2	2	2	2	2	2	2	2	2	2	2	2	2	2	2	2	2	2	2	2
SEN1259	STM1780	STY1906	SPA1093	SEN1259	prsA	phosphoribosylpyrophosphate synthetase	prsA	ribose-phosphate pyrophosphokinase	prsA	ribose-phosphate pyrophosphokinase	2	2	2	2	2	2	2	2	2	2	2	2	2	2	2	2	2	2	2	2	2	2	2	2	2	2	2	2	2	2	2	2	2	2	2	2	2	2	2
SEN1258	STM1781	STY1907	SPA1092	SEN1258	ychM	putative SulP family transport protein		putative sulphate transporter	ychM	putative sulphate transporter	2	2	2	2	2	2	2	2	2	2	2	2	2	2	2	2	2	2	2	2	2	2	2	2	2	2	2	2	2	2	2	2	2	2	2	2	2	2	2
SEN1257	STM1782	STY1908	SPA1091	SEN1257	ychH	putative inner membrane protein		putative membrane protein	ychH	putative membrane protein	2	2	2	2	2	2	2	2	2	2	2	2	2	2	2	2	2	2	2	2	2	2	2	2	2	2	2	2	2	2	2	2	2	2	2	2	2	2	2
SEN1256	STM1783.S	STY1909	SPA1090	SEN1256	pth	peptidyl-tRNA hydrolase	pth	peptidyl-tRNA hydrolase	pth	peptidyl-tRNA hydrolase	0	0	2	2	2	2	2	2	2	2	2	2	2	2	2	2	2	2	2	2	2	2	2	2	2	2	2	2	2	2	2	2	2	2	2	2	2	2	2
SEN1255	STM1784	STY1910	SPA1089	SEN1255	ychF	putative GTP-binding protein		putative ATP/GTP-binding protein	ychF	putative ATP/GTP-binding protein	2	2	2	2	2	2	2	2	2	2	2	2	2	2	2	2	2	2	2	2	2	2	2	2	2	2	2	2	2	2	2	2	2	2	2	2	2	2	2
SEN1251	STM1786	STY1913	SPA1087	SEN1251		hydrogenase-1 small subunit	hyaA		hyaA	uptake hydrogenase small subunit pseudogene	0	2	2	2	2	2	2	2	2	2	2	2	2	2	no data	2	2	2	2	2	2	2	2	2	2	2	2	2	2	2	2	2	2	2	2	2	2	2	2
SEN1250	STM1787	STY1914	SPA1086	SEN1250		hydrogenase-1 large subunit		hydrogenase-1 large chain (nifE hydrogenase)	hyaB	hydrogenase-1 large chain (nifE hydrogenase)	0	2	2	2	2	2	2	2	2	2	2	2	2	2	2	2	2	2	2	2	2	2	2	2	2	2	2	2	2	2	2	2	2	2	2	2	2	2	2
SEN1249	STM1788	STY1915	SPA1085	SEN1249		putative Ni/Fe-hydrogenase 1 b-type cytochrome subunit	hyaC	probable Ni/Fe-hydrogenase 1 b-type cytochrome subunit	hyaC	probable Ni/Fe-hydrogenase 1 b-type cytochrome subunit	0	2	2	2	2	2	2	2	2	2	2	2	2	2	2	2	2	2	2	2	2	2	2	2	2	2	2	2	2	2	2	2	2	2	2	2	2	2	2
SEN1248	STM1789	STY1916	SPA1084	SEN1248		putative hydrogenase maturation protease	hyaD	hydrogenase-1 operon protein HyaD	hyaD	hydrogenase-1 operon protein HyaD	0	2	2	2	2	2	2	2	2	2	2	2	2	2	2	2	2	2	2	2	2	2	2	2	2	2	2	2	2	2	2	2	2	2	2	2	2	2	2
SEN1247	STM1790	STY1917	SPA1083	SEN1247		putative thiol-disulfide isomerase and thioredoxins	hyaE	hydrogenase-1 operon protein HyaE	hyaE	hydrogenase-1 operon protein HyaE	0	0	2	2	2	2	2	2	2	2	2	2	2	2	2	2	2	2	2	2	2	2	2	2	2	2	2	2	2	2	2	2	2	2	2	2	2	2	2
SEN1246	STM1791	STY1918	SPA1082	SEN1246		putative hydrogenase-1 protein	hyaF	hydrogenase-1 operon protein HyaF	hyaF	hydrogenase-1 operon protein HyaF	0	2	2	2	2	2	2	2	2	2	2	2	2	2	2	2	2	2	2	2	2	2	2	2	2	2	2	2	2	2	2	2	2	2	2	2	2	2	2
SEN1245	STM1792	STY1919	SPA1081	SEN1245		putative cytochrome oxidase, subunit I	appC	cytochrome bd-II oxidase subunit I (pseudogene)	appC	probable third cytochrome oxidase, subunit I	2	2	2	2	2	2	2	2	2	2	2	2	2	2	2	2	2	2	2	2	2	2	2	2	2	2	2	2	2	2	2	2	2	2	2	2	2	2	2
SEN1244	STM1793	STY1921	SPA1080	SEN1244		putative cytochrome oxidase, subunit II	appB	probable cytochrome oxidase subunit II	appB	probable cytochrome oxidase subunit II	2	2	2	2	2	2	2	2	2	2	2	2	2	2	2	2	2	2	2	2	2	2	2	2	2	2	2	2	2	2	2	2	2	2	2	2	2	2	2
SEN1243	STM1794			SEN1243		putative periplasmic protein					0	2	2	2	2	2	2	2	2	2	low	low	low	2	low	2	low	2	low	2	2	low	2	low	2	2	low	2	low	2	2	2	2	2	low	low	low	low	low
SEN1242	STM1795	STY1922	SPA1078	SEN1242		putative homologue of glutamic dehyrogenase	gdhA	glutamate dehydrogenase		glutamate dehydrogenase homolog	0	2	2	2	2	2	2	2	2	2	2	2	2	2	2	2	2	2	2	2	2	2	2	2	2	2	2	2	2	2	2	2	2	2	2	2	2	2	2
SEN1241	STM1796	STY1924	SPA1077	SEN1241	treA	trehalase, periplasmic	treA		treA	trehalase, periplasmic	0	2	2	2	2	2	2	2	2	2	2	2	2	2	2	2	2	2	2	2	2	2	2	2	2	2	2	2	2	2	2	2	2	2	2	2	low	2	2
SEN1240	STM1797	STY1925	SPA1076	SEN1240	ymgE	putative transglycosylase-associated protein		putative membrane protein	ymgE	putative membrane protein	0	2	2	2	2	2	2	2	2	2	2	2	2	2	2	2	2	2	2	2	2	2	2	2	2	2	2	2	2	2	2	2	2	2	2	2	2	2	2
SEN1239	STM1798	STY1926	SPA1075	SEN1239	ycgR	putative inner membrane protein		conserved hypothetical protein	ycgR	conserved hypothetical protein pseudogene	0	2	2	2	2	2	2	2	2	2	2	2	2	2	2	2	2	2	2	2	2	2	2	2	2	2	2	2	2	2	2	2	2	2	2	2	2	2	2
SEN1238	STM1799	STY1927	SPA1074	SEN1238	emtA	membrane-bound lytic murein transglycosylase E	mltE	membrane-bound lytic murein transglycosylase E	mltE	membrane-bound lytic murein transglycosylase E	0	2	2	2	2	2	2	2	2	2	2	2	2	2	2	2	2	2	2	2	2	2	2	2	2	2	2	2	2	2	2	2	2	2	2	2	2	2	2
[truncated: 3,622 more rows]
[truncated: 10 more columns]
