# Supplementary material for: Virulence Gene Profiling and Pathogenicity Characterization of Non-Typhoidal Salmonella Accounted for Invasive Disease in Humans
Source: PLoS One. 2013 Mar 7;8(3):e58449. doi: 10.1371/journal.pone.0058449 (PMC3591323; doi:10.1371/journal.pone.0058449)
Supplement: Table S5 — Distribution of conserved genes found in five invasive S. Typhimurium isolates. S. Typhimurium genes, which were found by CGH to be conserved in five invasive isolates (116449, 98666, 103259, 111682 and 93130), but with variable presence in the five gastroenteritis isolates (93561, 88359, 98001, 130100 and 115043) analyzed by CGH are listed. Locus tag, gene symbol and the function of 127 identified genes is indicated. Prediction of present genes among the invasive isolates is indicated by the number “2” and blue color, while prediction of absent genes is indicated by the number “0” and colored in red. Low signal or ambiguous data (1) are shown in white. (XLS) [file pone.0058449.s005.xls]

## Sheet: Sheet1
Locus tag	Gene symbol	Function	93561	88359	98001	130100	115043
PSLT016	pefD	plasmid-encoded fimbriae;chaparone	2	2	2	0	2
PSLT017	pefC	plasmid-encoded fimbriae; usher protein	2	2	2	0	2
PSLT018	pefA	plasmid-encoded fimbriae; major fimbrial subunit	2	2	2	0	2
PSLT019	pefB	plasmid-encoded fimbriae;regulation	2	2	2	0	2
PSLT023	repA2	DNA replication	2	2	2	0	2
PSLT025		putative cytoplasmic protein	2	2	2	0	2
PSLT026		putative periplasmic protein	2	2	2	0	2
STM0907		Fels-1 prophage; putative chitinase	2	1	2	0	2
STM0926		Fels-1 prophage; putative minor tail protein	2	0	2	2	2
STM1010.1n	dmsC	hypothetical protein	2	0	2	2	2
STM1023	dmsA1	Gifsy-2 prophage	2	0	2	2	2
STM1025	hyaF2	Gifsy-2 prophage	2	0	2	2	2
STM1029	hyaE2	Gifsy-2 prophage	2	0	2	2	2
STM1030	hyaD2	Gifsy-2 prophage	2	0	2	2	2
STM1031	hyaC2	Gifsy-2 prophage	2	0	2	2	2
STM1032	hyaB2	Gifsy-2 prophage	2	0	2	2	2
STM1033	hyaA2	Gifsy-2 prophage; resembles Clp protease	2	0	2	2	2
STM1034	glgX	Gifsy-2 prophage; putative RecA/RadA recombinase	2	0	2	2	2
STM1035		Gifsy-2 prophage; ATP-binding sugar transporter-like protein	2	0	2	2	2
STM1036		Gifsy-2 prophage; probable minor tail protein	2	0	2	2	2
STM1037		Gifsy-2 prophage; probable minor tail protein	2	0	2	2	2
STM1038		Gifsy-2 prophage; probable major tail protein	2	0	2	2	2
STM1039		Gifsy-2 prophage; probable minor tail protein	2	0	2	2	2
STM1040		Gifsy-2 prophage; probable minor tail protein	2	0	2	2	2
STM1041		Gifsy-2 prophage; probable minor tail protein	2	0	2	2	2
STM1042		Gifsy-2 prophage; probable minor tail protein	2	0	2	2	2
STM1043		Gifsy-2 prophage; attachment and invasion protein homolog	2	0	2	2	2
STM1044	sodC	Gifsy-2 prophage: superoxide dismutase precursor (Cu-Zn)	2	0	2	2	2
STM1045		Gifsy-2 prophage; probable minor tail protein	2	0	2	2	2
STM1046		Gifsy-2 prophage; probable tail assembly protein	2	0	2	2	2
STM1048		Gifsy-2 prophage; host specificity protein J, phage lambda	2	0	2	2	2
STM1048.1N	-	hypothetical protein	2	0	2	2	2
STM1051	sseI	Gifsy-2 prophage; putative type III secreted protein	2	0	2	2	2
STM1052		pseudogene; in-frame stop following codon 112	2	0	2	2	2
STM1053		Gifsy-2 prophage	2	0	2	2	2
STM1054		Gifsy-2 prophage	2	0	2	2	2
STM1055		Gifsy-2 prophage	2	0	2	2	2
STM2584	gogB	Gifsy-1 prophage: leucine-rich repeat protein	2	0	2	2	2
STM2585		Gifsy-1 prophage: similar to transpose	2	0	2	2	2
STM2587		Gifsy-1 prophage: similar to phage tail assembly protein	2	0	2	2	2
STM2589		Gifsy-1 prophage: similar to host specificity protein-J in phage lambda	2	0	2	2	2
STM2590		Gifsy-1 prophage: similar to tail assembly protein I in phage lambda	2	0	2	2	2
STM2590		Gifsy-1 prophage: similar to tail assembly protein I in phage lambda	2	0	2	2	2
STM2592		Gifsy-1 prophage: similar to phage tail component L	2	0	2	2	2
STM2593		Gifsy-1 prophage: similar to phage tail component M	2	0	2	2	2
STM2594		Gifsy-1 prophage: similar to phage tail component H	2	0	2	2	2
STM2595		Gifsy-1 prophage: similar to minor tail protein	2	0	2	2	2
STM2596		Gifsy-1 prophage: similar to minor tail protein	2	0	2	2	2
STM2597		Gifsy-1 prophage: similar to major tail protein	2	0	2	2	2
STM2598		Gifsy-1 prophage	2	0	2	2	2
STM2600		Gifsy-1 prophage: similar to minor tail protein Z	2	0	2	2	2
STM2601		Gifsy-1 prophage: similar to minor capsid protein FII of phage N15	2	0	2	2	2
STM2602		Gifsy-1 prophage: similar to DNA packaging protein gp9 of phage N14	2	0	2	2	2
STM2603		Gifsy-1 prophage: similar to head protein gp7 of phage 21	2	0	2	2	2
STM2604		Gifsy-1 prophage: similar to head protein gpshp of phage 21	2	0	2	2	2
STM2605		Gifsy-1 prophage: similar to head-tail preconnector gp5 of phage 21	2	0	2	2	2
STM2606		Gifsy-1 prophage: similar to head-tail preconnector gp4 of phage 21	2	0	2	2	2
STM2608		Gifsy-1 prophage: similar to terminase large chain gp2 of N15	2	0	2	2	2
STM2609		Gifsy-1 prophage: similar to DNA packaging protein Nu1 of phage 21	2	0	2	2	2
STM2630		Gifsy-1 prophage	2	0	2	2	2
STM2635		Gifsy-1 prophage: similar to excisionase in phage phi-80	2	0	2	2	2
STM2636		Gifsy-1 prophage: similar to integrase in phage	2	0	2	2	2
STM2740		Fels-2 prophage: similar to int protein in phage CP4-57	2	2	0	2	2
STM2741		putative periplasmic protein	2	2	0	2	2
STM2742		putative cytoplasmic protein	2	2	0	2	2
STM2743		putative cytoplasmic protein	2	2	0	2	2
STM2744		putative cytoplasmic protein	2	2	0	2	2
STM2745		putative inner membrane protein	2	2	0	2	2
STM2746		putative Excinuclease ATPase subunit	2	2	0	2	2
STM2748		putative transcriptional regulator	2	2	0	2	2
STM2749		putative cytoplasmic protein	2	2	0	2	2
STM2750		putative PTS system, glucitol/sorbitol-specific enzyme II	2	2	0	2	2
STM2751		putative PTS enzyme III glucitol	2	2	0	2	2
STM2752		putative PTS enzyme III glucitol	2	2	0	2	2
STM2753		putative dehydrogenase	2	2	0	2	2
STM2754		putative hexulose 6 phosphate synthase	2	2	0	2	2
STM2755		putative hexulose 6 phosphate synthase	2	2	0	2	2
STM2756		putative sugar phosphate aminotransferase	2	2	0	2	2
STM2757		putative cytoplasmic protein	2	2	0	2	2
STM2758		putative phosphotransferase system IIC component	2	2	0	2	2
STM2759		putative dipeptide/oligopeptide/nickel ABC-type transport systems, periplasmic component	2	2	0	2	2
STM2760		putative integrase	2	2	0	2	2
STM2762		putative inner membrane protein	2	2	0	2	2
STM2765		putative transposase	2	2	0	2	2
STM2766		putative cytoplasmic protein	2	2	0	2	2
STM2767		putative Superfamily I DNA and RNA helicase	2	2	0	2	2
STM2768		putative transposase	2	2	0	2	2
STM2770	fljA	Flagellar synthesis: repressor of fliC	2	2	0	2	2
STM2771	fljB	Flagellar synthesis: phase 2 flagellin (filament structural protein)	2	2	0	2	2
STM3113	nupG	MFS family, nucleoside transport	2	2	0	2	2
STM3256		putative phosphotransferase system mannitol/fructose-specific IIA domain	2	2	0	2	2
STM3257		putative tagatose 6-phosphate kinase 1	2	2	0	2	2
STM3258	gatA	Sugar specific-family of transport protein, galactitol-specific enzyme IIA of phosphotransferase system	2	2	0	2	2
STM3259	gatB	PTS family galactitol-specific enzyme IIB	2	2	0	2	2
STM3260	gatC	PTS family galactitol-specific enzyme IIC	2	2	0	2	2
SEN1924			2	2	2	0	2
SEN1924			2	2	2	0	2
SEN1925			2	2	2	0	2
SEN1925			2	2	2	0	2
SEN1926			2	2	2	0	2
SEN1926			2	2	2	0	2
SEN1927			2	2	2	0	2
SEN1928			2	2	2	0	2
SEN1928			2	2	2	0	2
SEN1929			2	2	2	0	2
SEN1929			2	2	2	0	2
SEN1930			2	2	2	0	2
SEN1930			2	2	2	0	2
SEN1932			2	2	2	0	2
SEN1932			2	2	2	0	2
SEN1933			2	2	2	0	2
SEN1933			2	2	2	0	2
SEN1935			2	2	2	0	2
SEN1935			2	2	2	0	2
SEN1953			2	2	2	0	2
SEN1953			2	2	2	0	2
SEN1953			2	2	2	0	2
SEN1954			2	2	2	0	2
SEN1954			2	2	2	0	2
SEN1955			2	2	2	0	2
SEN1955			2	2	2	0	2
SEN1960			2	2	2	0	2
SEN1960			2	2	2	0	2
SEN1965			2	2	2	0	2
SEN1965			2	2	2	0	2
SEN1966			2	2	2	0	2
SEN1966			2	2	2	0	2
